# Supplementary material for: Epigenome-wide DNA methylation profiling in Progressive Supranuclear Palsy reveals major changes at DLX1
Source: Nat Commun. 2018 Jul 26;9:2929. doi: 10.1038/s41467-018-05325-y (PMC6062504; doi:10.1038/s41467-018-05325-y)
Supplement: Supplementary file 4 — Supplementary Data 1 [file 41467_2018_5325_MOESM4_ESM.xlsx]

## Sheet: Sample
sample_ID	Area	PM Delay (hours)	Age at death (years)	Sex	ethnicity	origin (country)	Braak stage	Thal stages	TDP-43	APOE	MAPT haplotype
Cntr1	Frontal cortex	20	77	f	Caucasian	Germany	2	>=2	NA	e3e4	H2H2
Cntr2	Frontal cortex	27	75	m	Caucasian	Germany	2	early 1	NA	e3e4	H1H1
Cntr3	Frontal cortex	20	85	f	Caucasian	Germany	1	0	NA	e3e3	H1H1
Cntr4	Frontal cortex	7	60	m	Caucasian	Germany	0	early 1	negative	e3e3	H1H1
Cntr5	Frontal cortex	22	83	f	Caucasian	Germany	2	3	negative	e3e3	H1H1
Cntr6	Frontal cortex	10	77	f	Caucasian	Germany	1.5	>=1	NA	e2e3	H1H1
Cntr7	Frontal cortex	8	77	f	Caucasian	Germany	1.5	>=1	NA	e3e3	H1H1
Cntr8	Frontal cortex	15	60	f	Caucasian	Germany	1	0	negative	NA	H1H1
Cntr9	Frontal cortex	23	85	f	Caucasian	Germany	3	NA	NA	NA	H1H1
Cntr10	Frontal cortex	24	79	f	Caucasian	Germany	0	NA	NA	NA	H1H1
Cntr11	Frontal cortex	12	74	m	Caucasian	Germany	1	NA	NA	NA	H1H1
Cntr12	Frontal cortex	27	71	m	Caucasian	Germany	1	NA	NA	NA	H1H1
Cntr13	Frontal cortex	25	65	m	Caucasian	Germany	1	NA	NA	NA	H1H1
Cntr14	Frontal cortex	24	62	m	Caucasian	Germany	0	NA	NA	NA	H1H1
Cntr15	Frontal cortex	21	85	m	Caucasian	Germany	0	NA	NA	NA	H1H2
Cntr16	Frontal cortex	24	87	f	Caucasian	Germany	2	NA	NA	NA	H1H1
Cntr17	Frontal cortex	24	64	m	Caucasian	Germany	3	NA	NA	NA	H1H1
Cntr18	Frontal cortex	19	66	m	Caucasian	Germany	1	NA	NA	NA	H1H1
Cntr19	Frontal cortex	5	67	m	caucasian	Germany	1	NA	NA	NA	H1H2
Cntr20	Frontal cortex	24	77	f	caucasian	Germany	2	NA	NA	NA	H1H2
Cntr21	Frontal cortex	44	78	m	Caucasian	Germany	3	NA	NA	NA	H1H1
Cntr22	Frontal cortex	24	73	f	Caucasian	Germany	1	NA	NA	NA	H1H1
Cntr23	Frontal cortex	30	68	m	Caucasian	Germany	NA	NA	NA	NA	H1H1
Cntr24	Frontal cortex	23	73	f	Caucasian	Germany	NA	NA	NA	NA	H1H1
Cntr54	Frontal cortex	18	75	f	Caucasian	Australia	1	0	NA	NA	H1H2
Cntr55	Frontal cortex	68	63.9	m	Caucasian	Australia	2	0	NA	e3e3	H1H1
Cntr56	Frontal cortex	32	63.9	m	Caucasian	Australia	0	0	NA	e3e3	H1H1
Cntr57	Frontal cortex	71	85.4	f	Caucasian	Australia	1	0	NA	e3e4	H1H2
Cntr58	Frontal cortex	19	78.8	f	Caucasian	Australia	0	0	NA	e2e3	H1H2
Cntr59	Frontal cortex	46	75.6	m	Caucasian	Australia	0	0	NA	e3e4	H1H2
Cntr60	Frontal cortex	48	84.1	m	Caucasian	Australia	0	1	NA	e2e4	H1H1
Cntr61	Frontal cortex	29	82.8	m	Caucasian	Australia	1	0	NA	e3e3	H1H1
Cntr62	Frontal cortex	12	87.1	m	Caucasian	Australia	0	1	NA	NA	H1H2
Cntr63	Frontal cortex	24	67.3	f	Caucasian	Australia	0	0	NA	e3e3	H1H2
Cntr64	Frontal cortex	46	78.3	m	Caucasian	Australia	1	0	NA	e3e3	H1H1
Cntr65	Frontal cortex	32	77.6	m	Caucasian	Australia	0	0	NA	e3e4	H1H2
Cntr66	Frontal cortex	24	69.4	m	Caucasian	Australia	0	0	NA	e3e4	H1H1
Cntr67	Frontal cortex	37	81	m	Caucasian	Australia	0	0	NA	e3e4	H1H1
Cntr69	Frontal cortex	49	76.9	m	Caucasian	Australia	2	1	NA	e3e4	H1H1
Cntr70	Frontal cortex	59	80.7	f	Caucasian	Australia	0	0	NA	e3e3	H1H2
Cntr71	Frontal cortex	25	71.3	f	Caucasian	Australia	0	1	NA	e3e4	H1H2
Cntr72	Frontal cortex	49	73.6	m	Caucasian	Australia	0	0	NA	e2e3	H2H2
Cntr73	Frontal cortex	10	66.9	m	Caucasian	Australia	0	1	NA	e3e4	H1H1
Cntr74	Frontal cortex	31	63.4	f	Caucasian	Australia	0	0	NA	e3e3	H1H1
Cntr75	Frontal cortex	43	84.9	m	Caucasian	Australia	0	1	NA	e3e4	H1H1
Cntr76	Frontal cortex	72	68.3	f	Caucasian	Australia	1	1	NA	e3e4	H1H1
Cntr77	Frontal cortex	50	75.9	m	Caucasian	Australia	0	0	NA	e3e3	H1H1
Cntr78	Frontal cortex	69	77.2	m	Caucasian	Australia	0	0	NA	NA	H1H1
Cntr79	Frontal cortex	29	82.7	f	Caucasian	Australia	0	0	NA	e3e3	H2H2
Cntr80	Frontal cortex	55	84.9	m	Caucasian	Australia	0	0	NA	NA	H1H1
Cntr81	Frontal cortex	54	77.5	m	Caucasian	Australia	0	0	NA	e3e3	H1H1
Cntr82	Frontal cortex	22	82.5	m	Caucasian	Australia	0	1	NA	e3e3	H1H1
Cntr83	Frontal cortex	27	73.7	f	Caucasian	Australia	0	0	NA	e3e3	H1H1
Cntr84	Frontal cortex	49	60.4	f	Caucasian	Australia	0	1	NA	e3e4	H1H1
Cntr85	Frontal cortex	71	87.6	m	Caucasian	Australia	0	1	NA	e2e3	H1H1
Cntr86	Frontal cortex	57	79.3	m	Caucasian	Australia	0	0	NA	e3e3	H1H1
Cntr87	Frontal cortex	32	74.3	m	Caucasian	Australia	0	1	NA	e3e4	H1H1
Cntr88	Frontal cortex	48	91.7	m	Caucasian	Australia	1	0	NA	e3e3	H1H1
Cntr89	Frontal cortex	34	69.1	m	Caucasian	Australia	0	0	NA	e3e3	H1H1
Cntr90	Frontal cortex	50	82.1	m	Caucasian	Australia	0	0	NA	e3e4	H1H1
Cntr91	Frontal cortex	43	72.6	m	Caucasian	Australia	0	0	NA	e3e3	H1H1
Cntr92	Frontal cortex	40	84.8	m	Caucasian	Australia	0	0	NA	e3e3	H1H2
Cntr93	Frontal cortex	24	93.8	m	Caucasian	Australia	2	1	NA	NA	H1H1
Cntr94	Frontal cortex	58	82.5	f	Caucasian	Australia	1	0	NA	e3e3	H1H1
Cntr95	Frontal cortex	23	75.1	f	Asian	Australia	0	1	NA	e3e3	H1H1
Cntr96	Frontal cortex	69	77.5	m	Caucasian	Australia	0	0	NA	NA	H1H1
Cntr97	Frontal cortex	22	73.5	m	Caucasian	Australia	0	0	NA	e3e3	H1H1
Cntr98	Frontal cortex	46	76	m	Caucasian	Australia	1	1	NA	e3e4	H1H1
Cntr99	Frontal cortex	27	82.7	m	Caucasian	Australia	0	0	NA	e2e4	H1H2
Cntr100	Frontal cortex	62	74.8	f	Caucasian	Australia	1	1	NA	e3e3	H1H1
Cntr101	Frontal cortex	32	79.6	m	Caucasian	Australia	0	1	NA	e2e3	H1H1
PSP200	Frontal cortex	5	75	f	Caucasian	USA	1.5	2	NA	e3e3	H1H2
PSP201	Frontal cortex	12	78	m	Caucasian	USA	1	0	0	e3e3	H1H1
PSP202	Frontal cortex	4	73	m	Caucasian	USA	1.5	1	0	e3e4	H1H1
PSP203	Frontal cortex	NA	78	f	Caucasian	USA	0.5	1	NA	e3e3	H1H1
PSP204	Frontal cortex	4	75	f	Caucasian	USA	0	0	0	e2e3	H1H1
PSP205	Frontal cortex	10	77	m	Caucasian	USA	2.5	0	NA	e2e2	H1H2
PSP206	Frontal cortex	NA	73	f	Caucasian	USA	2	2	0	e3e3	H1H1
PSP207	Frontal cortex	NA	72	f	Caucasian	USA	2	0	0	e3e3	H1H1
PSP208	Frontal cortex	2	79	f	Caucasian	USA	0	0	NA	e3e3	H1H1
PSP209	Frontal cortex	NA	63	m	Caucasian	USA	2	0	0	e3e3	H1H1
PSP210	Frontal cortex	NA	71	f	Caucasian	USA	1	0	0	e3e3	H1H1
PSP211	Frontal cortex	5	80	m	Caucasian	USA	2	3	1	e3e3	H1H2
PSP212	Frontal cortex	19	69	f	Caucasian	USA	2	0	NA	e3e3	H1H1
PSP213	Frontal cortex	5	60	m	Caucasian	USA	0	1	0	e3e4	H1H1
PSP214	Frontal cortex	NA	79	f	Caucasian	USA	2.5	0	0	e3e3	H1H1
PSP215	Frontal cortex	7	73	f	Caucasian	USA	1	0	0	e3e3	H1H1
PSP216	Frontal cortex	12	75	m	Caucasian	USA	2	3	NA	e3e3	H1H1
PSP217	Frontal cortex	27	63	m	Caucasian	USA	1	0	0	e3e3	H1H1
PSP218	Frontal cortex	32	70	m	Caucasian	USA	0	0	0	e3e3	H1H1
PSP219	Frontal cortex	7	70	m	Caucasian	USA	2.5	1	0	e3e3	H1H1
PSP220	Frontal cortex	NA	74	f	Caucasian	USA	2	2	0	e3e3	H1H1
PSP221	Frontal cortex	4	75	m	Caucasian	USA	2	3	0	e3e4	H1H1
PSP222	Frontal cortex	6	66	f	Caucasian	USA	2	1	NA	e3e3	H1H1
PSP223	Frontal cortex	NA	60	f	Caucasian	USA	2	4	0	e3e4	H1H1
PSP224	Frontal cortex	NA	72	m	Caucasian	USA	2	1	0	e3e3	H1H1
PSP225	Frontal cortex	20	68	m	Caucasian	USA	0	0		e2e3	H1H1
PSP226	Frontal cortex	NA	73	f	Caucasian	USA	1.5	0	0	e3e4	H1H1
PSP227	Frontal cortex	NA	78	m	Caucasian	USA	0	1	0	e3e3	H1H1
PSP228	Frontal cortex	NA	77	f	Caucasian	USA	2.5	3	1	e3e4	H1H1
PSP229	Frontal cortex	15	66	f	Caucasian	USA	0	0	NA	e3e3	H1H1
PSP230	Frontal cortex	NA	69	m	Caucasian	USA	1.5	1	0	e3e3	H1H1
PSP231	Frontal cortex	NA	77	m	Caucasian	USA	1	1	NA	e3e4	H1H1
PSP232	Frontal cortex	20	74	m	Caucasian	USA	2.5	2	0	e3e3	H1H1
PSP233	Frontal cortex	6	69	m	Caucasian	USA	1	2	0	e3e3	H1H1
PSP234	Frontal cortex	6	70	f	Caucasian	USA	2.5	1	0	e3e3	H1H1
PSP235	Frontal cortex	NA	76	f	Caucasian	USA	2	3	1	e3e3	H1H1
PSP236	Frontal cortex	NA	73	m	Caucasian	USA	2	1	NA	e3e4	H1H1
PSP237	Frontal cortex	NA	77	m	Caucasian	USA	1	1	0	e3e3	H1H2
PSP238	Frontal cortex	6	73	m	Caucasian	USA	0	0	NA	e3e3	H1H1
PSP239	Frontal cortex	NA	60	m	Caucasian	USA	2	0	0	e3e4	H1H1
PSP240	Frontal cortex	12	70	m	Caucasian	USA	2	0	NA	e3e3	H1H1
PSP241	Frontal cortex	3	74	m	Caucasian	USA	1	0	NA	e3e3	H1H1
PSP242	Frontal cortex	NA	61	m	Caucasian	USA	0	0	0	e3e4	H1H1
PSP243	Frontal cortex	NA	76	f	Caucasian	USA	0	3	0	e3e3	H1H2
PSP244	Frontal cortex	3	62	m	Caucasian	USA	1	0	0	e3e3	H1H1
PSP245	Frontal cortex	3	71	m	Caucasian	USA	0	1	0	e3e4	H1H1
PSP246	Frontal cortex	18	63	m	Caucasian	USA	2.5	0	0	e3e3	H1H1
PSP247	Frontal cortex	NA	66	m	Caucasian	USA	1	3	0	e3e4	H1H1
PSP248	Frontal cortex	NA	78	f	Caucasian	USA	2	1	0	e3e3	H1H1
PSP249	Frontal cortex	NA	73	m	Caucasian	USA	0	0	NA	e2e3	H1H1
PSP250	Frontal cortex	4	70	f	Caucasian	USA	1.5	4	NA	e3e4	H1H1
PSP251	Frontal cortex	9	77	m	Caucasian	USA	2	3	0	e3e3	H1H1
PSP252	Frontal cortex	NA	76	m	Caucasian	USA	1	0	0	e3e3	H1H2
PSP253	Frontal cortex	12	73	m	Caucasian	USA	2	0	0	e3e3	H1H1
PSP254	Frontal cortex	NA	76	m	Caucasian	USA	2.5	3	0	e3e3	H1H2
PSP255	Frontal cortex	19	62	m	Caucasian	USA	2	3	0	e3e3	H1H1
PSP256	Frontal cortex	NA	77	f	Caucasian	USA	0	0	1	e2e3	H1H1
PSP257	Frontal cortex	11	75	f	Caucasian	USA	2.5	0	0	e3e3	H1H1
PSP258	Frontal cortex	4	65	m	Caucasian	USA	2	0	0	e3e3	H1H1
PSP259	Frontal cortex	7	72	m	Caucasian	USA	0.5	0	0	e3e3	H1H1
PSP260	Frontal cortex	13	80	f	Caucasian	USA	2	5	NA	e3e3	H1H1
PSP261	Frontal cortex	12	71	m	Caucasian	USA	0.5	1	NA	e2e3	H1H1
PSP262	Frontal cortex	NA	70	m	Caucasian	USA	1	1	0	e3e4	H1H1
PSP263	Frontal cortex	NA	68	f	Caucasian	USA	0	0	NA	e3e3	H1H2
PSP264	Frontal cortex	10	77	f	Caucasian	USA	1.5	3	NA	e3e3	H1H2
PSP265	Frontal cortex	NA	75	f	Caucasian	USA	1.5	3	0	e3e4	H1H1
PSP266	Frontal cortex	NA	65	f	Caucasian	USA	0	0	0	e3e3	H1H1
PSP267	Frontal cortex	4	75	f	Caucasian	USA	2.5	2	0	e3e4	H1H1
PSP268	Frontal cortex	NA	70	m	Caucasian	USA	2	1	0	e3e3	H1H1
PSP269	Frontal cortex	12	69	f	Caucasian	USA	0	0	0	e3e3	H1H1
PSP270	Frontal cortex	4	68	f	Caucasian	USA	2	4	NA	e2e4	H1H1
PSP271	Frontal cortex	13	79	m	Caucasian	USA	2	3	0	e3e4	H1H1
PSP272	Frontal cortex	12	75	m	Caucasian	USA	2.5	3	0	e3e3	H1H1
PSP273	Frontal cortex	2	79	f	Caucasian	USA	1	3	0	e3e3	H1H1
PSP274	Frontal cortex	NA	77	f	Caucasian	USA	0.5	0	NA	e2e3	H1H1
PSP275	Frontal cortex	9	66	f	Caucasian	USA	2	3	0	e3e4	H1H1
PSP276	Frontal cortex	24	69	m	Caucasian	USA	1	1	0	e3e3	H1H1
PSP277	Frontal cortex	22	65	f	Caucasian	USA	1	0	NA	e3e3	H1H1
PSP278	Frontal cortex	NA	70	f	Caucasian	USA	1	0	0	e2e2	H1H2
PSP279	Frontal cortex	20	78	m	Caucasian	USA	1.5	2	NA	e3e3	H1H1
PSP280	Frontal cortex	NA	75	m	Caucasian	USA	2.5	4	0	e4e4	H1H1
PSP281	Frontal cortex	NA	70	f	Caucasian	USA	2	0	0	e3e3	H1H1
PSP282	Frontal cortex	3	80	f	Caucasian	USA	1	1	0	e3e3	H1H1
PSP283	Frontal cortex	NA	71	m	Caucasian	USA	0	1	NA	e3e4	H1H2
PSP284	Frontal cortex	NA	75	m	Caucasian	USA	0.5	1	0	e3e3	H1H1
PSP285	Frontal cortex	NA	77	m	Caucasian	USA	2.5	2	0	e3e3	H1H1
PSP286	Frontal cortex	6	71	m	Caucasian	USA	2	0	0	e2e3	H1H1
PSP288	Frontal cortex	13	65	f	Caucasian	USA	1	0	NA	e3e3	H1H1
PSP289	Frontal cortex	2	62	f	Caucasian	USA	2	0	0	e2e3	H1H1
PSP290	Frontal cortex	24	70	m	Caucasian	USA	0	0	NA	e3e3	H1H1
PSP291	Frontal cortex	NA	74	m	Caucasian	USA	0	0	0	e2e2	H1H1
PSP292	Frontal cortex	8	65	m	Caucasian	USA	1	0	NA	e3e4	H1H1
PSP293	Frontal cortex	17	67	m	Caucasian	USA	2	0	0	e3e3	H1H1
PSP294	Frontal cortex	NA	66	m	Caucasian	USA	0	3	NA	e3e4	H1H1
