# Supplementary material for: Epigenome-wide DNA methylation profiling in Progressive Supranuclear Palsy reveals major changes at DLX1
Source: Nat Commun. 2018 Jul 26;9:2929. doi: 10.1038/s41467-018-05325-y (PMC6062504; doi:10.1038/s41467-018-05325-y)
Supplement: Supplementary file 5 — Supplementary Data 2 [file 41467_2018_5325_MOESM5_ESM.xlsx]

## Sheet: Differentially methylated CpGs
chromosome	position [hg19]	CpG site annotation [hg19] (annotation_hg19)	associated gene (UCSC_REFGENE_NAME)	CpG site position relative to assigned CpG-island (RELATION_TO_UCSC_CPG_ISLAND)	CpG site position, relative to assigned [NCBI RefSeq] transcript (UCSC_REFGENE_GROUP)	Illumina450k Target-ID	gene code(s) [NCBI RefSeq] (RefSeq_gene Code)	% methylation difference (PSP compared to control)	P-values	P-values (corrected)
2	172953134	chr2:172953134	DLX1	island	3'UTR	cg07936950	NM_001038493;NM_178120	8.67057	4.65298e-12	7.59318e-07
2	172947075	chr2:172947075		shore	IGR	cg14687660		7.6478	2.82059e-10	1.02435e-05
2	172946691	chr2:172946691		shore	IGR	cg12298688		7.30877	2.01828e-11	1.75915e-06
2	172953925	chr2:172953925	DLX1	shore	3'UTR	cg12676702	NM_001038493;NM_178120	7.19593	1.02324e-09	2.62311e-05
7	20818725	chr7:20818725		shore	IGR	cg05895665		7.08948	1.39854e-05	0.0228272
2	172953270	chr2:172953270	DLX1	shore	3'UTR	cg15552158	NM_001038493;NM_178120	6.46431	5.27851e-10	1.64314e-05
2	172945274	chr2:172945274	METAP1D	island	3'UTR	cg08402365	NM_199227	6.33632	4.64439e-08	0.000652915
2	172952415	chr2:172952415	DLX1	shore	Body	cg12308746	NM_178120;NM_001038493	6.30722	4.49561e-12	7.59318e-07
2	172953032	chr2:172953032	DLX1	island	3'UTR	cg03479694	NM_001038493;NM_178120	6.25468	2.54546e-10	1.02435e-05
17	750306	chr17:750306	NXN	opensea	Body	cg19987768	NM_022463	6.11825	6.86469e-05	0.0465265
X	136646775	chrX:136646775		shore	IGR	cg17876443		6.11192	1.11806e-07	0.00122454
X	136645736	chrX:136645736		shore	IGR	cg00929476		6.09253	4.64746e-07	0.00337563
2	172952883	chr2:172952883	DLX1	island	Body	cg10709593	NM_178120;NM_001038493	5.98636	8.16359e-12	8.8943e-07
2	172952948	chr2:172952948	DLX1	island	Body	cg05938001	NM_178120;NM_001038493	5.87842	2.03157e-10	9.83736e-06
2	172953482	chr2:172953482	DLX1	shore	3'UTR	cg07181565	NM_001038493;NM_178120	5.86525	9.18046e-11	5.00109e-06
7	155164995	chr7:155164995		island	IGR	cg16476975		5.81122	2.14676e-05	0.0277046
2	172946193	chr2:172946193		island	IGR	cg08750504		5.79836	5.22703e-12	7.59318e-07
2	172965890	chr2:172965890	DLX2	island	Body	cg07023704	NM_004405	5.78563	5.61958e-09	0.000121531
2	172953630	chr2:172953630	DLX1	shore	3'UTR	cg01244270	NM_001038493;NM_178120	5.67476	6.37807e-08	0.000794166
11	60718882	chr11:60718882	SLC15A3	island	1stExon	cg26090107	NM_016582;NR_027391	5.58919	1.52668e-08	0.000277222
7	1267057	chr7:1267057		shore	IGR	cg15679892		5.52453	6.49745e-06	0.0154733
3	194469144	chr3:194469144		opensea	IGR	cg11668053		5.50848	1.22907e-07	0.00130642
17	750241	chr17:750241	NXN	opensea	Body	cg10805039	NM_022463	5.36588	6.83898e-05	0.0464968
11	94564754	chr11:94564754	AMOTL1	opensea	Body	cg12932306	NM_130847	5.34374	5.05196e-07	0.0034947
12	54320564	chr12:54320564		shore	IGR	cg21783047		5.26715	1.10225e-05	0.0201713
7	25892356	chr7:25892356		island	IGR	cg05443922		5.24169	2.19655e-08	0.000354541
7	25891970	chr7:25891970		island	IGR	cg20156240		5.22733	2.1314e-07	0.00201928
17	750379	chr17:750379	NXN	opensea	Body	cg23241448	NM_022463	5.15317	5.96507e-05	0.0442861
15	27111687	chr15:27111687	GABRA5	shore	TSS1500	cg15035033	NM_001165037;NM_000810	5.07015	3.55988e-06	0.0112421
15	27111699	chr15:27111699	GABRA5	shore	TSS1500	cg12555380	NM_001165037;NM_000810	5.04714	5.23908e-05	0.0422421
1	4770935	chr1:4770935	AJAP1	shore	Body	cg11735846	NM_018836;NM_001042478	5.04479	6.45034e-05	0.0454389
4	124273068	chr4:124273068		opensea	IGR	cg03441452		5.03063	2.55379e-06	0.00927458
4	124273088	chr4:124273088		opensea	IGR	cg20851030		5.02138	5.98102e-07	0.00389037
2	172945932	chr2:172945932		island	IGR	cg08520746		5.02113	2.79666e-10	1.02435e-05
2	172965837	chr2:172965837	DLX2	island	Body	cg27136740	NM_004405	4.93441	4.09762e-10	1.37366e-05
7	27199916	chr7:27199916		island	IGR	cg26611765		4.86961	2.82805e-05	0.0315531
5	151066662	chr5:151066662	SPARC	opensea	TSS200	cg23146663	NM_003118	4.83424	9.13083e-06	0.0185081
X	136630705	chrX:136630705		shore	IGR	cg03950785		4.80234	1.10192e-06	0.00558393
2	172953392	chr2:172953392	DLX1	shore	3'UTR	cg12762816	NM_001038493;NM_178120	4.75369	6.73444e-10	1.8343e-05
15	27111749	chr15:27111749	GABRA5	shore	TSS1500	cg14417760	NM_001165037;NM_000810	4.73128	4.3718e-05	0.0390816
12	44949198	chr12:44949198	NELL2	opensea	Body	cg12378939	NM_001145110;NM_001145107;NM_006159;NM_001145108;NM_001145109	4.68791	5.07689e-05	0.0416089
2	172957268	chr2:172957268	DLX1AS	shore	Body	cg08380477		4.67556	8.2909e-06	0.0177901
15	99979290	chr15:99979290		opensea	IGR	cg23325335		4.6611	1.66492e-06	0.00728721
7	19417585	chr7:19417585		opensea	IGR	cg23497569		4.60889	4.87514e-05	0.0412163
2	1237239	chr2:1237239	SNTG2	opensea	Body	cg00450617	NM_018968	4.59224	6.24215e-05	0.0448031
12	51786489	chr12:51786489	GALNT6	shore	TSS1500	cg15127250	NM_007210	4.59187	3.47012e-06	0.0110386
13	95355814	chr13:95355814		shore	IGR	cg03520683		4.55898	4.21632e-07	0.00322366
13	95355869	chr13:95355869		shore	IGR	cg10907237		4.55328	4.29201e-05	0.0390407
17	6160770	chr17:6160770		opensea	IGR	cg25503149		4.49704	1.79246e-05	0.025528
10	98945025	chr10:98945025	SLIT1	shore	Body	cg08980711	NM_003061	4.44532	3.80557e-05	0.0368551
12	54133653	chr12:54133653		shore	IGR	cg25361023		4.42767	3.60539e-05	0.035629
2	172952136	chr2:172952136	DLX1	island	Body	cg17737681	NM_178120;NM_001038493	4.40668	1.32438e-08	0.000252161
X	136631809	chrX:136631809		shore	IGR	cg02492445		4.40497	5.18024e-06	0.0140222
5	151066268	chr5:151066268	SPARC	opensea	5'UTR	cg14518209	NM_003118	4.39507	1.28084e-05	0.0218616
6	1621093	chr6:1621093		island	IGR	cg13549497		4.34452	1.01905e-05	0.0192254
10	82213323	chr10:82213323	TSPAN14	shore	TSS1500	cg10780367	NM_001128309;NM_030927	4.31501	9.37686e-06	0.0185748
9	137787387	chr9:137787387		opensea	IGR	cg14437725		4.31478	8.88961e-06	0.0184482
10	98945131	chr10:98945131	SLIT1	island	Body	cg23685759	NM_003061	4.30877	5.89332e-08	0.00077828
X	136630265	chrX:136630265		island	IGR	cg27350602		4.29512	3.79736e-06	0.0117335
14	102554977	chr14:102554977	HSP90AA1	shore	TSS1500	cg13797425	NM_005348;NM_001017963	4.27841	6.712e-05	0.0461374
1	20512944	chr1:20512944	UBXN10	shore	5'UTR	cg11651220	NM_152376	4.27149	8.10146e-08	0.000954227
2	172945383	chr2:172945383	METAP1D	island	3'UTR	cg24724664	NM_199227	4.23579	1.58838e-06	0.00726013
7	27260441	chr7:27260441		island	IGR	cg05057910		4.22653	1.17214e-06	0.0058715
5	151066730	chr5:151066730	SPARC	opensea	TSS1500	cg22116670	NM_003118	4.20669	1.80857e-05	0.0256737
1	197877786	chr1:197877786		shelf	IGR	cg14653136		4.18335	7.09196e-05	0.0469207
17	59478579	chr17:59478579	TBX2	island	Body	cg11631427	NM_005994	4.13634	1.78994e-06	0.00757339
2	172951966	chr2:172951966	DLX1	island	Body	cg13343818	NM_178120;NM_001038493	4.12709	4.50699e-11	2.80594e-06
1	20512463	chr1:20512463	UBXN10	island	TSS200	cg19696441	NM_152376	4.09243	1.88518e-06	0.00776942
2	172955930	chr2:172955930	DLX1AS	shelf	Body	cg00469602		4.09005	3.88651e-08	0.000564584
2	172956537	chr2:172956537	DLX1AS	shelf	Body	cg12663535		4.08674	4.7774e-06	0.0136099
15	27111884	chr15:27111884	GABRA5	shore	5'UTR	cg20005743	NM_000810;NM_001165037;NM_000810	4.08364	6.1498e-06	0.0150313
1	197890608	chr1:197890608	LHX9	island	Body	cg22443762	NM_020204;NM_001014434	4.0578	1.68077e-05	0.0247913
5	37836392	chr5:37836392	GDNF	shore	TSS1500	cg20380689	NM_199234;NM_000514;NM_199231	4.04441	5.64453e-05	0.0431665
12	54321346	chr12:54321346		island	IGR	cg08190858		4.039	1.52547e-05	0.0236585
1	20512796	chr1:20512796	UBXN10	island	5'UTR	cg24479524	NM_152376	4.01114	8.23542e-06	0.0177682
13	28545214	chr13:28545214		shore	IGR	cg05222982		3.99668	2.63236e-06	0.00940322
17	76922138	chr17:76922138	TIMP2	shore	TSS1500	cg02569115	NM_003255	3.99442	6.25169e-05	0.0448031
1	197889693	chr1:197889693	LHX9	shore	Body	cg05920909	NM_020204;NM_001014434	3.98335	5.32475e-05	0.0425007
2	157178889	chr2:157178889		shore	IGR	cg16700364		3.97808	1.74627e-05	0.0251164
1	20512617	chr1:20512617	UBXN10	island	5'UTR	cg06911113	NM_152376;NM_152376	3.9685	1.21698e-05	0.0213643
17	38499096	chr17:38499096	RARA	shore	1stExon	cg05824218	NM_001024809;NM_001145301;NM_000964;NM_001145302	3.94039	4.78477e-06	0.0136099
2	25475805	chr2:25475805	DNMT3A	island	Body	cg11354105	NM_022552;NM_153759;NM_175629	3.92775	6.32429e-05	0.0451088
7	25892407	chr7:25892407		island	IGR	cg09284066		3.88391	1.6347e-08	0.000284964
1	197883190	chr1:197883190	LHX9	shore	Body	cg17753347	NM_001014434	3.87965	1.39649e-05	0.0228272
2	219851181	chr2:219851181	FEV	shore	TSS1500	cg18664514	NM_017521	3.87751	9.02287e-06	0.018461
3	181414139	chr3:181414139	SOX2OT	shore	Body	cg07304175	NR_004053	3.87177	2.14871e-05	0.0277046
21	46678524	chr21:46678524		shore	IGR	cg06119162		3.87107	1.33485e-05	0.0223743
1	3567870	chr1:3567870	TP73	island	TSS1500	cg01434649	NM_005427;NM_017818	3.86704	4.5153e-07	0.00333522
11	34288225	chr11:34288225	ABTB2	opensea	Body	cg07541559	NM_145804	3.84028	6.10632e-05	0.0446874
14	23904930	chr14:23904930	MYH7	opensea	TSS200	cg01429391	NM_000257	3.82708	2.44951e-05	0.0295775
11	70670880	chr11:70670880	SHANK2	shore	Body	cg03905795	NM_012309	3.8211	4.83918e-05	0.0411066
7	27199815	chr7:27199815		island	IGR	cg06982190		3.80304	2.54834e-05	0.0296915
10	50604518	chr10:50604518		island	IGR	cg04425920		3.80255	4.42391e-05	0.0392658
3	50402333	chr3:50402333	CACNA2D2	island	Body	cg26325335	NM_001005505;NM_006030	3.7996	3.96421e-07	0.00308502
3	184320123	chr3:184320123		island	IGR	cg20587808		3.7949	5.4707e-06	0.0146115
13	50701960	chr13:50701960		island	IGR	cg06133205		3.78804	8.09077e-05	0.0495222
8	80803196	chr8:80803196		shore	IGR	cg20577468		3.7649	8.98898e-06	0.018461
15	31515750	chr15:31515750		opensea	IGR	cg25556225		3.7609	2.32414e-05	0.029022
21	36419478	chr21:36419478	RUNX1	opensea	Body	cg07201215	NM_001754	3.75157	8.0653e-05	0.0495054
8	10587055	chr8:10587055	SOX7	shore	Body	cg19403029	NM_031439	3.74375	3.43802e-08	0.000516656
12	131443486	chr12:131443486	GPR133	opensea	Body	cg22377064	NM_198827	3.72012	3.02145e-05	0.0323201
3	137488459	chr3:137488459		shore	IGR	cg18297797		3.71097	4.37846e-05	0.0390816
2	128158601	chr2:128158601		island	IGR	cg13226232		3.70249	2.83093e-05	0.0315531
17	77765514	chr17:77765514		island	IGR	cg26165269		3.69954	4.94213e-05	0.041579
15	74420796	chr15:74420796	LOC283731	island	Body	cg01568668	NR_027073;NM_001130136;NM_001130137	3.68353	1.88808e-05	0.0258752
14	103652182	chr14:103652182		shelf	IGR	cg24756865		3.67907	6.11238e-06	0.0150313
2	172973241	chr2:172973241		island	IGR	cg17518215		3.66875	9.78486e-06	0.0188204
2	172965650	chr2:172965650	DLX2	island	Body	cg08351004	NM_004405	3.63932	3.57435e-11	2.59619e-06
21	47394659	chr21:47394659		shore	IGR	cg01932076		3.63445	2.28613e-07	0.00207563
2	219856889	chr2:219856889	CRYBA2	shore	Body	cg07804276	NM_057093;NM_005209;NM_057094	3.62405	2.99529e-05	0.0323201
21	47394533	chr21:47394533		island	IGR	cg04078608		3.62265	9.9022e-06	0.0188498
3	194469106	chr3:194469106		opensea	IGR	cg15445725		3.62154	1.95558e-08	0.000327788
2	172945328	chr2:172945328	METAP1D	island	3'UTR	cg14996143	NM_199227	3.61693	7.88143e-05	0.0487727
12	131443445	chr12:131443445	GPR133	opensea	Body	cg25819846	NM_198827	3.6091	1.94449e-05	0.0263173
10	133201437	chr10:133201437		opensea	IGR	cg02645852		3.60045	6.58104e-06	0.0155872
7	27199726	chr7:27199726		island	IGR	cg25975690		3.59808	3.01638e-05	0.0323201
15	64208452	chr15:64208452	DAPK2	opensea	Body	cg01859228	NM_014326	3.59108	2.31162e-05	0.0289636
2	233790293	chr2:233790293	NGEF	shore	Body	cg06266189	NM_019850;NM_001114090	3.589	5.05431e-05	0.0416089
1	3567646	chr1:3567646	TP73	island	TSS1500	cg07382920	NM_005427;NM_017818	3.58718	2.62725e-05	0.0301307
3	181414021	chr3:181414021	SOX2OT	island	Body	cg24267283	NR_004053	3.57763	1.2219e-05	0.0213643
5	6687387	chr5:6687387		opensea	IGR	cg22729730		3.56186	1.3346e-05	0.0223743
10	105212283	chr10:105212283	CALHM2	island	TSS200	cg07895149	NM_015916;NR_024552	3.55434	7.01371e-05	0.0469207
21	34638662	chr21:34638662	IL10RB	island	TSS200	cg07325233	NM_000628	3.54123	8.5734e-06	0.0180498
9	136287409	chr9:136287409	ADAMTS13	shelf	5'UTR	cg14802951	NM_139025;NR_024514;NM_139026;NM_139025;NM_139027;NM_139026;NM_139027	3.53428	5.55675e-06	0.0146427
17	36997720	chr17:36997720	C17orf98	shore	TSS200	cg23290482	NM_001080465	3.52893	3.12012e-05	0.0323393
7	27198429	chr7:27198429		island	IGR	cg17642941		3.48083	6.70801e-05	0.0461374
10	113129966	chr10:113129966		opensea	IGR	cg06626898		3.47716	2.9874e-05	0.0323201
1	75602846	chr1:75602846	LHX8	island	Body	cg12764034	NM_001001933	3.46208	4.98287e-07	0.0034947
11	68782202	chr11:68782202	MRGPRF	shelf	TSS1500	cg05771342	NM_001098515;NM_145015	3.4588	2.98974e-06	0.0104235
3	155244042	chr3:155244042	PLCH1	opensea	Body	cg25565505	NM_001130960;NM_001130961;NM_014996	3.45435	1.33081e-08	0.000252161
2	1841068	chr2:1841068	MYT1L	shore	Body	cg07855242	NM_015025	3.44941	7.89137e-05	0.0487727
6	1619162	chr6:1619162		island	IGR	cg04565473		3.44926	1.32991e-05	0.0223743
1	10695686	chr1:10695686		shelf	IGR	cg01556552		3.44103	1.1672e-05	0.0210194
19	47923387	chr19:47923387	MEIS3	shore	TSS1500	cg17910813	NM_020160;NM_001009813	3.43716	7.29713e-05	0.0475353
3	194469052	chr3:194469052		opensea	IGR	cg08836199		3.42826	2.53138e-05	0.0296224
17	63309319	chr17:63309319		opensea	IGR	cg13427728		3.4228	5.46755e-05	0.0427209
12	114200279	chr12:114200279		opensea	IGR	cg08800396		3.41255	1.10023e-06	0.00558393
6	139190700	chr6:139190700	ECT2L	opensea	Body	cg18787802	NM_001077706	3.40956	5.25574e-05	0.0422421
7	47576144	chr7:47576144	TNS3	shore	5'UTR	cg04879211	NM_022748	3.3933	9.06716e-06	0.0184649
6	31705963	chr6:31705963		shore	IGR	cg04789495		3.38316	3.59775e-05	0.035629
17	56362296	chr17:56362296		opensea	IGR	cg23632656		3.37975	6.70155e-05	0.0461374
2	200326725	chr2:200326725	SATB2	island	TSS1500	cg23994043	NM_015265	3.37104	3.00965e-05	0.0323201
2	157178731	chr2:157178731		shore	IGR	cg18786593		3.3483	1.86669e-06	0.00776942
2	225266783	chr2:225266783	FAM124B	opensea	TSS200	cg25313930	NM_024785;NM_001122779	3.34076	4.08172e-05	0.0385381
12	111725167	chr12:111725167	CUX2	opensea	Body	cg07658449	NM_015267	3.3321	4.84057e-06	0.0136099
2	88649907	chr2:88649907		shore	IGR	cg06797617		3.3283	3.12408e-05	0.0323393
6	31705409	chr6:31705409	CLIC1	shelf	TSS1500	cg03619586	NM_001288	3.32263	6.52901e-05	0.0455988
5	307848	chr5:307848	AHRR	shore	Body	cg13275321	NM_020731;NM_013232	3.32074	5.07972e-06	0.013935
13	50707065	chr13:50707065		shore	IGR	cg00247571		3.31179	5.08143e-05	0.0416089
12	3948063	chr12:3948063	PARP11	island	Body	cg00391030	NM_020367	3.30264	5.83162e-06	0.0147352
17	79495268	chr17:79495268	FSCN2	island	TSS200	cg20932150	NM_012418;NM_001077182	3.30103	1.19706e-05	0.0213643
8	17471997	chr8:17471997	PDGFRL	opensea	Body	cg18214661	NM_006207	3.30093	6.41554e-05	0.0454389
1	197890479	chr1:197890479	LHX9	island	Body	cg12434982	NM_020204;NM_001014434	3.29612	1.26309e-05	0.0218437
5	151066683	chr5:151066683	SPARC	opensea	TSS200	cg25913233	NM_003118	3.2959	6.73293e-06	0.0156302
2	225266733	chr2:225266733	FAM124B	opensea	TSS200	cg10114725	NM_024785;NM_001122779	3.28925	2.6831e-05	0.0305301
8	42037966	chr8:42037966	PLAT	opensea	Body	cg11530213	NM_000930;NM_033011	3.28519	2.25497e-07	0.00207563
10	102242134	chr10:102242134	WNT8B	island	Body	cg04290666	NM_003393	3.26345	7.81035e-05	0.0487542
9	34624587	chr9:34624587	ARID3C	island	Body	cg05708114	NM_001017363	3.26187	5.0841e-06	0.013935
2	173293627	chr2:173293627	ITGA6	shore	Body	cg22061832	NM_001079818;NM_000210	3.25892	3.94699e-05	0.0377217
17	30333964	chr17:30333964		island	IGR	cg00368973		3.25823	5.8562e-09	0.000121531
1	3600879	chr1:3600879	TP73	opensea	Body	cg17471939	NM_005427	3.23806	7.83042e-05	0.0487542
2	172951828	chr2:172951828	DLX1	island	Body	cg00822840	NM_178120;NM_001038493	3.23262	6.18248e-10	1.79623e-05
1	18972430	chr1:18972430	PAX7	shore	Body	cg04240109	NM_013945;NM_002584;NM_001135254	3.23094	2.17691e-06	0.00857202
2	220387980	chr2:220387980	ACCN4	island	Body	cg06175981	NM_182847;NM_018674	3.22779	5.88322e-06	0.0147352
19	52264413	chr19:52264413	FPR2	opensea	TSS200	cg24964368	NM_001005738	3.2196	1.43269e-05	0.0229484
3	52351487	chr3:52351487	DNAH1	opensea	5'UTR	cg12902206	NM_015512	3.21952	2.49539e-05	0.0296224
2	219744634	chr2:219744634	WNT10A	shore	TSS1500	cg12014818	NM_025216	3.21844	2.47043e-05	0.0295775
15	77320787	chr15:77320787	PSTPIP1	shore	Body	cg11829253	NM_003978	3.21661	8.99474e-06	0.018461
11	60718709	chr11:60718709	SLC15A3	island	1stExon	cg21992250	NM_016582;NR_027391	3.20106	2.44085e-05	0.0295775
17	79495335	chr17:79495335	FSCN2	island	TSS200	cg18919720	NM_012418;NM_001077182	3.19855	1.89206e-07	0.00191759
2	219857231	chr2:219857231	CRYBA2	shore	Body	cg07501919	NM_057093;NM_005209;NM_057094	3.19353	5.26465e-05	0.0422421
3	50402563	chr3:50402563	CACNA2D2	island	Body	cg02855924	NM_001005505;NM_006030	3.18044	9.26403e-06	0.0185748
4	174445349	chr4:174445349		shore	IGR	cg26463328		3.17347	4.23417e-05	0.0390407
16	85786110	chr16:85786110	C16orf74	shore	TSS1500	cg02834449	NM_206967	3.16783	6.70649e-06	0.0156302
2	225266876	chr2:225266876	FAM124B	opensea	TSS200	cg01833675	NM_024785;NM_001122779	3.16294	3.07031e-05	0.0323201
2	172956823	chr2:172956823	DLX1AS	shelf	Body	cg01821161		3.15752	4.60737e-06	0.0134547
14	36993079	chr14:36993079		shore	IGR	cg15388804		3.15669	6.2201e-05	0.0448031
5	9623366	chr5:9623366		opensea	IGR	cg01984802		3.15621	5.1435e-05	0.0418982
6	149803206	chr6:149803206	ZC3H12D	opensea	5'UTR	cg18708013	NM_207360	3.14339	5.44362e-05	0.0426681
4	174446201	chr4:174446201		shelf	IGR	cg10852861		3.13906	5.02296e-05	0.0416089
5	31854504	chr5:31854504	PDZD2	shore	Body	cg01924596	NM_178140	3.13115	5.11836e-05	0.0417715
11	67251154	chr11:67251154	AIP	shore	Body	cg19528654	NM_003977	3.1305	5.75505e-07	0.00385857
7	100488398	chr7:100488398	UFSP1	shore	TSS1500	cg16429505	NM_001015072;NM_000665;NM_015831	3.11076	6.88368e-05	0.0465496
2	200326721	chr2:200326721	SATB2	island	TSS1500	cg20785796	NM_015265	3.1026	7.88914e-05	0.0487727
22	38478457	chr22:38478457	SLC16A8	island	Body	cg20956278	NM_013356	3.09748	9.8031e-06	0.0188204
7	27188364	chr7:27188364	HOXA6	shore	TSS1500	cg19816811	NM_024014	3.08967	4.8837e-06	0.0136431
8	10586959	chr8:10586959	SOX7	shore	Body	cg09709472	NM_031439	3.08575	2.54918e-07	0.00222188
19	41834514	chr19:41834514		shelf	IGR	cg01604411		3.07524	2.2643e-05	0.0286857
2	219744626	chr2:219744626	WNT10A	shore	TSS1500	cg00821731	NM_025216	3.07451	7.28288e-07	0.00434781
4	109087419	chr4:109087419	LEF1	shore	Body	cg08460812	NM_001166119;NM_001130714;NM_001130713;NM_016269	3.07398	1.49288e-06	0.0069957
16	2552820	chr16:2552820	TBC1D24	shelf	3'UTR	cg00472758	NM_020705	3.07331	2.22705e-05	0.028462
4	109087312	chr4:109087312	LEF1	shore	Body	cg24023289	NM_001166119;NM_001130714;NM_001130713;NM_016269	3.06748	1.21664e-06	0.00602515
15	74420511	chr15:74420511	LOC283731	island	Body	cg08036502	NR_027073;NM_001130136;NM_001130137	3.06641	2.98843e-06	0.0104235
17	7758228	chr17:7758228	TMEM88	shore	TSS200	cg17044356	NM_203411	3.04534	4.36294e-05	0.0390816
20	49620366	chr20:49620366	KCNG1	shore	3'UTR	cg21318380	NM_002237	3.04527	2.0075e-05	0.0269192
6	100905458	chr6:100905458	SIM1	island	Body	cg07973435	NM_005068	3.0436	2.46375e-06	0.00909924
3	138663400	chr3:138663400	FOXL2	shore	1stExon	cg23637494	NM_023067;NM_023067	3.04108	5.21e-07	0.00354771
13	28539042	chr13:28539042	CDX2	shore	Body	cg00806704	NM_001265	3.03627	1.63247e-05	0.0245382
2	43133914	chr2:43133914		opensea	IGR	cg10421194		3.01939	2.76935e-05	0.0312143
7	151594392	chr7:151594392		opensea	IGR	cg00913360		3.01637	7.26186e-05	0.047527
16	4433327	chr16:4433327	VASN	opensea	3'UTR	cg01469719	NM_138440;NM_024535	3.0112	7.24605e-05	0.047527
17	79495320	chr17:79495320	FSCN2	island	TSS200	cg15774065	NM_012418;NM_001077182	3.00539	2.04628e-06	0.00833433
20	896981	chr20:896981	ANGPT4	opensea	TSS200	cg03218374	NM_015985	3.00073	4.21881e-05	0.0390355
2	172947846	chr2:172947846		island	IGR	cg03244696		2.99938	4.82013e-09	0.000110559
10	118569527	chr10:118569527		opensea	IGR	cg00875849		2.99804	3.06629e-05	0.0323201
12	57631839	chr12:57631839	NDUFA4L2	shore	5'UTR	cg01708411	NM_020142	2.99343	5.74758e-05	0.043411
14	101137068	chr14:101137068	LINC00523	opensea	Body	cg00859280	NR_024096	2.99031	7.7639e-05	0.0486502
17	34989377	chr17:34989377		opensea	IGR	cg02626208		2.97985	2.08891e-05	0.0274472
13	95355347	chr13:95355347		shore	IGR	cg19360330		2.97373	2.11227e-06	0.00852346
1	11750569	chr1:11750569	MAD2L2	shore	5'UTR	cg09932135	NM_001127325;NM_198545	2.96549	1.62921e-05	0.0245382
17	43037114	chr17:43037114	C1QL1	shore	3'UTR	cg22791987	NM_006688	2.95393	2.28595e-08	0.000355794
16	31487813	chr16:31487813	TGFB1I1	island	Body	cg16591159	NM_001042454;NM_015927;NM_001164719	2.95014	3.39029e-05	0.0342807
8	10586790	chr8:10586790	SOX7	island	Body	cg08833675	NM_031439	2.94439	1.13114e-05	0.0204545
7	41531155	chr7:41531155		opensea	IGR	cg13924998		2.93369	4.64711e-05	0.0404237
3	128151578	chr3:128151578		shore	IGR	cg17340391		2.93217	2.97549e-07	0.00250262
2	225266580	chr2:225266580	FAM124B	opensea	5'UTR	cg18890556	NM_024785;NM_024785;NM_001122779;NM_001122779	2.92744	4.59436e-05	0.040188
16	1226269	chr16:1226269	CACNA1H	shore	Body	cg26995942	NM_021098;NM_001005407	2.91345	5.91843e-07	0.00389037
1	27726275	chr1:27726275		opensea	IGR	cg27443693		2.91268	2.50868e-05	0.0296224
17	59479070	chr17:59479070	TBX2	island	Body	cg01913455	NM_005994	2.91199	5.39189e-05	0.0426105
12	54088972	chr12:54088972		shore	IGR	cg09597070		2.89987	4.63675e-05	0.0404142
1	78153303	chr1:78153303		shelf	IGR	cg17711265		2.89431	4.35892e-05	0.0390816
5	134827820	chr5:134827820		shore	IGR	cg25383593		2.88932	5.64588e-05	0.0431665
10	118569608	chr10:118569608		opensea	IGR	cg17667035		2.88493	3.06676e-05	0.0323201
7	149487338	chr7:149487338	SSPO	island	Body	cg07703462	NM_198455	2.88446	2.51981e-05	0.0296224
17	80294560	chr17:80294560		shelf	IGR	cg09245302		2.87497	3.83469e-05	0.0369898
2	172945698	chr2:172945698		shore	IGR	cg16472050		2.86933	2.04057e-05	0.0271124
3	50306456	chr3:50306456	SEMA3B	shelf	5'UTR	cg25597623	NM_001005914;NM_004636	2.8682	5.00948e-05	0.0416089
7	2704368	chr7:2704368	TTYH3	shelf	3'UTR	cg26282283	NM_025250	2.86681	4.1356e-05	0.0386761
5	134879818	chr5:134879818		island	IGR	cg14410395		2.86074	4.83802e-05	0.0411066
16	30023615	chr16:30023615	DOC2A	shore	TSS1500	cg03890691	NM_003586	2.85711	5.83602e-06	0.0147352
10	22623213	chr10:22623213		shore	IGR	cg18537454		2.84958	1.37859e-05	0.0228272
5	169695483	chr5:169695483	LCP2	opensea	Body	cg08748308	NM_005565	2.83784	5.84281e-05	0.043902
21	38079019	chr21:38079019	SIM2	shore	Body	cg14626259	NM_009586;NM_005069	2.83678	4.09411e-05	0.0385381
1	113218414	chr1:113218414	MOV10	shore	Body	cg24344074	NM_020963;NM_001130079	2.83616	2.56262e-05	0.0296915
17	42452426	chr17:42452426	ITGA2B	opensea	Body	cg14686645	NM_000419	2.83276	8.10951e-06	0.0176708
20	61999021	chr20:61999021		shelf	IGR	cg03070977		2.82149	3.26151e-05	0.0332097
17	21367200	chr17:21367200		island	IGR	cg22896354		2.81282	1.40889e-05	0.0228709
5	140208201	chr5:140208201	PCDHA6	shore	1stExon	cg02047300	NM_031849;NM_018905;NM_031411;NM_018900;NM_031848;NM_018908;NM_018906;NM_018907;NM_018909	2.80708	6.2601e-05	0.0448031
1	24885664	chr1:24885664	NCMAP	opensea	5'UTR	cg03655701	NM_001010980	2.79143	5.64469e-06	0.0146427
19	10542200	chr19:10542200	PDE4A	shore	Body	cg09997271	NM_001111308;NM_001111307;NM_001111309	2.79037	4.71177e-05	0.0406615
10	118569479	chr10:118569479		opensea	IGR	cg11069748		2.78723	1.68393e-05	0.0247913
1	75602857	chr1:75602857	LHX8	island	Body	cg00145253	NM_001001933	2.78072	6.31929e-06	0.0151456
1	12123262	chr1:12123262	TNFRSF8	shore	TSS200	cg19896198	NM_001243	2.77684	5.42571e-05	0.0426681
11	68782049	chr11:68782049	MRGPRF	shelf	TSS1500	cg21936959	NM_001098515;NM_145015	2.77213	6.67383e-05	0.0461374
15	78933902	chr15:78933902	CHRNB4	shore	TSS1500	cg21402071	NM_000750	2.75589	6.4524e-05	0.0454389
22	23864945	chr22:23864945		shore	IGR	cg25769450		2.75551	1.03628e-06	0.00550748
9	139891058	chr9:139891058	CLIC3	shore	TSS200	cg15387123	NM_004669	2.75374	5.26883e-05	0.0422421
3	50194470	chr3:50194470	SEMA3F	shore	5'UTR	cg00220225	NM_004186	2.75051	4.8801e-05	0.0412163
20	52277050	chr20:52277050		island	IGR	cg21251385		2.74809	7.194e-05	0.0473151
8	70984917	chr8:70984917	PRDM14	shore	TSS1500	cg09050331	NM_024504	2.74346	3.13641e-05	0.03239
5	134813213	chr5:134813213		opensea	IGR	cg01952185		2.73801	3.29533e-05	0.0334759
7	36193854	chr7:36193854	EEPD1	shore	5'UTR	cg05423018	NM_030636	2.73558	9.33571e-06	0.0185748
17	59540267	chr17:59540267	TBX4	shore	Body	cg07389611	NM_018488	2.73285	1.35958e-05	0.0226149
11	32451777	chr11:32451777	WT1	shore	Body	cg08787968	NM_024425;NM_024426;NM_000378;NM_024424	2.73153	3.44656e-05	0.0345443
19	47910108	chr19:47910108	MEIS3	island	Body	cg22676212	NM_001009813;NM_020160	2.7297	1.8151e-05	0.0256749
15	71408776	chr15:71408776	CT62	shore	TSS1500	cg04963480	NM_001102658	2.72644	1.68953e-05	0.0247913
16	51625890	chr16:51625890		opensea	IGR	cg00216305		2.71819	7.09511e-05	0.0469207
2	242813634	chr2:242813634	RTP5	shore	Body	cg27217350	NM_173821	2.71373	1.58182e-06	0.00726013
1	32170361	chr1:32170361	COL16A1	shore	TSS1500	cg19100596	NM_001856	2.709	3.06637e-05	0.0323201
1	3567852	chr1:3567852	TP73	island	TSS1500	cg12475507	NM_005427;NM_017818	2.69764	3.06453e-05	0.0323201
22	18632429	chr22:18632429	USP18	shore	TSS1500	cg18699242	NM_017414	2.69749	9.79933e-06	0.0188204
3	181414237	chr3:181414237	SOX2OT	shore	Body	cg21453451	NR_004053	2.68909	5.64012e-05	0.0431665
4	3773891	chr4:3773891		island	IGR	cg01210550		2.68626	4.52945e-05	0.0397974
7	1782671	chr7:1782671	ELFN1	shore	5'UTR	cg07213202	NM_001128636	2.68498	3.67146e-05	0.0358354
22	29467684	chr22:29467684	KREMEN1	island	TSS1500	cg25916307	NM_032045;NM_001039570	2.6818	4.47962e-07	0.00333522
9	137329341	chr9:137329341	RXRA	shore	3'UTR	cg24164254	NM_002957	2.678	4.45477e-05	0.0393794
8	20125819	chr8:20125819		opensea	IGR	cg22023627		2.67691	4.81956e-05	0.0411066
15	40759208	chr15:40759208	BAHD1	shelf	3'UTR	cg15431934	NM_014952	2.67082	3.63907e-05	0.0357995
17	4521010	chr17:4521010		opensea	IGR	cg08004014		2.65805	2.56852e-05	0.0296915
13	50707050	chr13:50707050		shore	IGR	cg05394800		2.64792	6.07041e-05	0.0446874
22	19711007	chr22:19711007	GP1BB	island	TSS200	cg16210718	NM_000407;NM_002688	2.64283	6.98519e-05	0.0469207
1	2478653	chr1:2478653		shore	IGR	cg05392440		2.64184	7.8381e-06	0.0174279
11	73357159	chr11:73357159	PLEKHB1	opensea	TSS200	cg02254407	NM_001130033;NM_021200;NM_001130035;NM_001130034	2.63919	7.60486e-05	0.0485567
1	235814145	chr1:235814145	GNG4	shore	TSS1500	cg20818778	NM_001098722;NM_001098721;NM_004485	2.63216	6.55644e-05	0.045644
17	72931788	chr17:72931788	OTOP3	island	TSS200	cg20322093	NM_178233	2.62322	9.61752e-06	0.0188204
8	11421934	chr8:11421934	BLK	island	3'UTR	cg02910793	NM_001715	2.6121	1.22457e-05	0.0213643
2	172955759	chr2:172955759	DLX1AS	shelf	Body	cg13702421		2.61024	4.83201e-08	0.000658063
17	76361930	chr17:76361930		opensea	IGR	cg25839877		2.60643	4.27463e-05	0.0390407
10	102241820	chr10:102241820	WNT8B	shore	Body	cg04958872	NM_003393	2.60216	2.35993e-05	0.0291349
19	13209901	chr19:13209901	LYL1	island	3'UTR	cg12650490	NM_005583	2.59757	1.8532e-05	0.0257522
20	36148928	chr20:36148928	BLCAP	island	5'UTR	cg22943498	NM_001167821;NM_001167820;NM_001167822;NM_006698;NM_181689;NM_005386;NM_001167823	2.59738	2.33762e-05	0.0290239
19	18721740	chr19:18721740		island	IGR	cg03239935		2.5966	1.58383e-05	0.0242189
6	1624720	chr6:1624720	GMDS	island	Body	cg27478313	NM_001500	2.59657	5.08889e-05	0.0416089
6	32076147	chr6:32076147	TNXB	opensea	5'UTR	cg18419045	NM_019105	2.58792	4.02496e-05	0.0382155
6	33872364	chr6:33872364		opensea	IGR	cg12949461		2.58323	9.90496e-06	0.0188498
10	93882845	chr10:93882845	CPEB3	opensea	Body	cg04889043	NM_014912	2.57975	3.05904e-05	0.0323201
5	171095097	chr5:171095097		opensea	IGR	cg21490444		2.57637	1.66862e-05	0.0247343
16	50425414	chr16:50425414		opensea	IGR	cg05922453		2.57569	4.95359e-05	0.0415952
2	238512407	chr2:238512407		opensea	IGR	cg02397720		2.57385	5.60204e-05	0.0431665
4	154711347	chr4:154711347	SFRP2	shore	TSS1500	cg01821854	NM_003013	2.57271	1.01562e-05	0.0192254
2	237073843	chr2:237073843		island	IGR	cg05842420		2.57113	2.97317e-05	0.0323201
20	49638661	chr20:49638661	KCNG1	shore	5'UTR	cg20832181	NM_002237	2.56935	3.46065e-06	0.0110386
1	41397795	chr1:41397795		opensea	IGR	cg14519252		2.56815	3.17155e-05	0.0325984
11	75922172	chr11:75922172		island	IGR	cg16028555		2.55804	1.35879e-05	0.0226149
3	42201380	chr3:42201380	TRAK1	opensea	TSS1500	cg08508763	NM_014965;NM_001042646	2.53153	3.00035e-05	0.0323201
15	53083978	chr15:53083978		shore	IGR	cg10422709		2.52826	7.42796e-05	0.0479935
12	54959611	chr12:54959611	PDE1B	opensea	Body	cg21821315	NM_001165975;NM_000924	2.52132	7.07602e-05	0.0469207
16	53538660	chr16:53538660	AKTIP	shore	TSS1500	cg02965178	NM_001012398;NM_022476	2.51725	1.51142e-05	0.0236585
8	10586967	chr8:10586967	SOX7	shore	Body	cg07660671	NM_031439	2.51601	2.22777e-06	0.00866849
3	32857317	chr3:32857317		shore	IGR	cg02045948		2.50772	7.12614e-05	0.0470545
10	82213104	chr10:82213104	TSPAN14	shore	TSS1500	cg09626299	NM_001128309;NM_030927	2.50726	1.74461e-05	0.0251164
12	122096667	chr12:122096667	MORN3	opensea	Body	cg03188064	NM_173855	2.4979	3.23003e-05	0.0329662
22	19711036	chr22:19711036	GP1BB	island	TSS200	cg03263514	NM_000407;NM_002688	2.49697	2.85068e-05	0.0316922
17	7757994	chr17:7757994	KDM6B	shore	3'UTR	cg15853812	NM_001080424;NM_203411	2.49382	8.36837e-06	0.0177901
17	38501174	chr17:38501174	RARA	shore	Body	cg07944862	NM_001145301;NM_000964;NM_001024809;NM_001145302	2.48333	2.30682e-05	0.0289636
17	43046361	chr17:43046361	C1QL1	island	TSS1500	cg17594131	NM_006688	2.48307	1.92566e-05	0.0261436
10	126397072	chr10:126397072	FAM53B	opensea	5'UTR	cg19634573	NM_014661	2.48053	6.19078e-05	0.0448031
17	7758291	chr17:7758291	TMEM88	shore	TSS200	cg23671708	NM_203411	2.47284	7.90898e-06	0.0174962
16	89009557	chr16:89009557	CBFA2T3	shore	Body	cg07630078	NM_005187	2.46825	5.23368e-05	0.0422421
20	44637358	chr20:44637358	MMP9	shore	TSS200	cg02310296	NM_004994	2.46702	1.6418e-05	0.0245877
19	18721711	chr19:18721711		island	IGR	cg22216738		2.46596	4.43592e-05	0.0392924
1	20670730	chr1:20670730	VWA5B1	shore	Body	cg22698629	NM_001039500	2.46463	1.0713e-06	0.00558393
17	43046371	chr17:43046371	C1QL1	island	TSS1500	cg14248106	NM_006688	2.46193	4.27357e-06	0.0127564
2	175194079	chr2:175194079		shore	IGR	cg00306909		2.45638	5.2055e-05	0.0422421
17	37821481	chr17:37821481	TCAP	shelf	TSS200	cg10535845	NM_003673	2.44754	1.65985e-05	0.0247134
19	2488464	chr19:2488464		island	IGR	cg12959079		2.44205	3.09269e-05	0.0323214
19	17958647	chr19:17958647	JAK3	island	5'UTR	cg04916091	NM_000215	2.43907	5.63223e-05	0.0431665
11	115531001	chr11:115531001		shore	IGR	cg02256049		2.43805	3.93635e-05	0.0377217
12	54396990	chr12:54396990	HOXC9	shelf	3'UTR	cg22679316	NM_006897	2.42954	1.35231e-06	0.00654823
2	71126926	chr2:71126926	VAX2	island	TSS1500	cg04608900	NM_012476	2.42826	8.80212e-06	0.018429
3	52351859	chr3:52351859	DNAH1	opensea	5'UTR	cg01456368	NM_015512	2.42701	1.41874e-06	0.00672055
14	105938134	chr14:105938134		shore	IGR	cg27082076		2.42294	6.74266e-06	0.0156302
1	175549030	chr1:175549030	TNR	opensea	5'UTR	cg05965015	NM_003285	2.42022	1.11085e-05	0.0201713
3	49907666	chr3:49907666	CAMKV	shore	TSS1500	cg16930811	NM_024046	2.41893	5.71271e-05	0.0434051
19	4909193	chr19:4909193	UHRF1	shore	TSS1500	cg01977762	NM_001048201;NM_013282	2.41754	2.25103e-05	0.0286008
12	113547430	chr12:113547430	RASAL1	shelf	Body	cg26621780	NM_004658	2.4169	6.2084e-06	0.0150313
7	129415994	chr7:129415994	MIR183	shelf	TSS1500	cg22047901	NR_029615;NR_029512	2.41397	3.09676e-06	0.0107109
21	47394431	chr21:47394431		island	IGR	cg04486778		2.41207	1.43795e-05	0.0229484
17	80300821	chr17:80300821		shelf	IGR	cg13258195		2.40446	9.79801e-07	0.0053375
12	14720974	chr12:14720974	PLBD1	island	TSS200	cg11905611	NM_024829	2.39974	7.72834e-05	0.0486369
6	170491202	chr6:170491202		shore	IGR	cg08521178		2.3977	1.05059e-05	0.0196432
9	34651674	chr9:34651674	IL11RA	opensea	TSS1500	cg06226724	NM_001142784	2.38943	3.03507e-05	0.0323201
16	23765304	chr16:23765304	CHP2	shore	TSS1500	cg21745164	NM_022097	2.3873	3.38508e-07	0.0027319
3	52351355	chr3:52351355	DNAH1	opensea	5'UTR	cg10313047	NM_015512	2.38314	5.81363e-05	0.0438339
1	19665240	chr1:19665240		island	IGR	cg04928049		2.38234	5.91792e-05	0.0442168
2	118942841	chr2:118942841		shore	IGR	cg03217115		2.37784	6.26088e-05	0.0448031
14	101139695	chr14:101139695		opensea	IGR	cg15871797		2.37654	5.07731e-05	0.0416089
16	85845936	chr16:85845936		shore	IGR	cg09735146		2.37472	3.83646e-05	0.0369898
20	3051954	chr20:3051954	OXT	shore	TSS1500	cg04731988	NM_000915	2.3624	5.40694e-05	0.0426105
17	71810497	chr17:71810497	LINC00469	opensea	Body	cg13689996	NR_027146	2.35339	4.92817e-05	0.0415418
12	48245219	chr12:48245219	VDR	opensea	Body	cg10592901	NM_000376;NM_001017535	2.35314	5.31329e-05	0.0424871
17	46035297	chr17:46035297	PRR15L	opensea	TSS200	cg09607679	NM_024320	2.35124	1.44809e-05	0.0229484
10	102806933	chr10:102806933		shore	IGR	cg24067118		2.33295	2.77188e-05	0.0312143
1	962651	chr1:962651	AGRN	shore	Body	cg07787977	NM_198576	2.33221	2.53535e-05	0.0296224
7	100433983	chr7:100433983		shore	IGR	cg22728904		2.32951	3.32611e-05	0.0337099
17	17615189	chr17:17615189	RAI1	opensea	5'UTR	cg12546785	NM_030665	2.32753	8.19669e-05	0.0498308
2	175595400	chr2:175595400		shore	IGR	cg14006096		2.32668	1.8878e-05	0.0258752
11	10462924	chr11:10462924		opensea	IGR	cg06814191		2.32479	1.72831e-05	0.0251164
10	125034066	chr10:125034066		opensea	IGR	cg18623649		2.32278	4.67843e-06	0.0135025
15	78934280	chr15:78934280	CHRNB4	shore	TSS1500	cg20511832	NM_000750	2.30582	2.59713e-05	0.0298638
14	24809226	chr14:24809226	RIPK3	shore	5'UTR	cg20038493	NM_006871;NM_006871	2.29747	6.32511e-06	0.0151456
17	70113514	chr17:70113514		island	IGR	cg26014634		2.29637	6.67749e-05	0.0461374
18	34833563	chr18:34833563	BRUNOL4	island	3'UTR	cg10209886	NM_001025089;NM_001025088;NM_020180;NM_001025087	2.2853	3.36532e-06	0.0109989
11	118810923	chr11:118810923		opensea	IGR	cg08474929		2.28091	2.11467e-05	0.0275922
16	4986076	chr16:4986076	PPL	shore	Body	cg09723341	NM_002705	2.27963	4.17053e-05	0.0389192
20	39969604	chr20:39969604	LPIN3	shore	5'UTR	cg04964333	NM_022896;NM_022896	2.26819	2.84828e-06	0.0100918
12	111725484	chr12:111725484	CUX2	opensea	Body	cg20964024	NM_015267	2.26088	8.91938e-07	0.00498345
7	113723569	chr7:113723569		shore	IGR	cg21053509		2.25821	1.09483e-06	0.00558393
8	10586678	chr8:10586678	SOX7	island	Body	cg20671920	NM_031439	2.24824	6.09763e-05	0.0446874
17	80944134	chr17:80944134	B3GNTL1	opensea	Body	cg14621217	NM_001009905	2.2476	3.73286e-05	0.0363123
20	49638562	chr20:49638562	KCNG1	shore	5'UTR	cg24499516	NM_002237	2.24238	5.37158e-05	0.0425841
13	77461335	chr13:77461335	KCTD12	shore	TSS1500	cg25968569	NM_138444	2.24202	7.98938e-05	0.0491085
19	3610890	chr19:3610890	CACTIN	shore	3'UTR	cg13941982	NM_001080543;NM_021231	2.23844	2.187e-05	0.028115
20	57463653	chr20:57463653	GNAS	island	3'UTR	cg17652507	NM_001077490;NM_016592;NR_003259;NM_080425	2.23575	7.73288e-06	0.0172821
1	3649771	chr1:3649771	TP73	shore	3'UTR	cg17986341	NM_001126240;NM_001126242;NM_005427;NM_001126241	2.23401	5.50867e-05	0.0428286
4	188045495	chr4:188045495		opensea	IGR	cg13866688		2.23027	7.94002e-05	0.0488741
1	35351903	chr1:35351903	DLGAP3	shore	Body	cg11951427	NM_001080418	2.21969	4.21245e-05	0.0390355
12	52628105	chr12:52628105	KRT7	shore	Body	cg14059257	NM_005556	2.21927	6.89263e-06	0.0158096
10	102895708	chr10:102895708	TLX1	shore	Body	cg14461582	NM_005521	2.21816	2.52966e-05	0.0296224
2	3659466	chr2:3659466	COLEC11	opensea	Body	cg19183742	NM_024027;NM_199235	2.21208	2.46047e-05	0.0295775
2	172957583	chr2:172957583	DLX1AS	shore	Body	cg15773794		2.21017	1.27284e-06	0.00623265
6	134209935	chr6:134209935	TCF21	shore	TSS1500	cg13212956	NM_003206;NM_198392	2.19801	7.88696e-05	0.0487727
15	92939006	chr15:92939006	ST8SIA2	shore	Body	cg08289525	NM_006011	2.19765	4.82568e-05	0.0411066
16	66995192	chr16:66995192	CES3	opensea	1stExon	cg02256576	NM_024922;NM_024922	2.18565	7.53799e-07	0.0044393
11	116700436	chr11:116700436	APOC3	opensea	TSS200	cg20957428	NM_000040	2.18213	4.8353e-05	0.0411066
19	51513296	chr19:51513296	KLK9	opensea	TSS1500	cg20670939	NM_012315	2.17919	1.63e-05	0.0245382
16	50679494	chr16:50679494		opensea	IGR	cg09260667		2.17861	1.4448e-05	0.0229484
19	41106155	chr19:41106155	LTBP4	island	TSS1500	cg10253929	NM_001042545;NM_001042544;NM_003573	2.16962	3.45e-05	0.0345443
21	45729326	chr21:45729326	PFKL	shore	Body	cg04643920	NR_024108;NM_002626	2.15867	5.49856e-06	0.0146115
2	62422351	chr2:62422351	B3GNT2	island	TSS1500	cg18206867	NM_006577	2.15774	4.31065e-05	0.0390407
14	91818668	chr14:91818668	CCDC88C	opensea	Body	cg01055824	NM_001080414	2.15771	1.8564e-05	0.0257522
8	21644216	chr8:21644216	GFRA2	shore	Body	cg00137611	NM_001165038;NM_001165039;NM_001495	2.15739	2.80239e-05	0.0314766
1	155162752	chr1:155162752	MUC1	shore	TSS200	cg22500132	NM_001018016;NM_001044391;NM_001044393;NM_001044392;NM_001044390;NM_002456;NM_001018017	2.15086	2.14255e-05	0.0277046
1	3567732	chr1:3567732	TP73	island	TSS1500	cg24678611	NM_005427;NM_017818	2.14976	2.61883e-06	0.00940322
19	41106164	chr19:41106164	LTBP4	island	TSS1500	cg22046408	NM_001042545;NM_001042544;NM_003573	2.14889	2.38565e-05	0.0292865
2	87018382	chr2:87018382	CD8A	shore	5'UTR	cg02170525	NM_001145873;NM_171827;NM_001768;NR_027353;NM_171827;NM_001768	2.14562	7.2802e-05	0.047527
3	60541935	chr3:60541935	FHIT	opensea	5'UTR	cg19282443	NM_001166243;NM_002012	2.1438	3.20763e-07	0.00263753
10	44197967	chr10:44197967		shore	IGR	cg02112154		2.13828	6.68376e-05	0.0461374
5	134813329	chr5:134813329		opensea	IGR	cg11429111		2.13475	1.27506e-05	0.0218616
5	140805841	chr5:140805841	PCDHGA4	shore	Body	cg16316394	NM_018917;NM_032092;NM_018914;NM_018921;NM_018912;NR_001297;NM_018922;NM_018926;NM_018924;NM_018927;NM_018919;NM_032088;NM_018913;NM_018918;NM_003736;NM_018916;NM_018915;NM_018923;NM_018920;NM_018925	2.13409	6.88947e-05	0.0465496
10	88296605	chr10:88296605		island	IGR	cg15249357		2.13364	9.80007e-06	0.0188204
12	105114327	chr12:105114327	CHST11	opensea	Body	cg06930722	NM_018413	2.12977	2.52839e-05	0.0296224
2	172960993	chr2:172960993		island	IGR	cg22309696		2.12342	5.49384e-05	0.0428286
15	102094601	chr15:102094601		opensea	IGR	cg17272019		2.12289	2.96035e-05	0.0323201
1	1109244	chr1:1109244	TTLL10	shore	TSS200	cg21288685	NM_001130045	2.11385	2.31282e-05	0.0289636
6	30658014	chr6:30658014	NRM	shelf	Body	cg11784631	NM_007243	2.11199	8.0886e-05	0.0495222
3	138666732	chr3:138666732	FOXL2	shore	TSS1500	cg25509697	NM_023067;NM_001040061	2.1101	2.67662e-05	0.0305301
11	61275826	chr11:61275826	LRRC10B	island	TSS1500	cg02674352	NM_001145077	2.10892	3.03363e-05	0.0323201
1	114694766	chr1:114694766	SYT6	shore	5'UTR	cg01974027	NM_205848	2.1004	5.87494e-06	0.0147352
8	101348467	chr8:101348467		opensea	IGR	cg16450097		2.09752	2.86696e-05	0.0317921
4	1765550	chr4:1765550		shore	IGR	cg13283739		2.08456	6.245e-07	0.00391862
12	122355599	chr12:122355599	PSMD9	shore	3'UTR	cg05989984	NM_002813;NM_144668	2.07815	8.5509e-07	0.00483962
4	57710817	chr4:57710817		opensea	IGR	cg03543110		2.07779	4.01554e-05	0.0382155
5	2739131	chr5:2739131		island	IGR	cg08239858		2.07475	3.08957e-05	0.0323214
8	65711658	chr8:65711658	CYP7B1	island	TSS1500	cg01510388	NM_004820	2.07354	7.34937e-05	0.0477329
6	31681882	chr6:31681882	LY6G6E	opensea	TSS200	cg13123009	NR_024541;NM_021246;NR_003673	2.06583	8.15469e-05	0.049704
1	159825628	chr1:159825628	VSIG8	shore	Body	cg12217625	NM_001013661;NM_001134233	2.06258	5.2675e-06	0.0141703
12	54409770	chr12:54409770	HOXC4	shore	TSS1500	cg12905836	NM_014620;NM_153693;NR_003084	2.05949	9.42876e-06	0.0185931
3	184320006	chr3:184320006		island	IGR	cg20956815		2.05767	3.58735e-05	0.0356123
2	232792397	chr2:232792397	NPPC	shore	TSS1500	cg16530165	NM_024409	2.05317	5.72688e-05	0.0434051
12	132637988	chr12:132637988		shore	IGR	cg13031551		2.04552	1.52543e-05	0.0236585
20	62368256	chr20:62368256	LIME1	shore	5'UTR	cg12413156	NM_017806	2.04068	5.60864e-05	0.0431665
9	125110034	chr9:125110034		shore	IGR	cg13646480		2.0399	7.51845e-05	0.0482557
6	40567553	chr6:40567553		island	IGR	cg16615154		2.0371	1.10274e-05	0.0201713
9	2838508	chr9:2838508	PUM3	opensea	5'UTR	cg24471894	NM_014878	2.03335	4.83254e-06	0.0136099
12	105114399	chr12:105114399	CHST11	opensea	Body	cg09237846	NM_018413	2.01963	2.45374e-05	0.0295775
19	12978255	chr19:12978255	MAST1	shore	Body	cg24435924	NM_014975	2.01796	2.19982e-05	0.0281967
16	67450810	chr16:67450810	ZDHHC1	shore	TSS1500	cg03034540	NM_013304	2.01161	6.18239e-06	0.0150313
2	10567750	chr2:10567750		shore	IGR	cg20944157		2.01156	7.36107e-05	0.0477377
12	54417033	chr12:54417033	HOXC4	shelf	5'UTR	cg03305955	NM_014620;NR_003084;NM_153693	2.00391	6.2089e-05	0.0448031
4	619272	chr4:619272	PDE6B	shore	TSS200	cg19463531	NM_001145291;NM_000283	2.00361	8.19836e-05	0.0498308
10	7449665	chr10:7449665	SFMBT2	island	5'UTR	cg22881174	NM_001029880	2.00302	7.05845e-05	0.0469207
5	116069988	chr5:116069988		opensea	IGR	cg27012108		2.00277	4.12165e-05	0.0386286
8	70623620	chr8:70623620	SLCO5A1	opensea	Body	cg20211463	NM_030958;NM_001146009;NM_001146008	2.00192	6.37541e-05	0.0452512
1	82169315	chr1:82169315		opensea	IGR	cg16258569		2.00024	4.55416e-05	0.039934
3	52528955	chr3:52528955	STAB1	opensea	TSS1500	cg26862175	NM_015136	1.99621	2.38486e-06	0.00888317
7	47783949	chr7:47783949		opensea	IGR	cg25783361		1.99545	8.41065e-07	0.00482288
1	202091868	chr1:202091868	GPR37L1	opensea	TSS200	cg13300939	NM_004767	1.99514	3.21529e-05	0.0328928
11	76516376	chr11:76516376		opensea	IGR	cg05302095		1.99207	2.59248e-05	0.0298638
11	61066996	chr11:61066996	DDB1	shelf	3'UTR	cg19065045	NM_001923	1.98703	8.56615e-06	0.0180498
11	42429192	chr11:42429192		opensea	IGR	cg05415146		1.97921	6.51657e-05	0.045585
5	159072916	chr5:159072916		opensea	IGR	cg12446613		1.97719	6.19726e-05	0.0448031
17	9812135	chr17:9812135		shelf	IGR	cg19909679		1.97431	4.50824e-05	0.039691
14	24845722	chr14:24845722	NFATC4	opensea	Body	cg10974463	NM_001136022;NM_004554	1.97186	3.66906e-05	0.0358354
9	91187065	chr9:91187065	NXNL2	opensea	3'UTR	cg13955487	NM_145283	1.96807	6.3539e-08	0.000794166
19	15348512	chr19:15348512	BRD4	shore	3'UTR	cg09373983	NM_058243	1.96733	5.46997e-05	0.0427209
11	59270409	chr11:59270409	OR4D11	opensea	TSS1500	cg20181079	NM_001004706	1.96727	1.09657e-05	0.0201713
20	897024	chr20:897024	ANGPT4	opensea	TSS200	cg04650271	NM_015985	1.96691	3.4747e-05	0.0346519
1	229570052	chr1:229570052	ACTA1	island	TSS1500	cg11689813	NM_001100	1.96414	6.77693e-05	0.0462916
3	197090774	chr3:197090774		opensea	IGR	cg16868095		1.96133	1.89453e-05	0.0258822
12	107296946	chr12:107296946		opensea	IGR	cg13071569		1.96114	6.76696e-05	0.0462916
6	34117273	chr6:34117273		shelf	IGR	cg01390950		1.95825	1.39431e-05	0.0228272
16	3532954	chr16:3532954	NAT15	shore	Body	cg09108404	NM_001083601;NM_001083600;NM_024845	1.95752	9.7639e-07	0.0053375
2	2703296	chr2:2703296		opensea	IGR	cg25804359		1.94876	6.3528e-05	0.0452138
22	19711327	chr22:19711327	GP1BB	island	Body	cg07359545	NM_000407;NM_002688	1.94664	7.41731e-05	0.0479935
11	61277328	chr11:61277328	LRRC10B	island	1stExon	cg26786382	NM_001145077	1.93668	6.70868e-05	0.0461374
2	220324656	chr2:220324656	SPEG	opensea	Body	cg03693568	NM_005876	1.93499	5.85608e-05	0.0439259
2	382356	chr2:382356		opensea	IGR	cg13170076		1.93493	6.80201e-05	0.0463177
19	6026993	chr19:6026993	RFX2	shelf	Body	cg02309325	NM_000635;NM_134433	1.93238	2.36356e-06	0.00888317
10	94832569	chr10:94832569	CYP26A1	shore	TSS1500	cg04082461	NM_057157;NM_000783	1.92767	1.73524e-05	0.0251164
1	21988494	chr1:21988494	RAP1GAP	shelf	5'UTR	cg09995507	NM_002885;NM_001145657	1.92764	2.96081e-05	0.0323201
3	124879970	chr3:124879970	SLC12A8	opensea	Body	cg11034122	NM_024628	1.92633	6.21397e-05	0.0448031
17	79491582	chr17:79491582		shelf	IGR	cg15378486		1.92397	4.84824e-05	0.0411066
16	3064377	chr16:3064377	CLDN9	shore	3'UTR	cg27583220	NM_020982;NM_020982	1.92257	1.27248e-05	0.0218616
4	154710961	chr4:154710961	SFRP2	shore	TSS1500	cg07999845	NM_003013	1.91059	7.97497e-06	0.0175531
4	3773933	chr4:3773933		island	IGR	cg20594961		1.90789	2.44202e-05	0.0295775
11	73357276	chr11:73357276	PLEKHB1	opensea	5'UTR	cg11512608	NM_001130033;NM_021200;NM_021200;NM_001130035;NM_001130034;NM_001130033	1.90529	2.14575e-06	0.00857202
1	10896004	chr1:10896004		island	IGR	cg00944431		1.90227	4.31792e-05	0.0390407
20	589310	chr20:589310	TCF15	shore	Body	cg00918738	NM_004609	1.89694	2.07987e-05	0.0274472
1	211722100	chr1:211722100		opensea	IGR	cg00085790		1.88975	7.01826e-05	0.0469207
11	64981125	chr11:64981125	SLC22A20	opensea	TSS1500	cg03219657	NM_001004326	1.88337	6.64636e-05	0.0461374
16	50425351	chr16:50425351		opensea	IGR	cg01986767		1.88039	4.9912e-05	0.0416089
11	116285258	chr11:116285258		opensea	IGR	cg23046045		1.87254	5.73231e-06	0.0147352
11	65360321	chr11:65360321		island	IGR	cg03416228		1.86176	2.49277e-06	0.00912903
16	66954257	chr16:66954257	CDH16	shore	TSS1500	cg14792480	NM_004062	1.86071	2.3206e-06	0.00887128
1	33210830	chr1:33210830	KIAA1522	shelf	Body	cg25850629	NM_020888	1.85929	7.13419e-07	0.0043182
7	50774217	chr7:50774217	GRB10	opensea	5'UTR	cg13879047	NM_001001555;NM_001001549;NM_001001550;NM_005311	1.85195	5.94463e-05	0.0442385
7	20817530	chr7:20817530		island	IGR	cg08650910		1.83284	9.30677e-06	0.0185748
11	69994230	chr11:69994230	ANO1	opensea	Body	cg02213971	NM_018043;NR_030691	1.82824	4.50618e-05	0.039691
17	66194433	chr17:66194433	LOC440461	island	TSS1500	cg20645729	NR_027283	1.82063	2.12209e-07	0.00201928
9	130292387	chr9:130292387	FAM129B	shelf	Body	cg14408339	NM_022833;NM_001035534	1.8186	7.73408e-05	0.0486369
1	21044874	chr1:21044874	KIF17	shore	TSS1500	cg18486150	NM_020816;NM_001122819	1.81756	4.30769e-05	0.0390407
14	30709685	chr14:30709685		opensea	IGR	cg18128298		1.81397	7.08795e-05	0.0469207
9	94619684	chr9:94619684	ROR2	opensea	Body	cg13631094	NM_004560	1.81146	5.51323e-05	0.0428286
9	133534535	chr9:133534535		island	IGR	cg06404334		1.80759	1.65698e-06	0.00728721
9	139642875	chr9:139642875	LCN6	shore	1stExon	cg11873854	NM_198946	1.80381	7.83105e-05	0.0487542
20	35833202	chr20:35833202	RPN2	opensea	Body	cg06889272	NM_002951;NM_001135771	1.80215	2.44366e-05	0.0295775
22	47084511	chr22:47084511	CERK	shelf	Body	cg03335810	NM_022766	1.80148	6.97263e-06	0.0159094
7	98283300	chr7:98283300		opensea	IGR	cg07954489		1.79427	1.0628e-05	0.0197094
3	42917517	chr3:42917517	CYP8B1	opensea	5'UTR	cg21979032	NM_004391;NM_004391	1.78418	2.18331e-06	0.00857202
10	94832631	chr10:94832631	CYP26A1	shore	TSS1500	cg11310684	NM_057157;NM_000783	1.78168	6.80764e-06	0.0156973
17	1870347	chr17:1870347	RTN4RL1	opensea	Body	cg14571092	NM_178568	1.77659	4.98226e-05	0.0416089
17	37735925	chr17:37735925		opensea	IGR	cg19144071		1.77581	4.0903e-05	0.0385381
9	139859096	chr9:139859096		opensea	IGR	cg13820776		1.76623	1.12394e-07	0.00122454
11	103964219	chr11:103964219	PDGFD	opensea	Body	cg04813876	NM_025208;NM_033135	1.76105	3.14846e-05	0.0324375
2	183086277	chr2:183086277	PDE1A	opensea	Body	cg21471828	NM_005019;NM_001003683	1.75204	1.2171e-05	0.0213643
1	7047820	chr1:7047820	CAMTA1	opensea	Body	cg09117237	NM_015215	1.75151	2.35836e-05	0.0291349
9	116262291	chr9:116262291	RGS3	opensea	TSS1500	cg14124261	NM_130795;NM_144488;NM_017790	1.7508	2.09726e-05	0.0274472
20	36149231	chr20:36149231	BLCAP	island	5'UTR	cg16648571	NM_001167821;NM_001167820;NM_001167822;NM_006698;NM_181689;NM_005386;NM_001167823	1.75047	5.97873e-06	0.0148092
1	181452827	chr1:181452827	CACNA1E	island	5'UTR	cg24106020	NM_000721;NM_000721	1.74492	4.66617e-05	0.0404646
19	17983245	chr19:17983245	SLC5A5	island	1stExon	cg24881657	NM_000453	1.74426	7.67581e-05	0.0486197
22	19712034	chr22:19712034	GP1BB	island	3'UTR	cg11414921	NM_000407;NM_002688	1.73452	8.24354e-05	0.0499024
7	150939592	chr7:150939592	SMARCD3	shelf	Body	cg19080839	NM_001003802;NM_001003801;NM_003078	1.71964	5.74425e-05	0.043411
5	134661102	chr5:134661102		shore	IGR	cg02198988		1.71084	2.23799e-05	0.0285182
1	5923309	chr1:5923309	NPHP4	opensea	3'UTR	cg13396716	NM_015102	1.70798	3.83873e-09	9.29405e-05
11	68715658	chr11:68715658		opensea	IGR	cg18812198		1.6905	3.45044e-05	0.0345443
1	150953680	chr1:150953680	ANXA9	opensea	TSS1500	cg25468058	NM_003568	1.68341	5.69804e-05	0.0434051
2	47031639	chr2:47031639		opensea	IGR	cg18429374		1.68234	1.29736e-05	0.0219998
8	37660108	chr8:37660108	GPR124	opensea	Body	cg20272648	NM_032777	1.67908	7.60991e-05	0.0485567
21	44062183	chr21:44062183		opensea	IGR	cg11852796		1.67817	2.30301e-05	0.0289636
8	101348501	chr8:101348501		opensea	IGR	cg24450239		1.67293	2.37517e-05	0.0292403
16	1602140	chr16:1602140	IFT140	shelf	Body	cg03059382	NM_014714;NM_024600	1.67168	7.00638e-05	0.0469207
14	24546521	chr14:24546521	CPNE6	shelf	Body	cg27653399	NM_006032	1.66936	2.6819e-05	0.0305301
16	29232683	chr16:29232683		shore	IGR	cg05508092		1.66893	4.74344e-05	0.0408539
12	132328569	chr12:132328569	MMP17	shore	Body	cg11265516	NM_016155	1.66364	7.33293e-05	0.0476972
2	172966180	chr2:172966180	DLX2	island	Body	cg22061628	NM_004405	1.6608	5.98074e-06	0.0148092
8	21939350	chr8:21939350	EPB49	opensea	3'UTR	cg26735153	NM_001114135;NM_001114138;NM_001114136;NM_001114137;NM_001978;NM_001114139	1.65973	3.09018e-05	0.0323214
3	49306815	chr3:49306815	C3orf62	opensea	3'UTR	cg21548152	NM_198562	1.6519	9.66884e-06	0.0188204
10	5632392	chr10:5632392		opensea	IGR	cg09959684		1.64213	1.54759e-05	0.0239164
1	235806070	chr1:235806070	GNG4	shore	5'UTR	cg22531801	NM_004485;NM_001098721;NM_001098722	1.64048	1.76267e-05	0.025269
10	88136768	chr10:88136768		island	IGR	cg08863620		1.63476	4.27307e-05	0.0390407
6	36935591	chr6:36935591		opensea	IGR	cg04633721		1.62957	4.36324e-05	0.0390816
17	39696336	chr17:39696336		opensea	IGR	cg13847853		1.62911	2.01005e-07	0.00199088
14	94577218	chr14:94577218	IFI27	opensea	5'UTR	cg08036899	NM_005532;NM_001130080	1.62721	2.41921e-05	0.0295775
11	65360123	chr11:65360123		island	IGR	cg14759565		1.62582	3.33081e-06	0.0109989
14	24804930	chr14:24804930	ADCY4	shore	TSS1500	cg08218799	NM_139247	1.62489	3.79399e-05	0.0368248
7	1283915	chr7:1283915		island	IGR	cg24846199		1.61993	1.56617e-05	0.0241181
1	1970955	chr1:1970955		shelf	IGR	cg16992594		1.60131	3.85011e-06	0.0117335
6	41704003	chr6:41704003	TFEB	shore	TSS200	cg09490007	NM_001167827;NM_007162	1.59928	5.82615e-05	0.0438524
10	103538719	chr10:103538719		shore	IGR	cg13637654		1.59364	8.23577e-06	0.0177682
7	96631089	chr7:96631089	DLX6AS	shore	Body	cg13449377	NR_015448	1.58781	1.1076e-05	0.0201713
15	102030850	chr15:102030850	PCSK6	shore	TSS1500	cg07421682	NM_138322;NM_138323;NM_138320;NM_138325;NM_002570;NM_138319;NM_138321;NM_138324	1.58256	7.28496e-05	0.047527
7	87936078	chr7:87936078	STEAP4	opensea	5'UTR	cg21227610	NM_024636	1.5806	1.59928e-06	0.00726013
11	32912719	chr11:32912719		shore	IGR	cg01481251		1.57972	1.50346e-05	0.0236538
13	95355117	chr13:95355117		island	IGR	cg02671880		1.57716	2.75011e-05	0.0311301
7	1036653	chr7:1036653	C7orf50	shelf	3'UTR	cg07104557	NM_032350;NM_001134395;NM_001134396	1.56846	2.56219e-05	0.0296915
8	38964944	chr8:38964944	ADAM32	shore	TSS200	cg14618996	NM_145004	1.56454	7.78086e-05	0.0486502
16	3062056	chr16:3062056	CLDN9	shore	TSS1500	cg03038672	NM_020982	1.5619	5.61203e-05	0.0431665
9	97402555	chr9:97402555	FBP1	shore	TSS200	cg06705237	NM_001127628;NM_000507	1.56065	6.27306e-05	0.0448167
6	91322313	chr6:91322313		shore	IGR	cg15053248		1.56033	6.12605e-05	0.0446874
1	151696417	chr1:151696417	NCMAP	shelf	Body	cg20745419	NM_001144956	1.55438	6.15242e-05	0.0446874
12	57630456	chr12:57630456	NDUFA4L2	island	Body	cg25601889	NM_020142	1.54536	7.5594e-05	0.0484472
20	57431303	chr20:57431303	GNAS	shore	3'UTR	cg10468484	NM_001077490;NM_016592;NM_080425	1.52682	6.95209e-08	0.000841595
7	27215464	chr7:27215464	HOXA10	shore	Body	cg14935646	NM_153715	1.52568	1.82733e-05	0.0256888
10	104173860	chr10:104173860	PSD	shelf	Body	cg25044306	NM_002779	1.51285	4.23929e-05	0.0390407
17	80300614	chr17:80300614		shelf	IGR	cg04569555		1.50775	1.68885e-06	0.00728721
6	43858741	chr6:43858741	LOC100132354	opensea	TSS200	cg00026362	NR_024478	1.50494	5.27295e-05	0.0422421
8	110656394	chr8:110656394	GOLSYN	shore	Body	cg25601086	NM_001099743;NM_001099751;NM_001099752;NM_001099754;NM_001099755;NM_001099749;NM_001099753;NM_001099744;NM_001099748;NM_001099747;NM_017786;NM_001099756;NM_001099745;NM_001099746;NM_001099750	1.50375	6.50844e-05	0.045585
11	108370005	chr11:108370005	KDELC2	shore	TSS1500	cg11658159	NM_153705	1.50164	7.45901e-05	0.0480157
1	229570230	chr1:229570230	ACTA1	island	TSS1500	cg20025656	NM_001100	1.49813	6.51603e-05	0.045585
1	11722935	chr1:11722935	FBXO6	shore	TSS1500	cg01554529	NM_018438;NM_183413;NM_033182;NM_001014765;NM_183412	1.48229	6.79575e-05	0.0463177
1	26517321	chr1:26517321	CATSPER4	opensea	1stExon	cg05749067	NM_198137	1.46297	3.82557e-06	0.0117335
13	113833487	chr13:113833487	PCID2	opensea	Body	cg27443567	NM_001127203;NM_018386;NM_001127202	1.45376	7.50573e-05	0.0482451
7	157377702	chr7:157377702	PTPRN2	opensea	Body	cg20116468	NM_002847;NM_130842;NM_130843	1.45095	7.93385e-05	0.0488741
2	220282946	chr2:220282946	DES	shore	TSS200	cg13227481	NM_001927	1.44946	6.45236e-05	0.0454389
2	234216155	chr2:234216155	SAG	opensea	TSS200	cg06364159	NM_000541	1.44489	5.61181e-06	0.0146427
10	134755300	chr10:134755300	CFAP46	shore	Body	cg13281772	NM_173572	1.42288	2.96588e-05	0.0323201
9	133312912	chr9:133312912		shelf	IGR	cg14085177		1.41045	1.21726e-05	0.0213643
10	132284938	chr10:132284938		opensea	IGR	cg24160823		1.39168	2.04037e-05	0.0271124
8	143129058	chr8:143129058		opensea	IGR	cg13630049		1.37971	4.11343e-05	0.0386286
19	12985203	chr19:12985203	MAST1	island	Body	cg21634331	NM_014975	1.37284	7.85448e-05	0.0487727
8	70982039	chr8:70982039	PRDM14	island	Body	cg07860213	NM_024504	1.3662	7.43354e-05	0.0479935
10	111624928	chr10:111624928	XPNPEP1	opensea	Body	cg03088705	NR_030724;NM_001167604;NM_020383	1.36184	1.71023e-06	0.00730708
5	1779178	chr5:1779178		opensea	IGR	cg18847904		1.36108	7.65929e-05	0.0486197
7	643155	chr7:643155	PRKAR1B	shore	Body	cg02217713	NM_001164759;NM_001164762;NM_001164758;NM_001164760;NM_001164761;NM_002735	1.34328	2.14019e-05	0.0277046
8	144543568	chr8:144543568	ZC3H3	opensea	Body	cg04180114	NM_015117	1.34222	2.03339e-05	0.0271124
5	175580027	chr5:175580027		opensea	IGR	cg00558975		1.34187	4.01526e-06	0.012068
15	72491032	chr15:72491032	GRAMD2	shore	TSS1500	cg03224126	NM_001012642	1.3401	6.85308e-05	0.0465201
4	13531213	chr4:13531213		island	IGR	cg22560214		1.33719	4.60157e-05	0.040188
1	172378938	chr1:172378938	DNM3	opensea	3'UTR	cg20420249	NM_001136127;NM_015569	1.33267	4.39418e-05	0.0390816
2	121551192	chr2:121551192		opensea	IGR	cg22975521		1.32584	8.24448e-05	0.0499024
12	52244063	chr12:52244063		shore	IGR	cg09126859		1.32465	4.2917e-05	0.0390407
15	41806588	chr15:41806588	LTK	shore	TSS1500	cg07930578	NM_206961;NM_001135685;NM_002344	1.31094	3.45599e-05	0.0345443
16	67453822	chr16:67453822		shelf	IGR	cg27303746		1.30693	4.68627e-05	0.0405217
5	176779229	chr5:176779229	LMAN2	shore	TSS1500	cg01909621	NM_006816	1.28648	6.45398e-05	0.0454389
20	57426391	chr20:57426391	GNAS	shore	3'UTR	cg08166863	NM_016592;NR_002785	1.28461	7.03044e-07	0.00431533
17	74878351	chr17:74878351	MGAT5B	island	Body	cg24675735	NM_144677;NM_198955	1.28231	5.02766e-05	0.0416089
2	130585005	chr2:130585005		opensea	IGR	cg14274991		1.28079	6.14667e-05	0.0446874
11	64073530	chr11:64073530	ESRRA	island	5'UTR	cg19542841	NM_004451	1.25885	1.99965e-05	0.0268968
20	57416221	chr20:57416221	GNASAS	island	Body	cg24975842	NR_002785;NM_016592	1.25756	1.41171e-05	0.0228709
6	3849294	chr6:3849294	FAM50B	island	TSS1500	cg07898446	NM_012135	1.24789	6.73297e-05	0.0462087
13	49921879	chr13:49921879	CAB39L	opensea	Body	cg01427300	NM_001079670;NM_030925	1.24345	7.76593e-05	0.0486502
2	149645724	chr2:149645724	KIF5C	island	Body	cg10824705	NM_004522	1.23943	4.9977e-05	0.0416089
2	96765415	chr2:96765415		opensea	IGR	cg27278500		1.20267	4.38637e-05	0.0390816
7	1338284	chr7:1338284		shore	IGR	cg04590974		1.19921	2.70672e-05	0.0307187
5	395444	chr5:395444	AHRR	opensea	Body	cg25648203	NM_020731	1.19897	7.66349e-05	0.0486197
15	72102890	chr15:72102890	NR2E3	shore	TSS200	cg26235659	NM_016346;NM_014249	1.15138	5.5811e-05	0.0431665
22	40048334	chr22:40048334	CACNA1I	shelf	Body	cg10460036	NM_001003406;NM_021096	1.14976	5.34653e-05	0.0425188
3	32862830	chr3:32862830	TRIM71	shore	Body	cg00997338	NM_001039111	1.13172	1.88591e-05	0.0258752
8	143869231	chr8:143869231	LY6D	opensea	TSS1500	cg23436058	NM_003695	1.12763	4.09431e-05	0.0385381
20	31332353	chr20:31332353	COMMD7	shore	TSS1500	cg18586851	NM_001099339;NM_053041	1.12483	7.25186e-06	0.016375
5	112073544	chr5:112073544	APC	opensea	TSS200	cg02511809	NM_000038;NM_001127510;NM_001127511	1.12464	3.86137e-05	0.0371478
1	16494499	chr1:16494499		island	IGR	cg11467639		1.11192	7.59684e-05	0.0485567
17	27411597	chr17:27411597	MYO18A	shelf	Body	cg08663213	NM_078471;NM_203318	1.10989	5.16454e-06	0.0140222
11	45115584	chr11:45115584	PRDM11	opensea	1stExon	cg03470671	NM_020229;NM_020229	1.09835	5.08522e-05	0.0416089
8	124193817	chr8:124193817	FAM83A	opensea	TSS1500	cg02715629	NM_032899;NM_207006	1.08842	1.39584e-05	0.0228272
2	26788690	chr2:26788690	C2orf70	shelf	Body	cg18414987	NM_001105519	1.08532	4.0212e-05	0.0382155
3	49941376	chr3:49941376	MST1R	island	TSS200	cg01181817	NM_002447	1.06634	6.13304e-05	0.0446874
1	19665505	chr1:19665505	CAPZB	shore	3'UTR	cg10970798	NM_004930	1.05408	3.17879e-06	0.010739
15	73636424	chr15:73636424	HCN4	opensea	Body	cg19559628	NM_005477	1.04714	2.06719e-05	0.0273826
2	177430491	chr2:177430491		opensea	IGR	cg13855715		1.04702	2.09691e-05	0.0274472
3	127256188	chr3:127256188		opensea	IGR	cg27557782		1.02448	5.92529e-05	0.0442168
14	101292128	chr14:101292128	MEG3	island	TSS1500	cg04304932	NR_002766;NR_003531;NR_003530	1.02266	4.63099e-06	0.0134547
10	102133314	chr10:102133314	OLMALINC	island	TSS200	cg05063087	NR_026762	0.979291	1.78965e-05	0.025528
19	34790692	chr19:34790692	KIAA0355	opensea	5'UTR	cg21665774	NM_014686	0.97845	8.1121e-05	0.0495832
9	124856396	chr9:124856396	TTLL11	shore	TSS1500	cg27218220	NM_194252;NM_001139442	0.958368	6.05e-05	0.0446874
16	85168709	chr16:85168709		shelf	IGR	cg02028758		0.953757	5.71934e-05	0.0434051
2	110874344	chr2:110874344	MALL	shore	TSS1500	cg08721931	NM_005434	0.936784	7.90117e-05	0.0487727
8	49468941	chr8:49468941		island	IGR	cg14907769		0.921497	3.11262e-05	0.0323393
4	8386266	chr4:8386266	ACOX3	shelf	Body	cg09133485	NM_001101667;NM_003501	0.900169	2.98613e-07	0.00250262
12	132603671	chr12:132603671	EP400NL	shore	Body	cg00793990	NR_003290	0.879969	6.14847e-05	0.0446874
6	46097671	chr6:46097671	ENPP4	shore	TSS200	cg23634318	NM_014936	0.832182	3.4888e-05	0.034713
4	110623974	chr4:110623974	CASP6	island	Body	cg01219048	NM_032992;NM_001226	0.829901	2.33624e-05	0.0290239
7	128594194	chr7:128594194		opensea	IGR	cg19972273		0.826711	3.62773e-06	0.0113739
10	125652323	chr10:125652323	CPXM2	shore	TSS1500	cg17784897	NM_198148	0.823514	4.62179e-06	0.0134547
11	75427562	chr11:75427562	MOGAT2	opensea	TSS1500	cg10695180	NM_025098	0.785092	5.57826e-06	0.0146427
6	35354049	chr6:35354049	PPARD	opensea	5'UTR	cg26774385	NM_006238;NM_177435	0.779228	5.61725e-05	0.0431665
15	93199519	chr15:93199519	FAM174B	shore	TSS1500	cg26266934	NM_207446	0.762676	7.28229e-05	0.047527
12	132603399	chr12:132603399	EP400NL	island	Body	cg20720640	NR_003290	0.762543	7.68701e-05	0.0486197
1	211849252	chr1:211849252	NEK2	shore	TSS1500	cg07170222	NM_002497	0.760137	5.40104e-05	0.0426105
6	116745588	chr6:116745588	DSE	opensea	Body	cg24727437	NM_013352;NM_001080976	0.744014	6.35976e-05	0.0452138
4	1353422	chr4:1353422	UVSSA	opensea	Body	cg25505570	NM_020894	0.7356	7.09451e-05	0.0469207
16	48657422	chr16:48657422		opensea	IGR	cg16544661		0.735536	5.2558e-05	0.0422421
17	35969640	chr17:35969640	SYNRG	island	TSS200	cg06513864	NM_001163547;NM_198882;NM_001163544;NM_080550;NM_001163545;NM_001163546;NM_007247	0.732057	1.63287e-05	0.0245382
6	2467820	chr6:2467820		opensea	IGR	cg00070181		0.719403	5.82817e-06	0.0147352
2	217904379	chr2:217904379		opensea	IGR	cg09404981		0.716347	1.58963e-05	0.0242225
4	54853556	chr4:54853556	RPL21P44	opensea	TSS200	cg23838859	NR_027153	0.712406	1.84964e-05	0.0257522
4	104119155	chr4:104119155	CENPE	shore	Body	cg04239024	NM_001813	0.671378	5.16901e-05	0.0420274
16	28251257	chr16:28251257		opensea	IGR	cg03761006		0.597822	2.46801e-05	0.0295775
1	1969334	chr1:1969334		opensea	IGR	cg16650026		0.589449	7.62267e-05	0.048567
3	71633604	chr3:71633604	FOXP1	shore	TSS1500	cg01189917	NM_001012505;NM_032682	0.589045	1.66154e-05	0.0247134
12	133019977	chr12:133019977		island	IGR	cg11414507		0.556946	4.27505e-05	0.0390407
1	2937278	chr1:2937278	ACTRT2	shore	TSS1500	cg05348888	NM_080431	0.538745	5.34071e-05	0.0425188
2	70352257	chr2:70352257	LOC100133985	island	Body	cg00493804	NR_024444	0.47152	6.07506e-05	0.0446874
10	48428803	chr10:48428803	GDF10	island	Body	cg14692216	NM_004962	0.397846	7.68757e-05	0.0486197
16	2025636	chr16:2025636	TBL3	shore	Body	cg05087659	NM_006453	0.365029	3.626e-05	0.0357516
1	94587589	chr1:94587589	ABCA4	opensea	TSS1500	cg14787287	NM_000350	0.347053	4.99148e-05	0.0416089
1	156024674	chr1:156024674	ROBLD3	island	1stExon	cg24502084	NM_001145264;NM_020131;NM_014017;NM_001145264;NM_014017	-0.361594	4.82166e-05	0.0411066
17	19281596	chr17:19281596	MAPK7	island	5'UTR	cg03641793	NM_139033;NM_139034;NM_002749;NM_139032	-0.362023	1.51622e-05	0.0236585
16	31192635	chr16:31192635	FUS	shore	Body	cg05924746	NR_028388;NM_001170937;NM_004960;NM_001170634	-0.412287	6.96973e-05	0.0469207
7	4721836	chr7:4721836	FOXK1	island	TSS200	cg23712314	NM_001037165	-0.45914	3.42292e-05	0.0345305
11	64578311	chr11:64578311	MEN1	island	TSS200	cg18064219	NM_130802;NM_130803;NM_130799;NM_000244;NM_130801;NM_130804;NM_130803;NM_130800	-0.494649	5.65993e-05	0.0431982
1	8085795	chr1:8085795	ERRFI1	island	5'UTR	cg26313647	NM_018948	-0.515208	2.87897e-05	0.0318351
17	79995913	chr17:79995913	DCXR	shore	TSS1500	cg10636821	NM_016286	-0.572887	6.14415e-07	0.00391862
14	60632256	chr14:60632256	DHRS7	shore	TSS200	cg27278526	NM_016029	-0.577938	7.44488e-05	0.0479956
7	44058922	chr7:44058922	POLR2J4	island	TSS200	cg16782613	NR_003655	-0.582484	1.2842e-05	0.0218616
20	44936472	chr20:44936472		island	IGR	cg06976395		-0.624157	6.94226e-05	0.0468337
17	56406294	chr17:56406294	BZRAP1	shelf	TSS200	cg12117658	NM_024418;NM_004758	-0.641224	5.44058e-05	0.0426681
5	132165899	chr5:132165899		island	IGR	cg23125608		-0.650858	1.74259e-05	0.0251164
6	31628427	chr6:31628427	C6orf47	island	5'UTR	cg05728656	NM_021184;NM_021184	-0.701516	6.06382e-05	0.0446874
11	94473671	chr11:94473671		island	IGR	cg22782191		-0.702267	1.42476e-05	0.0229484
1	22778600	chr1:22778600	ZBTB40	island	5'UTR	cg09252805	NM_001083621;NM_014870	-0.721771	6.73787e-06	0.0156302
7	6571116	chr7:6571116	GRID2IP	shore	Body	cg22862441	NM_001145118	-0.725075	1.86138e-05	0.0257522
13	95359666	chr13:95359666		island	IGR	cg10067970		-0.766725	7.08058e-05	0.0469207
4	2844730	chr4:2844730	ADD1	shore	TSS1500	cg15457390	NM_014190;NM_001119;NM_014189;NM_176801	-0.815404	5.90377e-05	0.0442076
14	38053378	chr14:38053378		island	IGR	cg11768647		-0.851888	3.10305e-05	0.0323393
7	123673390	chr7:123673390	TMEM229A	island	1stExon	cg14107644	NM_001136002;NM_001136002	-0.854493	4.18709e-05	0.0389904
5	59189788	chr5:59189788	PDE4D	island	Body	cg16261871	NM_001165899;NM_001104631	-0.862462	8.21476e-05	0.049861
5	60139131	chr5:60139131	ELOVL7	shore	5'UTR	cg01679081	NM_024930;NM_001104558	-0.912357	2.25938e-06	0.00871367
1	171750797	chr1:171750797	METTL13	island	1stExon	cg14848555	NM_001007239;NM_015935;NM_001007239;NM_014955;NM_014955;NM_015935	-0.945665	6.01321e-05	0.0445676
2	154335384	chr2:154335384	RPRM	island	TSS200	cg19861138	NM_019845	-0.983562	1.22557e-05	0.0213643
20	57798096	chr20:57798096	ZNF831	shore	Body	cg00336376	NM_178457	-1.01953	5.05749e-05	0.0416089
20	1272984	chr20:1272984	SNPH	shelf	5'UTR	cg14804187	NM_014723	-1.07338	7.78065e-05	0.0486502
1	11332843	chr1:11332843	UBIAD1	shore	TSS1500	cg04400047	NM_013319	-1.10297	7.69788e-05	0.0486197
2	167168190	chr2:167168190	SCN9A	opensea	Body	cg19320612	NM_002977	-1.22625	1.84842e-05	0.0257522
7	5534721	chr7:5534721	FBXL18	island	Body	cg19924540	NM_024963	-1.23263	7.04459e-05	0.0469207
1	14105506	chr1:14105506	PRDM2	opensea	Body	cg16911819	NM_001007257;NM_012231;NM_015866;NM_001135610	-1.26161	2.48226e-05	0.0296224
6	45983371	chr6:45983371	CLIC5	island	Body	cg18137427	NM_001114086;NM_016929;NM_016929	-1.28948	3.811e-06	0.0117335
1	15250381	chr1:15250381	KAZN	island	Body	cg02835848	NM_201628;NM_015209;NM_001018000	-1.32092	1.03294e-05	0.0194033
10	555545	chr10:555545	DIP2C	opensea	Body	cg09445902	NM_014974	-1.47378	1.82044e-05	0.0256749
11	89956708	chr11:89956708	CHORDC1	shore	TSS200	cg07449543	NM_012124;NM_001144073	-1.47631	7.32809e-06	0.0164619
17	80207410	chr17:80207410	CSNK1D	shore	Body	cg23908407	NM_001893;NM_139062	-1.51454	1.24189e-05	0.0215624
20	55966838	chr20:55966838	RBM38	island	1stExon	cg10198271	NM_017495;NM_183425	-1.54122	2.48881e-05	0.0296224
11	94987522	chr11:94987522		opensea	IGR	cg09537259		-1.60558	5.9485e-05	0.0442385
1	17829087	chr1:17829087		opensea	IGR	cg11584921		-1.64462	4.30846e-06	0.0127731
13	113260783	chr13:113260783		island	IGR	cg13768242		-1.6506	3.15584e-06	0.010739
1	207975699	chr1:207975699	MIR29C	opensea	TSS1500	cg15076217	NR_029832	-1.76757	4.28434e-05	0.0390407
11	36522143	chr11:36522143	TRAF6	opensea	Body	cg01476222	NM_004620;NM_145803	-1.78214	3.19467e-05	0.0327587
22	46448690	chr22:46448690	PRR34	shore	Body	cg26759223	NM_018280;NR_027034	-1.79751	1.68132e-06	0.00728721
1	5220736	chr1:5220736		opensea	IGR	cg12468708		-1.86277	3.94053e-05	0.0377217
2	179061183	chr2:179061183	OSBPL6	shore	5'UTR	cg03915558	NM_032523	-1.88624	8.34119e-06	0.0177901
2	87017419	chr2:87017419	CD8A	island	Body	cg00916536	NM_001145873;NM_171827;NM_001768;NR_027353	-1.93122	6.74786e-05	0.046238
2	164966826	chr2:164966826		opensea	IGR	cg16338280		-1.99955	1.45924e-07	0.00151415
3	165555103	chr3:165555103	BCHE	opensea	1stExon	cg09406615	NM_000055;NM_000055	-2.02593	4.96697e-06	0.0137874
2	242211290	chr2:242211290	HDLBP	island	5'UTR	cg08645257	NM_203346;NM_005336	-2.04887	3.4201e-06	0.0110386
19	1986191	chr19:1986191	BTBD2	island	3'UTR	cg12584450	NM_017797	-2.07009	4.78817e-05	0.0411066
12	49373746	chr12:49373746	WNT1	island	Body	cg05963712	NM_005430	-2.13887	1.62696e-06	0.00728721
12	50221061	chr12:50221061	NCKAP5L	shore	5'UTR	cg18818866	NM_001037806;NR_027499;NR_027500;NR_027501	-2.3347	7.72291e-05	0.0486369
15	74703165	chr15:74703165	SEMA7A	island	Body	cg27612665	NM_003612;NM_001146030;NM_001146029	-2.40367	8.83809e-06	0.018429
4	142228617	chr4:142228617		opensea	IGR	cg05369942		-2.4148	6.08247e-05	0.0446874
12	51815083	chr12:51815083		shelf	IGR	cg01904393		-2.44448	1.72879e-05	0.0251164
8	145814244	chr8:145814244	ARHGAP39	shore	Body	cg15708175	NM_025251	-2.5426	6.55456e-05	0.045644
2	240036791	chr2:240036791	HDAC4	shelf	Body	cg16468280	NM_006037	-2.66466	1.21822e-05	0.0213643
3	173999704	chr3:173999704	NLGN1	opensea	3'UTR	cg00781378	NM_014932	-2.71604	3.23743e-06	0.0108529
11	66454625	chr11:66454625	SPTBN2	opensea	Body	cg22306015	NM_006946	-2.72368	1.58001e-05	0.0242189
11	16838615	chr11:16838615	PLEKHA7	opensea	Body	cg24385632	NM_175058	-2.74167	3.17114e-06	0.010739
22	19967559	chr22:19967559	ARVCF	island	Body	cg14053318	NM_001670	-2.8966	7.16148e-05	0.0472163
10	23287284	chr10:23287284	ARMC3	opensea	Body	cg10971559	NM_173081	-2.91276	9.18273e-06	0.0185271
13	70747673	chr13:70747673		opensea	IGR	cg19694453		-2.96187	4.19738e-05	0.0390028
8	21608280	chr8:21608280	GFRA2	island	Body	cg23716449	NM_001165038;NM_001165039;NM_001495	-3.21198	3.96659e-06	0.0120045
3	16843387	chr3:16843387		opensea	IGR	cg12198140		-3.21262	7.04539e-06	0.0159917
10	103002111	chr10:103002111		opensea	IGR	cg19451261		-3.2197	5.37427e-05	0.0425841
8	21608254	chr8:21608254	GFRA2	island	Body	cg15997512	NM_001165038;NM_001165039;NM_001495	-3.35701	3.65635e-05	0.0358354
14	104001089	chr14:104001089	TRMT61A	island	Body	cg11725265	NM_152307	-3.40197	9.7447e-08	0.00111757
17	77474192	chr17:77474192	HRNBP3	opensea	5'UTR	cg06389444	NM_001082575	-3.43656	2.88544e-05	0.0318351
15	74703141	chr15:74703141	SEMA7A	island	Body	cg00367532	NM_003612;NM_001146030;NM_001146029	-3.48576	1.45469e-05	0.0229695
4	2396482	chr4:2396482	ZFYVE28	opensea	Body	cg13664931	NM_020972	-3.53823	4.67039e-05	0.0404646
12	123351798	chr12:123351798	VPS37B	island	Body	cg09178970	NM_024667	-3.60944	1.92088e-05	0.0261436
16	87110129	chr16:87110129		opensea	IGR	cg08419921		-3.61077	2.35148e-07	0.0020914
17	77394015	chr17:77394015	HRNBP3	opensea	5'UTR	cg02743895	NM_001082575	-3.62792	6.51167e-05	0.045585
10	3143596	chr10:3143596	PFKP	shelf	Body	cg16519433	NM_002627	-3.69471	7.19819e-05	0.0473151
14	101526802	chr14:101526802	MIR496	opensea	TSS200	cg19631264	NR_030176	-3.72285	2.95752e-05	0.0323201
7	1351539	chr7:1351539		island	IGR	cg04082769		-3.75589	4.37812e-05	0.0390816
1	1960717	chr1:1960717	GABRD	shore	Body	cg25154424	NM_000815	-3.77793	3.67561e-05	0.0358354
7	25100356	chr7:25100356		opensea	IGR	cg07628855		-3.91975	8.14189e-05	0.0496955
10	3678924	chr10:3678924		opensea	IGR	cg07270872		-4.01446	2.82233e-05	0.0315531
4	812611	chr4:812611	CPLX1	island	Body	cg25354926	NM_006651	-4.08155	1.44745e-05	0.0229484
15	74703101	chr15:74703101	SEMA7A	island	Body	cg13557411	NM_003612;NM_001146030;NM_001146029	-4.10745	4.99584e-07	0.0034947
15	97345395	chr15:97345395		opensea	IGR	cg10146423		-4.25171	1.88975e-06	0.00776942
15	26943032	chr15:26943032	GABRB3	opensea	Body	cg25842107	NM_000814;NM_021912	-4.38075	1.41544e-06	0.00672055
17	79430805	chr17:79430805	BAHCC1	island	Body	cg15260437	NM_001080519	-4.3903	1.05472e-05	0.0196432
11	123448238	chr11:123448238	GRAMD1B	island	Body	cg09951320	NM_020716	-4.58955	3.95069e-07	0.00308502
15	97345353	chr15:97345353		opensea	IGR	cg11516161		-4.90899	3.34653e-06	0.0109989
7	98579529	chr7:98579529	TRRAP	island	Body	cg06571993	NM_003496	-5.6383	2.37392e-06	0.00888317
1	18809297	chr1:18809297	KLHDC7A	island	1stExon	cg06662140	NM_152375	-6.37994	7.6702e-07	0.00445693
3	147089362	chr3:147089362		opensea	IGR	cg12361223		-8.76792	3.38193e-06	0.0109989
3	147089290	chr3:147089290		opensea	IGR	cg16199277		-9.40782	6.2942e-07	0.00391862
