# Supplementary material for: Epigenome-wide DNA methylation profiling in Progressive Supranuclear Palsy reveals major changes at DLX1
Source: Nat Commun. 2018 Jul 26;9:2929. doi: 10.1038/s41467-018-05325-y (PMC6062504; doi:10.1038/s41467-018-05325-y)
Supplement: Supplementary file 6 — Supplementary Data 3 [file 41467_2018_5325_MOESM6_ESM.xlsx]

## Sheet: Feuil1
TargetID (Illumina)	chromosome	coordinate [hg19]	geneCode [hg19]	geneName [UCSC RefSeq]	%Diff Methylation in forebrain of PSP patients compared to controls	P-value	P-values (corrected)
cg22209601	17	43471099			0.0035961	0.0622602	0.39854
cg18410271	17	43472435	NM_199282	ARHGAP27	-0.00235373	0.308229	0.683681
cg23659289	17	43472725	NM_199282	ARHGAP27	-0.0125934	0.0866067	0.441769
cg00715050	17	43472920	NM_199282	ARHGAP27	-0.00357561	0.678186	0.893513
cg23375583	17	43473508	NM_199282	ARHGAP27	0.00487693	0.087232	0.442896
cg10447539	17	43473940	NM_199282	ARHGAP27	0.000849997	0.233109	0.618612
cg23629029	17	43474387	NM_199282	ARHGAP27	0.00315223	0.0432706	0.35731
cg24349819	17	43476547	NM_199282	ARHGAP27	0.000975057	0.349426	0.714801
cg16663459	17	43479452	NM_199282	ARHGAP27	0.0101414	0.00769435	0.221262
cg09492169	17	43482735	NM_199282	ARHGAP27	0.0113798	0.0323139	0.328309
cg27244773	17	43483116	NM_001159330	ARHGAP27	0.0157133	0.0149861	0.263431
cg10094238	17	43483251	NM_001159330	ARHGAP27	0.00725406	0.0621451	0.398306
cg11189268	17	43483453	NM_001159330	ARHGAP27	0.00752105	0.351216	0.716358
cg19943578	17	43483527	NM_001159330	ARHGAP27	0.0114577	0.0187712	0.280396
cg22153994	17	43484399	NM_001159330	ARHGAP27	0.00137864	0.469855	0.79155
cg24477401	17	43484506	NM_001159330	ARHGAP27	0.00499367	0.186699	0.572438
cg16734549	17	43488551	NM_199282	ARHGAP27	0.00753968	0.00940437	0.23356
cg25246246	17	43503131	NM_199282	ARHGAP27	0.0207012	0.0111398	0.244284
cg03244997	17	43503144	NM_199282	ARHGAP27	0.0171706	0.115103	0.484699
cg05251861	17	43503394	NM_199282	ARHGAP27	0.0217652	0.00434034	0.184542
cg14154330	17	43503401	NM_199282	ARHGAP27	0.0157993	0.0423392	0.354913
cg07425597	17	43503567	NM_199282	ARHGAP27	0.0125103	0.029324	0.319563
cg09043549	17	43505638			-0.000961651	0.368383	0.728394
cg14260695	17	43506184			0.014026	0.299968	0.676945
cg22458832	17	43506497			0.0192864	0.0700634	0.412898
cg07067577	17	43506829	NM_174919	SH3D20	-0.00691155	0.182973	0.568628
cg24203758	17	43507018	NM_174919	SH3D20	-0.00908424	0.0447518	0.360761
cg20463302	17	43507153	NM_174919	SH3D20	-0.00143007	0.828414	0.948688
cg08333931	17	43507875	NM_174919	SH3D20	0.00519802	0.32291	0.69474
cg08113562	17	43508428	NM_174919	SH3D20	0.0025746	0.607746	0.862657
cg19948914	17	43509479	NM_174919	SH3D20	0.0101916	0.262793	0.645856
cg02747748	17	43510205	NM_174919	SH3D20	0.00234769	0.803765	0.940448
cg16344238	17	43510214	NM_174919	SH3D20	-0.00194561	0.277057	0.658261
cg16281322	17	43510478	NM_174919	SH3D20	0.0102718	0.0476928	0.367519
cg04487659	17	43510575	NM_174919	SH3D20	0.0182311	0.000418982	0.0880914
cg09397557	17	43513713	NR_027774	PLEKHM1	0.00266296	0.302888	0.679372
cg00573963	17	43515205	NR_027774	PLEKHM1	0.000545173	0.801217	0.939574
cg17881910	17	43515229	NM_014798	PLEKHM1	0.000427943	0.675404	0.892419
cg03915738	17	43651976			0.00632012	0.726913	0.912684
cg22687902	17	43657317			-0.00300736	0.626935	0.871163
cg12609785	17	43660871			0.00443699	0.789119	0.935271
cg09039782	17	43662154			0.00723045	0.235353	0.620603
cg22433210	17	43662623			-0.00253529	0.048561	0.369277
cg01341218	17	43662625			-0.00227132	0.046918	0.365895
cg12297030	17	43662878			-0.000710994	0.214991	0.601162
cg01156948	17	43662979			-0.000538722	0.746372	0.920184
cg19199266	17	43714888	NR_026906	C17orf69	-0.0008157	0.623518	0.869658
cg10826688	17	43714992	NR_026906	C17orf69	-0.00234092	0.404409	0.752295
cg03954353	17	43715162	NR_026906	C17orf69	-3.04798e-05	0.57148	0.845418
cg10159607	17	43716515	NR_026906	C17orf69	0.00458236	0.0848408	0.438974
cg18090064	17	43716542	NR_026906	C17orf69	0.0153871	0.0477923	0.367805
cg04194664	17	43716617	NR_026906	C17orf69	0.00270991	0.72481	0.911874
cg01882395	17	43717810	NR_026906	C17orf69	-0.00931075	0.0157017	0.267101
cg03820725	17	43787766			0.00835724	0.486536	0.801241
cg16228356	17	43848958			0.0270123	0.00140957	0.132871
cg08929103	17	43860355	NM_004382	CRHR1	0.000414295	0.913513	0.975604
cg12577105	17	43860685	NM_004382	CRHR1	-0.00546978	0.0152704	0.264914
cg18757974	17	43860691	NM_004382	CRHR1	-0.00538165	0.0130886	0.254554
cg08473090	17	43861104	NM_004382	CRHR1	-0.000770532	0.545506	0.832586
cg11338426	17	43861668	NM_001145148	CRHR1	-0.00394688	0.0361251	0.338192
cg13521908	17	43861682	NM_001145148	CRHR1	-0.000718669	0.682554	0.895518
cg04856689	17	43862032	NM_001145148	CRHR1	-0.0037128	0.116992	0.487418
cg24353392	17	43862247	NM_001145148	CRHR1	-0.00144372	0.494803	0.805947
cg11731737	17	43862617	NM_001145148	CRHR1	0.00134247	0.227215	0.613235
cg27551605	17	43862910	NM_001145148	CRHR1	0.0205226	0.0042109	0.183122
cg07778819	17	43862927	NM_001145148	CRHR1	0.0329468	0.00276549	0.161023
cg24394631	17	43863000	NM_001145148	CRHR1	0.0138618	0.0334145	0.331131
cg24063856	17	43863303	NM_001145148	CRHR1	0.0167525	0.285716	0.665415
cg13947929	17	43863356	NM_001145148	CRHR1	0.0106417	0.522448	0.820679
cg27410679	17	43866278	NM_001145148	CRHR1	0.00206861	0.815573	0.9444
cg16642545	17	43878769	NM_001145148	CRHR1	0.00158913	0.870398	0.962592
cg18534039	17	43883072	NM_001145148	CRHR1	0.00524046	0.0214229	0.291584
cg15607306	17	43883843	NM_001145148	CRHR1	-0.00010599	0.619969	0.868208
cg00022871	17	43884358	NM_001145148	CRHR1	0.00323286	0.866269	0.961266
cg27503360	17	43890749	NM_001145148	CRHR1	0.00784617	0.0646798	0.402999
cg00025823	17	43909151	NM_001145148	CRHR1	-0.0178793	0.0085339	0.228369
cg26656751	17	43910226	NM_001145148	CRHR1	-0.0178312	0.0721575	0.416942
cg16830379	17	43912434	NM_001145148	CRHR1	-0.00157678	0.390656	0.743226
cg15679139	17	43921485	NR_024559	LOC100128977	0.00375362	0.14973	0.530354
cg03723148	17	43921863	NR_024559	LOC100128977	0.0219561	0.0124086	0.250915
cg24515861	17	43922122	NR_024559	LOC100128977	0.0127286	0.109783	0.477296
cg03882071	17	43922210	NR_024559	LOC100128977	0.00554836	0.549688	0.83475
cg08568298	17	43922240	NR_024559	LOC100128977	0.00988137	0.0324551	0.328626
cg23907852	17	43922244	NR_024559	LOC100128977	0.01433	0.0641831	0.402315
cg17612147	17	43922356	NR_024559	LOC100128977	0.00724752	0.68454	0.896489
cg15218995	17	43922423	NR_024559	LOC100128977	0.00572337	0.0892922	0.446147
cg00911364	17	43922800	NR_024559	LOC100128977	-0.0151721	0.0565206	0.385895
cg15072306	17	43922875	NR_024559	LOC100128977	-5.65683e-05	0.653229	0.882791
cg20995065	17	43923027	NR_024559	LOC100128977	0.00158194	0.085216	0.439636
cg27589368	17	43923255	NR_024559	LOC100128977	0.00401776	0.0932862	0.452286
cg15295732	17	43942128	NR_024559	LOC100128977	0.0230457	0.0215523	0.292258
cg01906170	17	43969268	NR_024559	LOC100128977	-0.000544703	0.554814	0.837358
cg05301556	17	43971177	NM_001123066	MAPT	0.0160511	0.119018	0.490495
cg11117266	17	43971461	NM_001123066	MAPT	-0.0066155	0.135249	0.512524
cg16520312	17	43971471	NM_001123066	MAPT	-0.00600763	0.0834871	0.436578
cg07163735	17	43971906	NM_001123066	MAPT	-0.00274951	0.375045	0.732724
cg23202277	17	43971911	NM_001123066	MAPT	-0.00180042	0.106636	0.472584
cg20099416	17	43971919	NM_001123066	MAPT	-0.000724824	0.592249	0.855479
cg21327887	17	43971928	NM_001123066	MAPT	-0.000899636	0.355127	0.719134
cg12989733	17	43972306	NM_001123067	MAPT	-0.00123632	0.378545	0.735281
cg00891649	17	43972573	NM_001123067	MAPT	0.00357346	0.596458	0.857506
cg19670923	17	43972806	NM_001123067	MAPT	-0.00120862	0.38252	0.737897
cg02804087	17	43972969	NM_001123067	MAPT	0.000323652	0.995301	0.99868
cg18368019	17	43972978	NM_001123067	MAPT	-0.00275202	0.102337	0.466148
cg10725121	17	43973146	NM_001123067	MAPT	-0.00417087	0.00694256	0.214218
cg13137533	17	43973292	NM_001123067	MAPT	0.000506844	0.841051	0.952796
cg09478742	17	43973311	NM_001123067	MAPT	-0.00245068	0.204815	0.591166
cg11489262	17	43973426	NM_001123067	MAPT	-0.0039518	0.0853622	0.439805
cg10780632	17	43973522	NM_001123067	MAPT	-0.000257058	0.880623	0.965878
cg19156875	17	43974446	NM_001123067	MAPT	0.00787604	0.464179	0.788207
cg26606256	17	43974804	NM_001123067	MAPT	-6.49983e-05	0.65636	0.884149
cg14202850	17	43974869	NM_001123067	MAPT	0.00630604	0.498116	0.807877
cg11909912	17	43974919	NM_001123067	MAPT	0.00264563	0.779826	0.932063
cg04382470	17	43974975	NM_001123067	MAPT	0.00764268	0.291619	0.670135
cg10224600	17	43975063	NM_001123067	MAPT	0.0017677	0.924756	0.979029
cg10955972	17	43976002	NM_001123067	MAPT	-0.0147838	0.0349537	0.335151
cg27457921	17	43976811	NM_001123067	MAPT	-0.00769037	0.357988	0.721293
cg19108736	17	43977403	NM_001123067	MAPT	-0.00466092	0.243794	0.628792
cg20888521	17	43977917	NM_001123067	MAPT	-0.028655	0.00187395	0.14371
cg22291189	17	43978251	NM_001123067	MAPT	-0.00740759	0.0853673	0.439805
cg26019600	17	43978704	NM_001123067	MAPT	-0.0243038	0.0188041	0.280557
cg12633764	17	43978756	NM_001123067	MAPT	-0.00379179	0.174434	0.559525
cg26413900	17	43985654	NM_001123067	MAPT	-0.00682953	0.14884	0.52934
cg16573346	17	44020278	NM_001123067	MAPT	-0.0312504	0.0309509	0.324234
cg15323584	17	44022846	NM_001123067	MAPT	0.00191734	0.319114	0.691888
cg00699617	17	44026428	NM_001123067	MAPT	-0.00043585	0.368225	0.728296
cg26163368	17	44026652	NM_001123067	MAPT	-0.0118013	0.00449653	0.18678
cg17569492	17	44026659	NM_001123067	MAPT	-0.0135566	0.000129592	0.0578363
cg05772917	17	44027251	NM_001123067	MAPT	-0.00824964	0.196658	0.582772
cg01640727	17	44029468	NM_001123067	MAPT	-0.0117521	0.303014	0.679448
cg03836283	17	44058856	NM_016835	MAPT	-0.0112116	0.147719	0.527952
cg19276540	17	44060353	NM_016835	MAPT	-0.00441192	0.10239	0.466238
cg20265358	17	44060424	NM_016835	MAPT	0.000606839	0.915018	0.976043
cg00438222	17	44060502	NM_016835	MAPT	-9.98554e-05	0.943297	0.98453
cg22128613	17	44061117	NM_016835	MAPT	0.00196437	0.621612	0.868927
cg21953146	17	44061258	NM_016835	MAPT	0.00430168	0.742862	0.918908
cg26979107	17	44061355	NM_016835	MAPT	0.0083033	0.175805	0.560937
cg19495068	17	44061467	NM_016835	MAPT	-0.00161756	0.310806	0.68548
cg01934064	17	44064242	NM_016835	MAPT	0.0136267	0.388434	0.741838
cg16656794	17	44068842	NM_016835	MAPT	-0.00508701	0.0773629	0.426116
cg00480298	17	44068857	NM_016835	MAPT	-0.000592989	0.496707	0.807059
cg05721485	17	44071124	NM_016835	MAPT	-0.0134812	0.176316	0.561474
cg12604352	17	44073915	NM_016835	MAPT	-0.00395719	0.0941892	0.45399
cg12727978	17	44075500	NM_016835	MAPT	-0.000104514	0.641596	0.877611
cg24677220	17	44075684	NM_016835	MAPT	-0.0141071	0.0112146	0.244734
cg14431592	17	44076415	NM_001007532	STH	-0.00117171	0.828662	0.948794
cg15682851	17	44076429	NM_001007532	STH	-0.0016112	0.562737	0.841118
cg01098886	17	44076726	NM_016835	MAPT	-0.00195348	0.215928	0.602016
cg07017164	17	44087629	NM_016835	MAPT	0.00799409	0.5052	0.811435
cg13400969	17	44087762	NM_016835	MAPT	-0.0023876	0.772515	0.929635
cg20840174	17	44087784	NM_016835	MAPT	0.00661948	0.511244	0.814584
cg07368061	17	44090862	NM_016835	MAPT	0.00189001	0.828511	0.948727
cg15690475	17	44101453	NM_016835	MAPT	-0.0264827	0.00636339	0.208244
cg24612059	17	44101462	NM_016835	MAPT	-0.019884	0.0432363	0.357198
cg05533539	17	44104521	NM_001123066	MAPT	-0.00229646	0.353006	0.717659
cg09764761	17	44105544	NM_001123066	MAPT	-0.0349614	0.00177209	0.141589
cg04571282	17	44108753	NM_015443	KIAA1267	0.00490002	0.286927	0.666203
cg08318660	17	44122580	NM_015443	KIAA1267	-0.0135677	0.0521606	0.377585
cg18699337	17	44159144	NM_015443	KIAA1267	-0.00589506	0.621847	0.86898
cg07584200	17	44185029	NM_015443	KIAA1267	-0.000361343	0.906887	0.973611
cg26250449	17	44195907	NM_015443	KIAA1267	0.0164505	0.0512874	0.375606
cg13465858	17	44204908	NM_015443	KIAA1267	0.000787012	0.505378	0.811526
cg04491389	17	44214771	NM_015443	KIAA1267	0.0142271	0.00230327	0.152583
cg13732302	17	44222207	NM_015443	KIAA1267	-0.0052738	0.292254	0.670749
cg07368127	17	44230994	NM_015443	KIAA1267	-0.00635509	0.0434526	0.357844
cg05186793	17	44235520	NM_015443	KIAA1267	0.00472559	0.910635	0.97468
cg23952828	17	44246087	NM_015443	KIAA1267	0.00412881	0.0316895	0.326464
cg21214508	17	44248233	NM_015443	KIAA1267	-0.00990879	0.154876	0.536562
cg02301815	17	44249491	NM_015443	KIAA1267	-0.00368174	0.0670079	0.40702
cg26855231	17	44249543	NM_015443	KIAA1267	-0.0161039	0.0541894	0.380927
cg14374015	17	44249569	NM_015443	KIAA1267	-0.0086772	0.165524	0.549354
cg19832721	17	44249866	NM_015443	KIAA1267	-0.00723758	0.0819515	0.433892
cg19976404	17	44250487	NM_015443	KIAA1267	0.00945966	0.289455	0.668496
cg19872068	17	44250734	NM_015443	KIAA1267	0.00861766	0.00161744	0.138507
cg03417975	17	44259482			-0.000601991	0.704797	0.904102
cg23616531	17	44269258			0.000251547	0.56644	0.842962
cg18119429	17	44270215			7.52575e-05	0.837419	0.951667
cg10256219	17	44270511			-0.00755069	0.00798659	0.223587
cg14334911	17	44271018			-0.00491681	0.0352525	0.335888
cg09250749	17	44271316			-0.00149192	0.420524	0.762246
cg08862499	17	44271469			-0.00174365	0.300809	0.67771
cg17554502	17	44271559			-0.00189688	0.262098	0.645206
cg06364920	17	44336887			-0.00797296	0.186073	0.57182
cg08670715	17	44341754			0.00313817	0.0835054	0.436631
cg17911788	17	44343683			-0.00063132	0.83014	0.949315
cg03575189	17	44344142			0.000436054	0.750684	0.921581
cg20242129	17	44785029	NM_006178	NSF	-0.00274337	0.651447	0.882006
cg04921335	17	44790735	NM_006178	NSF	0.000776146	0.954607	0.987809
cg12089229	17	44802702	NM_006178	NSF	-0.00156499	0.96983	0.991811
cg13613388	17	44803928	NM_006178	NSF	-0.000192243	0.903122	0.972526
cg14950344	17	44810162	NM_006178	NSF	-0.002159	0.912369	0.975217
cg03216596	17	44812378	NM_006178	NSF	0.00276734	0.464967	0.788669
cg05485769	17	44820573	NM_006178	NSF	-0.00132928	0.454392	0.7827
cg06496478	17	44821280	NM_006178	NSF	-0.000567183	0.966105	0.990783
cg18461693	17	44824478	NM_006178	NSF	-0.00162491	0.289504	0.6685
cg13684541	17	44834262	NM_006178	NSF	-0.00132087	0.815801	0.94448
cg23968286	17	44835681			0.00703883	0.368237	0.728314
cg04102519	17	44843875	NM_030753	WNT3	0.000266225	0.854501	0.957239
cg01163049	17	44845777	NM_030753	WNT3	0.000803074	0.407426	0.754199
cg26781109	17	44845861	NM_030753	WNT3	-0.000702499	0.306901	0.682652
cg23658721	17	44845962	NM_030753	WNT3	0.00120273	0.467079	0.789818
cg09320190	17	44847220	NM_030753	WNT3	0.0206763	0.0533676	0.379527
cg16677019	17	44847268	NM_030753	WNT3	0.024459	0.0399262	0.348454
cg19711530	17	44847427	NM_030753	WNT3	0.0336544	0.0129956	0.254136
cg19434433	17	44849214	NM_030753	WNT3	-0.00242653	0.0995673	0.461974
cg13209613	17	44849789	NM_030753	WNT3	-0.0104475	0.0805524	0.431515
cg24389488	17	44849857	NM_030753	WNT3	-0.00909478	0.150781	0.531665
cg06491244	17	44851046	NM_030753	WNT3	-0.00089469	0.990683	0.997293
cg21330419	17	44853274	NM_030753	WNT3	0.00308019	0.0266803	0.31063
cg00140914	17	44859215	NM_030753	WNT3	0.00121967	0.917157	0.976718
cg18943286	17	44875702	NM_030753	WNT3	0.00065959	0.750912	0.921649
cg08358943	17	44889584	NM_030753	WNT3	0.00736559	0.12193	0.494664
cg18941031	17	44891810	NM_030753	WNT3	0.0044061	0.392966	0.744823
cg01440864	17	44892087	NM_030753	WNT3	0.00290762	0.527303	0.823209
cg01823428	17	44892277	NM_030753	WNT3	0.00205051	0.393963	0.745442
cg20656587	17	44895317	NM_030753	WNT3	0.0208247	0.010299	0.239114
cg07879727	17	44896017	NM_030753	WNT3	0.000247418	0.831197	0.94966
cg06093379	17	44896080	NM_030753	WNT3	-0.0052528	0.161667	0.54496
cg16440629	17	44896147	NM_030753	WNT3	-0.000727796	0.661859	0.886546
cg00126034	17	44896162	NM_030753	WNT3	-0.00232739	0.182581	0.568234
cg06785746	17	44896166	NM_030753	WNT3	-0.00159092	0.569973	0.844757
cg26575738	17	44896168	NM_030753	WNT3	-6.80951e-06	0.250025	0.634536
cg27346528	17	44896212	NM_030753	WNT3	0.00374894	0.0637819	0.401496
cg11142826	17	44896223	NM_030753	WNT3	-0.0038902	0.052914	0.378874
cg12379948	17	44896424	NM_030753	WNT3	-0.000386205	0.410323	0.756157
cg03186851	17	44896748	NM_030753	WNT3	0.00445492	0.661919	0.886576
cg13998093	17	44896877	NM_030753	WNT3	0.012216	0.0820064	0.434014
cg02017282	17	44896923	NM_030753	WNT3	0.00858459	0.218037	0.60385
cg15237742	17	44897024	NM_030753	WNT3	0.00657839	0.344561	0.71129
cg24114556	17	44897431	NM_030753	WNT3	0.0181143	0.0134735	0.256264
cg00817598	17	44897512	NM_030753	WNT3	0.013666	0.0885448	0.444939
cg13550419	17	44898510			0.0168376	0.00914472	0.23195
cg15125338	17	44899394			0.00621997	0.380563	0.736658
cg11584200	17	44899957			0.00929248	0.03255	0.328856
cg14233513	17	44901894			-0.00202062	0.503439	0.810459
cg26522717	17	44902775			0.00198137	0.220579	0.606464
cg18050844	17	44909987			0.00149798	0.424242	0.764496
cg21309379	17	44918854			0.0133624	0.016599	0.271406
cg13452260	17	44919192			0.00158542	0.369955	0.729466
cg07142886	17	44919281			-0.000213104	0.843117	0.953497
cg06563086	17	44919303			-0.000703174	0.967681	0.99123
cg17101843	17	44919554			-0.000469433	0.321514	0.693668
cg07661564	17	44919658			0.00160965	0.62361	0.869703
cg10960904	17	44926280			0.00267478	0.035303	0.335995
cg17881353	17	44928210	NM_003396	WNT9B	0.0104373	0.151994	0.533209
cg07993743	17	44928288	NM_003396	WNT9B	0.00437346	0.161515	0.544714
cg20769177	17	44928516	NM_003396	WNT9B	-0.00379316	0.903197	0.972565
cg26226202	17	44928552	NM_003396	WNT9B	-0.00132672	0.988147	0.996715
cg08067721	17	44928967	NM_003396	WNT9B	-2.95588e-05	0.77666	0.93106
cg14630905	17	44928992	NM_003396	WNT9B	-0.00274657	0.17885	0.564225
cg27125605	17	44928995	NM_003396	WNT9B	-0.00286362	0.0836769	0.436859
cg23422659	17	44929215	NM_003396	WNT9B	-0.00413027	0.0148688	0.262946
cg03456968	17	44929245	NM_003396	WNT9B	-0.00229539	0.324402	0.695881
cg25836567	17	44929689	NM_003396	WNT9B	0.00776335	0.565844	0.842752
cg14199384	17	44931620	NM_003396	WNT9B	0.003843	0.234726	0.620036
cg06830692	17	44954192	NM_003396	WNT9B	-0.0169019	0.0861948	0.441032
cg26937061	17	45000085	NM_004287	GOSR2	-0.00165464	0.134974	0.512139
cg19057163	17	45000220	NM_004287	GOSR2	0.000583694	0.552036	0.835968
cg21637282	17	45000248	NM_004287	GOSR2	0.00099352	0.26268	0.645795
cg13940405	17	45000277	NM_004287	GOSR2	-0.00159279	0.152212	0.533478
cg10072351	17	45000308	NM_001012511	GOSR2	0.000968621	0.857461	0.958315
cg07144085	17	45000321	NM_001012511	GOSR2	-6.44721e-05	0.582318	0.850831
cg27185128	17	45000622	NM_004287	GOSR2	-0.00161229	0.22465	0.610692
cg05467167	17	45000793	NM_004287	GOSR2	-0.00160347	0.0279912	0.315308
cg16759221	17	45003025	NM_004287	GOSR2	-0.000472138	0.83023	0.949343
cg21239660	17	45006500	NM_004287	GOSR2	0.000290422	0.856608	0.95799
cg09562639	17	45013904	NM_001012511	GOSR2	0.0028539	0.356898	0.720523
cg26170930	17	45020358			-0.000927939	0.798679	0.938712
cg24434387	17	45051692			-0.00862612	0.272953	0.654748
cg23825231	17	45054460			-0.0116282	0.103312	0.46745
cg24703533	17	45055318			0.00448399	0.605834	0.861768
cg20129313	17	45055836	NM_203400	RPRML	-0.00567132	0.0107424	0.24188
cg22674412	17	45056008	NM_203400	RPRML	-6.93233e-05	0.575061	0.84732
cg08269321	17	45056057	NM_203400	RPRML	-7.56796e-05	0.767371	0.927769
cg20697767	17	45056325	NM_203400	RPRML	2.56981e-05	0.866851	0.961429
cg13825374	17	45056626	NM_203400	RPRML	0.00195124	0.14221	0.521515
cg16179976	17	45056634	NM_203400	RPRML	-0.0014662	0.329334	0.699525
cg05955013	17	45056646	NM_203400	RPRML	-0.00332621	0.537245	0.82828
cg05302784	17	45056795	NM_203400	RPRML	0.000218249	0.614631	0.865839
cg04987465	17	45056797	NM_203400	RPRML	-0.00083988	0.241777	0.627037
cg08631151	17	45056976	NM_203400	RPRML	-4.39087e-05	0.655373	0.88371
cg26909813	17	45057218	NM_203400	RPRML	0.0170217	0.0480056	0.368262
cg25560772	17	45057470	NM_203400	RPRML	0.0285481	0.038246	0.343601
cg08010546	17	45060287			-0.000170704	0.801569	0.939682
