# Supplementary material for: Epigenome-wide DNA methylation profiling in Progressive Supranuclear Palsy reveals major changes at DLX1
Source: Nat Commun. 2018 Jul 26;9:2929. doi: 10.1038/s41467-018-05325-y (PMC6062504; doi:10.1038/s41467-018-05325-y)
Supplement: Supplementary file 7 — Supplementary Data 4 [file 41467_2018_5325_MOESM7_ESM.xlsx]

## Sheet: biological_process_enriched_wit
Name	GO ID	Parent Concepts	# of Entities	Overlap	Overlapping Entities	p-value	FDR (< 0.05)
GO: single-multicellular organism process	44707	GO: multicellular organismal process;GO: single-organism process	3491	104	APC;RAI1;ARVCF;C1QL1;BCHE;LHX8;ABCA4;ACTA1;ADD1;TNFRSF8;CDX2;CENPE;CPEB3;ENPP4;CHRNB4;SHANK2;TMEM88;CACNA1E;ADAMTS13;CAPZB;RUNX1;CYP26A1;DLX1;DLX2;MYT1L;CSNK1D;SATB2;CUX2;NGEF;ZNF831;VAX2;TRIM71;GABRB3;GABRA5;GDF10;GDNF;GNAS;GP1BB;IL10RB;NXNL2;TLX1;HOXA6;HOXC9;HOXC4;MEN1;ADCY4;MMP9;CHST11;FOXK1;NPPC;ROR2;CLIC5;OXT;PCSK6;PAX7;NFATC4;NPHP4;PPL;PRKAR1B;ANO1;PDE4D;PDE1B;FEV;PLAT;RXRA;SCN9A;RARA;SPARC…	1.08E-15	4.22E-12
GO: anatomical structure development	48856	GO: developmental process	4454	119	APC;RAI1;ARVCF;LHX8;ACTA1;ADD1;TNFRSF8;CDX2;CENPE;NLGN1;SHANK2;FOXL2;TMEM88;RIPK3;CASP6;CAPZB;RUNX1;CYP26A1;DES;DLX1;DLX2;MYT1L;KDM6B;CRYBA2;SATB2;NGEF;FSCN2;ZNF831;VAX2;ESRRA;TRIM71;RTN4RL1;GABRB3;GABRA5;GDF10;GFRA2;GDNF;GNAS;FOXP1;IL11RA;ITGA6;JAK3;TLX1;HOXA6;HOXC9;HOXC4;MEN1;MMP9;MMP17;UBIAD1;LYL1;CHST11;FOXK1;NPPC;ROR2;OXT;ERRFI1;PAX7;SNTG2;MYH7;ANGPT4;NFATC4;NPHP4;PPARD;ANO1;PDE4D;PDE6B;FEV;…	1.06E-14	2.08E-11
GO: developmental process	32502	GO: biological_process	6200	141	APC;ARVCF;BCHE;ACTA1;ADD1;TNFRSF8;CDX2;CENPE;BLK;FOXL2;TMEM88;CASP6;CAPZB;CBFA2T3;RUNX1;CD8A;CYP26A1;DES;DLX1;DLX2;DNMT3A;CRYBA2;ZNF831;ESRRA;TRIM71;RTN4RL1;GABRB3;GABRA5;GDF10;GFRA2;GDNF;GNAS;IL11RA;ITGA6;JAK3;TLX1;HOXA6;HOXC9;HOXC4;MEN1;MMP9;MMP17;LYL1;FOXK1;NPPC;ROR2;OXT;PAX7;MYH7;NELL2;NFATC4;NPHP4;PPARD;PRKAR1B;MAPK7;PSD;PDE4D;PDE6B;PDE1B;RPN2;RXRA;RARA;RFX2;SPARC;SPTBN2;TCF15;SEMA3F;SFRP2;S…	4.00E-12	5.22E-09
GO: system development	48731	GO: anatomical structure development	1066	45	ST8SIA2;RAI1;NXN;GDF10;GFRA2;GDNF;FEV;SEMA3B;GNAS;NLGN1;ITGA6;DOC2A;SEMA7A;TLX1;HOXA6;HOXC9;HOXC4;RUNX1;CYP26A1;DLX1;DLX2;MMP9;MYT1L;PCDHA6;SIM1;UBIAD1;SIM2;SLIT1;CPNE6;SMARCD3;ROR2;VDR;WNT8B;WT1;ERRFI1;PAX7;SNTG2;SPEG;TCF21;IFT140;HDAC4;KREMEN1;NGEF;TIMP2;TNR	1.83E-11	1.78E-08
GO: regulation of signaling	23051	GO: regulation of biological process	3472	92	APC;BCHE;USP18;CPEB3;NLGN1;CHRNB4;SHANK2;VASN;KCTD12;BLK;FOXL2;TMEM88;RIPK3;CACNA1E;CAPZB;RUNX1;CD8A;CYP26A1;DLX1;DLX2;ZC3H3;CSNK1D;CUX2;NGEF;FBP1;GRB10;RTN4RL1;GDF10;GFRA2;GDNF;GNAS;FOXP1;GNG4;ITGA6;JAK3;MEN1;MMP9;CHST11;NPPC;ROR2;OXT;PCSK6;ERRFI1;MST1R;NELL2;NFATC4;NPHP4;LIME1;PPARD;MAPK7;ANO1;PSD;PSMD9;PDE4A;PDE4D;PDE6B;PFKL;PLAT;SAG;SCN9A;RARA;RAP1GAP;RGS3;SFRP2;MEIS3;ECT2L;CHP2;PRDM14;WNT1;T…	8.94E-11	6.99E-08
GO: regulation of cell communication	10646	GO: regulation of cellular process	3432	91	APC;BCHE;USP18;CPEB3;NLGN1;CHRNB4;SHANK2;VASN;KCTD12;BLK;FOXL2;TMEM88;RIPK3;CACNA1E;CAPZB;RUNX1;CD8A;CYP26A1;DLX1;DLX2;ZC3H3;CSNK1D;CUX2;NGEF;FBP1;GRB10;RTN4RL1;GDF10;GFRA2;GDNF;GNAS;FOXP1;GNG4;ITGA6;JAK3;MEN1;MMP9;CHST11;ROR2;OXT;PCSK6;ERRFI1;MST1R;NELL2;NFATC4;NPHP4;LIME1;PPARD;MAPK7;ANO1;PSD;PSMD9;PDE4A;PDE4D;PDE6B;PFKL;PLAT;SAG;SCN9A;RARA;RAP1GAP;RGS3;SFRP2;MEIS3;ECT2L;CHP2;PRDM14;WNT1;TCF21;…	1.15E-10	7.50E-08
GO: single-organism developmental process	44767	GO: developmental process;GO: single-organism process	5745	128	APC;ARVCF;C1QL1;BCHE;LHX8;ACTA1;ADD1;TNFRSF8;CDX2;CENPE;SHANK2;BLK;FOXL2;TMEM88;RIPK3;CASP6;CAPZB;CBFA2T3;RUNX1;CD8A;CYP26A1;DES;DLX1;DLX2;DNMT3A;MYT1L;KDM6B;CRYBA2;SATB2;NGEF;FSCN2;ZNF831;VAX2;DNAH1;TRIM71;RTN4RL1;GABRB3;GABRA5;GDF10;GDNF;GNAS;FOXP1;IL11RA;ITGA6;JAK3;TLX1;HOXA6;HOXC9;HOXC4;MEN1;MMP9;MMP17;UBIAD1;LYL1;CHST11;FOXK1;NPPC;ROR2;OXT;ERRFI1;PAX7;MYH7;ANGPT4;NFATC4;PPARD;PRKAR1B;MAPK7;A…	4.35E-10	2.43E-07
GO: animal organ morphogenesis	9887	GO: anatomical structure morphogenesis;GO: single-organism developmental process	616	31	PRKAR1B;LHX8;GNAS;CDX2;ITGA6;RXRA;FOXL2;HOXA6;HOXC9;HOXC4;TBX4;MEN1;DLX1;DLX2;TCF15;WNT10A;SFRP2;SMARCD3;SATB2;LHX9;CHST11;ROR2;VDR;WNT8B;WNT1;ERRFI1;PAX7;TCF21;IFT140;VAX2;TRAF6	5.36E-10	2.62E-07
GO: single-organism process	44699	GO: biological_process	12409	220	APC;ARVCF;BCHE;ABCA4;ACTA1;ADD1;TNFRSF8;CDX2;CENPE;CHRNB4;CLIC1;BLK;FOXL2;CACNA1E;CASP6;CAPZB;CBFA2T3;RUNX1;CD8A;CYP8B1;CYP26A1;DES;DLX1;DLX2;DNMT3A;COL16A1;CRYBA2;CSNK1D;FHIT;FPR2;FBP1;HDLBP;GABRB3;GABRD;GABRA5;GDF10;GFRA2;GDNF;GNAS;GP1BB;IL11RA;IL10RB;ITGA6;ITGA2B;JAK3;TLX1;HOXA6;HOXC9;HOXC4;HSP90AA1;MEN1;MMP9;MMP17;MOV10;KCNG1;KIF5C;LCP2;LTK;LYL1;NPPC;ROR2;OXT;PCSK6;PAX7;MST1R;MYH7;NELL2;NFATC…	1.22E-09	5.29E-07
GO: regulation of transcription from RNA polymerase II promoter	6357	GO: regulation of transcription. DNA-templated	2125	63	LIME1;PPARD;RAI1;MAPK7;PSMD9;FEV;CDX2;CPEB3;RXRA;TRAK1;FOXL2;RARA;CBFA2T3;RUNX1;RFX2;DLX1;DLX2;DNMT3A;AHRR;TCF15;MYT1L;SFRP2;KDM6B;SIM1;SIM2;CAMTA1;MEIS3;SMARCD3;SATB2;CUX2;CHP2;VDR;PRDM14;ARID3C;WNT1;WT1;TCF21;VAX2;ESRRA;TP73;TRAF6;AGRN;GDF10;GDNF;LPIN3;GNAS;TFEB;FOXP1;IFI27;ITGA6;JAK3;TLX1;MEN1;SOX7;UHRF1;LYL1;FOXK1;ROR2;PCSK6;PAX7;HDAC4;NR2E3;NFATC4	3.19E-09	1.15E-06
GO: animal organ development	48513	GO: anatomical structure development	1873	58	APC;PPARD;ANO1;LHX8;PDE4D;CDX2;PCID2;RXRA;SHANK2;FOXL2;RIPK3;RARA;RUNX1;SPARC;DES;DLX2;TCF15;SEMA3F;SFRP2;SIM2;SLIT1;SATB2;LHX9;VDR;WNT1;WT1;TCF21;VAX2;ESRRA;TP73;GABRA5;GDNF;GNAS;TFEB;IL11RA;CACNA1H;ITGA6;JAK3;TLX1;HOXC4;TCAP;TBX4;MEN1;MMP9;MMP17;WNT10A;LYL1;CHST11;FOXK1;NPPC;OXT;PAX7;SPEG;SNPH;IFT140;KREMEN1;MYH7;NFATC4	3.24E-09	1.15E-06
GO: cell fate commitment	45165	GO: cellular developmental process	181	16	MEN1;DLX1;DLX2;WNT10A;KDM6B;SATB2;ROR2;PRDM14;WNT8B;WNT1;WT1;PAX7;TLX1;TGFB1I1;RARA;RUNX1	4.50E-09	1.47E-06
GO: multicellular organismal process	32501	GO: biological_process	5513	121	APC;B3GNT2;RAI1;ARVCF;C1QL1;BCHE;LHX8;ABCA4;ACTA1;ADD1;TNFRSF8;CDX2;CENPE;CPEB3;ENPP4;NLGN1;CHRNB4;SHANK2;TMEM88;CACNA1E;ADAMTS13;CAPZB;RUNX1;CYP26A1;DES;DLX1;DLX2;MYT1L;COL16A1;CSNK1D;CAMTA1;SATB2;CUX2;NGEF;FSCN2;ZNF831;VAX2;TRIM71;GABRB3;GABRA5;GDF10;GDNF;GNAS;GP1BB;IL10RB;NXNL2;TLX1;HOXA6;HOXC9;HOXC4;HSP90AA1;MEN1;ADCY4;MMP9;CHST11;FOXK1;NPPC;ROR2;CLIC5;OXT;PCSK6;PAX7;MYH7;OR4D11;NFATC4;NPHP4;…	5.21E-09	1.57E-06
GO: negative regulation of biological process	48519	GO: regulation of biological process	5571	121	APC;RAI1;BCHE;ADD1;TNFRSF8;CDX2;CENPE;CPEB3;NLGN1;BAHD1;SHANK2;VASN;BLK;FOXL2;TMEM88;CAPZB;CBFA2T3;RUNX1;CYP26A1;DDB1;DLX1;DLX2;DNMT3A;SSPO;STAB1;SATB2;CUX2;DNM3;FHIT;NGEF;VAX2;ESRRA;FBP1;TRIM71;GRB10;RTN4RL1;GABRB3;GABRA5;GDF10;GFRA2;GDNF;CHORDC1;GNAS;FOXP1;GNG4;IFI27;ITGA6;JAK3;COMMD7;MEN1;MMP9;MOV10;UHRF1;LTK;CHST11;FOXK1;NPPC;ROR2;OXT;ERRFI1;PAX7;ANGPT4;NFATC4;NPHP4;PPARD;PRKAR1B;MAPK7;PSMD9;…	1.00E-08	2.80E-06
GO: cellular developmental process	48869	GO: single-organism cellular process;GO: single-organism developmental process	3528	87	APC;C1QL1;BCHE;LHX8;ACTA1;ADD1;CDX2;BLK;FOXL2;RIPK3;CASP6;CAPZB;CBFA2T3;RUNX1;CD8A;CYP26A1;DLX1;DLX2;DNMT3A;MYT1L;KDM6B;SATB2;NGEF;FSCN2;VAX2;GABRB3;GABRA5;GDF10;GDNF;FOXP1;IL11RA;ITGA6;JAK3;TLX1;MEN1;MMP9;UBIAD1;LYL1;CHST11;FOXK1;NPPC;ROR2;PAX7;NFATC4;PPARD;MAPK7;PSD;PDE4D;PDE1B;FEV;RXRA;RARA;RFX2;PARP11;TCF15;SFRP2;SIM1;SIM2;SLIT1;SMARCD3;VDR;PRDM14;WNT8B;WNT1;WT1;TCF21;KIF17;TGFB1I1;TP73;TRAF6…	1.31E-08	3.42E-06
GO: negative regulation of cellular process	48523	GO: negative regulation of biological process;GO: regulation of cellular process	5125	113	APC;BCHE;ADD1;TNFRSF8;CDX2;CENPE;CPEB3;NLGN1;BAHD1;SHANK2;VASN;BLK;FOXL2;TMEM88;CAPZB;CBFA2T3;RUNX1;CYP26A1;DDB1;DLX1;DLX2;DNMT3A;SSPO;SATB2;CUX2;DNM3;FHIT;NGEF;VAX2;ESRRA;FBP1;TRIM71;GRB10;RTN4RL1;GABRB3;GABRA5;GDF10;GFRA2;GDNF;CHORDC1;FOXP1;GNG4;IFI27;ITGA6;JAK3;COMMD7;MEN1;MMP9;UHRF1;LTK;CHST11;FOXK1;NPPC;ROR2;ERRFI1;PAX7;ANGPT4;NFATC4;NPHP4;PPARD;PRKAR1B;MAPK7;PSMD9;PDE4D;PFKL;FEV;PLAT;PCID2;…	1.93E-08	4.72E-06
GO: cell differentiation	30154	GO: cellular developmental process	2546	67	APC;PPARD;MAPK7;PSD;BCHE;LHX8;PDE1B;ADD1;FEV;CDX2;RXRA;BLK;FOXL2;RIPK3;RARA;CASP6;CBFA2T3;RUNX1;CD8A;PARP11;DLX1;DLX2;DNMT3A;TCF15;MYT1L;SFRP2;KDM6B;SIM1;SIM2;SLIT1;SMARCD3;WNT8B;WNT1;WT1;TCF21;KIF17;TGFB1I1;NGEF;TRAF6;AGRN;CATSPER4;NXN;GDF10;GDNF;SEMA3B;FOXP1;IL11RA;ITGA6;JAK3;RASAL1;SEMA7A;TLX1;STEAP4;LY6D;MEN1;MMP9;WNT10A;CPNE6;LYL1;FOXK1;NPPC;ROR2;PAX7;SPEG;SNPH;HDAC4;NFATC4	1.01E-07	2.30E-05
GO: cell surface receptor signaling pathway	7166	GO: signal transduction	2389	64	APC;LIME1;PSMD9;PDE4D;PDE6B;PDGFRL;FAM83A;PLAT;TNFRSF8;CHRNB4;VASN;SAG;BLK;TMEM88;CCDC88C;ADAMTS13;CD8A;DDB1;COL16A1;SEMA3F;SFRP2;CSNK1D;SLIT1;WNT8B;WNT1;TGFB1I1;NGEF;VAX2;TRAF6;TRIM71;GRB10;RTN4RL1;ANXA9;NXN;GDF10;GFRA2;GDNF;SEMA3B;GMDS;GP1BB;IFI27;AMOTL1;IL11RA;IL10RB;ITGA6;ITGA2B;JAK3;PDGFD;LTBP4;COMMD7;SEMA7A;HSP90AA1;TSPAN14;MMP9;MOV10;WNT10A;LCP2;LTK;NPPC;ROR2;MST1R;GRID2IP;KREMEN1;ANGPT4	1.11E-07	2.30E-05
GO: positive regulation of transcription. DNA-templated	45893	GO: positive regulation of gene expression;GO: positive regulation of nucleic acid-templated transcription;GO: regulation of transcription. DNA-templated	1512	47	PPARD;RAI1;MAPK7;PSMD9;FEV;CDX2;PCID2;RXRA;FOXL2;RARA;RUNX1;DLX2;AHRR;MYT1L;SFRP2;KDM6B;CAMTA1;MEIS3;SMARCD3;SATB2;CHP2;VDR;ARID3C;WNT1;WT1;TCF21;TGFB1I1;ESRRA;TP73;TRAF6;AGRN;GDNF;LPIN3;TFEB;ITGA6;JAK3;TLX1;MEN1;SOX7;UHRF1;LYL1;FOXK1;ROR2;PAX7;HDAC4;NR2E3;NFATC4	1.17E-07	2.30E-05
GO: positive regulation of nucleic acid-templated transcription	1903508	GO: positive regulation of RNA biosynthetic process;GO: regulation of nucleic acid-templated transcription	1512	47	PPARD;RAI1;MAPK7;PSMD9;FEV;CDX2;PCID2;RXRA;FOXL2;RARA;RUNX1;DLX2;AHRR;MYT1L;SFRP2;KDM6B;CAMTA1;MEIS3;SMARCD3;SATB2;CHP2;VDR;ARID3C;WNT1;WT1;TCF21;TGFB1I1;ESRRA;TP73;TRAF6;AGRN;GDNF;LPIN3;TFEB;ITGA6;JAK3;TLX1;MEN1;SOX7;UHRF1;LYL1;FOXK1;ROR2;PAX7;HDAC4;NR2E3;NFATC4	1.17E-07	2.30E-05
GO: cellular response to chemical stimulus	70887	GO: cellular response to stimulus;GO: response to chemical	1976	56	APC;PPARD;PRKAR1B;MAPK7;PDE4A;PDE4D;PDE1B;ADD1;PLAT;CPEB3;RXRA;VASN;ADAMTS13;RARA;RAP1GAP;RUNX1;SPARC;SPTBN2;DNMT3A;COL16A1;KDM6B;SLC5A5;CSNK1D;SATB2;CUX2;CHP2;VDR;WNT8B;WNT1;WT1;TIMP2;ABTB2;TRAF6;FBP1;TRIM71;FUS;GABRB3;GDNF;GNAS;GNG4;CACNA1H;ITGA6;JAK3;PDGFD;HOXC4;MEN1;ADCY4;MMP9;WNT10A;CPNE6;LTK;HCN4;ERRFI1;HDAC4;ANGPT4;NFATC4	1.35E-07	2.44E-05
GO: regulation of developmental process	50793	GO: regulation of biological process	2789	71	APC;PPARD;RAI1;MAPK7;PSMD9;ADD1;CDX2;CENPE;CPEB3;NLGN1;PCID2;RXRA;VASN;CLIC1;RARA;RAP1GAP;CASP6;CAPZB;RUNX1;SPARC;DLX1;DLX2;TBC1D24;SEMA3F;SFRP2;STAB1;CSNK1D;SLIT1;SMARCD3;CUX2;DNM3;VDR;WNT1;WT1;TGFB1I1;NGEF;TIMP2;ESRRA;TNR;TP73;TRAF6;PLEKHB1;AGRN;GDF10;GDNF;SEMA3B;GNAS;FOXP1;JAK3;PDGFD;RASAL1;LTBP4;SEMA7A;HOXC4;HSP90AA1;MEN1;MMP9;WNT10A;CACNA2D2;GPR37L1;CPNE6;LTK;NPPC;ROR2;OXT;ERRFI1;PAX7;IFT140…	1.37E-07	2.44E-05
GO: regionalization	3002	GO: pattern specification process	295	18	APC;CYP26A1;DLX1;DLX2;TCF15;SFRP2;SMARCD3;CDX2;ROR2;WNT8B;WNT1;WT1;PAX7;IFT140;HOXA6;HOXC9;HOXC4;TCAP	1.57E-07	2.66E-05
GO: positive regulation of RNA biosynthetic process	1902680	GO: positive regulation of RNA metabolic process;GO: positive regulation of cellular biosynthetic process;GO: positive regulation of macromolecule biosynthetic process;GO: regulation of RNA biosynthetic process	1530	47	PPARD;RAI1;MAPK7;PSMD9;FEV;CDX2;PCID2;RXRA;FOXL2;RARA;RUNX1;DLX2;AHRR;MYT1L;SFRP2;KDM6B;CAMTA1;MEIS3;SMARCD3;SATB2;CHP2;VDR;ARID3C;WNT1;WT1;TCF21;TGFB1I1;ESRRA;TP73;TRAF6;AGRN;GDNF;LPIN3;TFEB;ITGA6;JAK3;TLX1;MEN1;SOX7;UHRF1;LYL1;FOXK1;ROR2;PAX7;HDAC4;NR2E3;NFATC4	1.66E-07	2.66E-05
GO: pattern specification process	7389	GO: single-multicellular organism process	471	23	APC;CYP26A1;DLX1;DLX2;TCF15;SFRP2;SIM2;SMARCD3;SATB2;CDX2;ROR2;PCSK6;WNT8B;WNT1;WT1;PAX7;IFT140;HOXA6;HOXC9;HOXC4;TCAP;VAX2;NFATC4	1.72E-07	2.66E-05
GO: positive regulation of RNA metabolic process	51254	GO: positive regulation of macromolecule metabolic process;GO: positive regulation of nucleobase-containing compound metabolic process;GO: regulation of RNA metabolic process	1583	48	PPARD;RAI1;MAPK7;PSMD9;FEV;CDX2;CPEB3;PCID2;RXRA;FOXL2;RARA;RUNX1;DLX2;AHRR;MYT1L;SFRP2;KDM6B;CAMTA1;MEIS3;SMARCD3;SATB2;CHP2;VDR;ARID3C;WNT1;WT1;TCF21;TGFB1I1;ESRRA;TP73;TRAF6;AGRN;GDNF;LPIN3;TFEB;ITGA6;JAK3;TLX1;MEN1;SOX7;UHRF1;LYL1;FOXK1;ROR2;PAX7;HDAC4;NR2E3;NFATC4	1.77E-07	2.66E-05
GO: response to chemical	42221	GO: response to stimulus	3462	82	APC;BCHE;ACTA1;ADD1;TNFRSF8;USP18;CPEB3;CHRNB4;SHANK2;VASN;ADAMTS13;CASP6;RUNX1;DNMT3A;COL16A1;KDM6B;CSNK1D;SATB2;CUX2;FBXO6;ABTB2;ESRRA;FBP1;TRIM71;GRB10;FUS;GABRB3;GDF10;GDNF;GNAS;FOXP1;GNG4;ITGA6;JAK3;HOXC4;HSP90AA1;MEN1;ADCY4;MMP9;UHRF1;LTK;NPPC;OXT;ERRFI1;ANGPT4;NFATC4;PPARD;PRKAR1B;MAPK7;PDE4A;PDE4D;PDE1B;PFKL;PLAT;RPN2;RXRA;SCN9A;RARA;RAP1GAP;SPARC;SPTBN2;AHRR;SFRP2;SLC5A5;CHP2;VDR;WNT8B;W…	2.42E-07	3.51E-05
GO: single-organism cellular process	44763	GO: cellular process;GO: single-organism process	10319	185	APC;BCHE;ABCA4;ACTA1;ADD1;CDX2;CENPE;CHRNB4;BLK;FOXL2;TMEM88;CACNA1E;CASP6;CAPZB;CBFA2T3;RUNX1;CD8A;CYP8B1;CYP26A1;DES;DLX1;DLX2;DNMT3A;COL16A1;CSNK1D;FHIT;FPR2;TRIM71;MGAT5B;RTN4RL1;SYT6;GABRB3;GABRD;GABRA5;GDF10;GFRA2;GDNF;KDELC2;PLEKHA7;GNAS;GP1BB;AMOTL1;IL11RA;TTLL11;ITGA6;ITGA2B;JAK3;TLX1;HSP90AA1;MEN1;ADCY4;MMP9;MOV10;KCNG1;KIF5C;LCP2;LYL1;FOXK1;NPPC;ROR2;OXT;PCSK6;PAX7;MST1R;MYH7;NELL2;NFA…	2.58E-07	3.60E-05
GO: multicellular organism development	7275	GO: anatomical structure development;GO: single-multicellular organism process;GO: single-organism developmental process	1577	47	ARVCF;ANO1;ADD1;FEV;TNFRSF8;CDX2;CENPE;RXRA;TMEM88;RUNX1;DLX1;DLX2;TCF15;MYT1L;SFRP2;SIM1;SIM2;SLIT1;SATB2;VDR;WNT8B;WNT1;NGEF;ZNF831;VAX2;PLEKHB1;TRIM71;COLEC11;AGRN;CATSPER4;NXN;SEMA3B;PDGFD;LTBP4;SEMA7A;TLX1;HOXA6;HOXC9;HOXC4;TBX4;MEN1;WNT10A;HCN4;FOXK1;ROR2;PAX7;SPEG	3.99E-07	5.38E-05
GO: positive regulation of nucleobase-containing compound metabolic process	45935	GO: positive regulation of cellular metabolic process;GO: positive regulation of nitrogen compound metabolic process;GO: regulation of nucleobase-containing compound metabolic process	1846	52	PPARD;RAI1;MAPK7;PSMD9;FEV;CDX2;CPEB3;PCID2;RXRA;FOXL2;RARA;RUNX1;DLX2;AHRR;MYT1L;SFRP2;KDM6B;CAMTA1;MEIS3;SMARCD3;SATB2;CHP2;VDR;ARID3C;WNT1;WT1;TCF21;TGFB1I1;TIMP2;ESRRA;TP73;TRAF6;AGRN;GDNF;LPIN3;GNAS;TFEB;ITGA6;JAK3;TLX1;MEN1;ADCY4;SOX7;UHRF1;LYL1;FOXK1;NPPC;ROR2;PAX7;HDAC4;NR2E3;NFATC4	4.98E-07	6.30E-05
GO: positive regulation of cellular biosynthetic process	31328	GO: positive regulation of biosynthetic process;GO: positive regulation of cellular metabolic process;GO: regulation of cellular biosynthetic process	1951	54	PPARD;RAI1;MAPK7;PSMD9;FEV;TNFRSF8;CDX2;CPEB3;PCID2;RXRA;FOXL2;RARA;RUNX1;DLX2;AHRR;MYT1L;SFRP2;KDM6B;CAMTA1;MEIS3;SMARCD3;SATB2;CHP2;VDR;ARID3C;WNT1;WT1;TCF21;TGFB1I1;TIMP2;ESRRA;TP73;TRAF6;AGRN;GDNF;LPIN3;GNAS;TFEB;ITGA6;JAK3;TLX1;HSP90AA1;MEN1;ADCY4;SOX7;UHRF1;LYL1;FOXK1;NPPC;ROR2;PAX7;HDAC4;NR2E3;NFATC4	4.99E-07	6.30E-05
GO: positive regulation of cellular process	48522	GO: positive regulation of biological process;GO: regulation of cellular process	5436	113	APC;RAI1;ADD1;TNFRSF8;CDX2;CENPE;CPEB3;NLGN1;CHRNB4;SHANK2;CLIC1;BLK;FOXL2;LMAN2;RIPK3;CASP6;CBFA2T3;RUNX1;CD8A;DDB1;DLX2;DNMT3A;MYT1L;COL16A1;KDM6B;ZC3H3;CSNK1D;CAMTA1;SATB2;CUX2;DNM3;ARID3C;NGEF;ESRRA;TRIM71;GRB10;GDF10;GFRA2;GDNF;GNAS;FOXP1;IFI27;AMOTL1;IL11RA;ITGA6;ITGA2B;JAK3;TLX1;HOXC4;HSP90AA1;MEN1;ADCY4;MMP9;UHRF1;LCP2;LTK;LYL1;FOXK1;NPPC;ROR2;OXT;PAX7;MST1R;ANGPT4;NELL2;NFATC4;PPARD;PRKA…	5.18E-07	6.33E-05
GO: regulation of signal transduction	9966	GO: regulation of cell communication;GO: regulation of response to stimulus;GO: regulation of signaling	3065	74	APC;USP18;NLGN1;VASN;KCTD12;TMEM88;RIPK3;CAPZB;RUNX1;CD8A;CYP26A1;DLX1;DLX2;ZC3H3;CSNK1D;CUX2;NGEF;FBP1;GRB10;RTN4RL1;GDF10;GFRA2;GDNF;GNAS;FOXP1;GNG4;ITGA6;JAK3;MEN1;MMP9;CHST11;ROR2;PCSK6;ERRFI1;MST1R;NFATC4;NPHP4;LIME1;PPARD;MAPK7;PSD;PSMD9;PDE4A;PDE4D;PDE6B;SAG;RARA;RAP1GAP;RGS3;SFRP2;MEIS3;ECT2L;CHP2;PRDM14;WNT1;TCF21;TGFB1I1;TIMP2;ZFYVE28;TNXB;TP73;TRAF6;NXN;AIP;PDGFD;RASAL1;LTBP4;SEMA7A;CY…	5.64E-07	6.69E-05
GO: positive regulation of biological process	48518	GO: regulation of biological process	6032	122	APC;ACTA1;ADD1;TNFRSF8;CDX2;CENPE;CHRNB4;CLIC1;BLK;FOXL2;CASP6;CBFA2T3;RUNX1;CD8A;DDB1;DLX2;DNMT3A;COL16A1;CSNK1D;ARID3C;ESRRA;TRIM71;GRB10;GDF10;GFRA2;GDNF;GNAS;IFI27;AMOTL1;IL11RA;ITGA6;ITGA2B;JAK3;TLX1;HOXC4;HSP90AA1;MEN1;ADCY4;MMP9;LCP2;LTK;LYL1;FOXK1;NPPC;ROR2;OXT;PAX7;MST1R;NELL2;NFATC4;PPARD;PRKAR1B;MAPK7;PSMD9;PDE4D;PLAT;RXRA;RARA;RAP1GAP;SPARC;SEMA3F;SFRP2;SMARCD3;VDR;WNT8B;WNT1;WT1;TCF2…	5.90E-07	6.78E-05
GO: cellular response to organic substance	71310	GO: cellular response to chemical stimulus;GO: response to organic substance	1602	47	APC;PPARD;PRKAR1B;MAPK7;PDE4D;PDE1B;ADD1;PLAT;CPEB3;RXRA;ADAMTS13;RARA;RAP1GAP;RUNX1;SPARC;SPTBN2;DNMT3A;COL16A1;SLC5A5;CSNK1D;SATB2;CUX2;VDR;WNT8B;WNT1;WT1;TIMP2;TRAF6;FBP1;TRIM71;GABRB3;GDNF;GNAS;GNG4;CACNA1H;ITGA6;JAK3;PDGFD;HOXC4;MEN1;ADCY4;MMP9;WNT10A;LTK;HCN4;ERRFI1;HDAC4	6.24E-07	6.87E-05
GO: anatomical structure morphogenesis	9653	GO: developmental process	1705	49	APC;PRKAR1B;LHX8;ADD1;CDX2;RXRA;FOXL2;RARA;CAPZB;RUNX1;SPTBN2;DLX1;DLX2;TCF15;SFRP2;SLIT1;SMARCD3;SATB2;LHX9;VDR;PRDM14;WNT8B;WNT1;WT1;TCF21;TGFB1I1;FSCN2;VAX2;TP73;TRAF6;GDNF;GNAS;ITGA6;HOXA6;HOXC9;HOXC4;TCAP;CYP7B1;TBX4;MEN1;WNT10A;CHST11;FOXK1;ROR2;ERRFI1;PAX7;IFT140;MYH7;NFATC4	6.33E-07	6.87E-05
GO: regulation of multicellular organismal process	51239	GO: regulation of biological process	3197	76	APC;RAI1;ADD1;TNFRSF8;CDX2;CPEB3;ENPP4;NLGN1;CHRNB4;VASN;CLIC1;FOXL2;RIPK3;CACNA1E;CASP6;RUNX1;DES;DLX1;DLX2;STAB1;CUX2;DNM3;NGEF;ESRRA;GDF10;GDNF;GNAS;FOXP1;AMOTL1;JAK3;HOXC4;HSP90AA1;MEN1;MMP9;LTK;NPPC;ROR2;OXT;ERRFI1;MYH7;ANGPT4;NFATC4;PPARD;MAPK7;PSMD9;PDE4D;PLAT;PCID2;RXRA;RARA;RAP1GAP;SPARC;SEMA3F;SFRP2;SLIT1;SMARCD3;VDR;WNT1;WT1;TGFB1I1;TIMP2;TNR;TP73;TRAF6;AGRN;SEMA3B;CACNA1H;PDGFD;RASAL1…	6.92E-07	7.31E-05
GO: response to endogenous stimulus	9719	GO: response to stimulus	1559	46	APC;PRKAR1B;MAPK7;BCHE;PDE4D;PDE1B;ACTA1;PLAT;CPEB3;RXRA;CHRNB4;ADAMTS13;RAP1GAP;CASP6;RUNX1;SPARC;DNMT3A;COL16A1;SLC5A5;CSNK1D;WNT1;WT1;TIMP2;TP73;FBP1;GRB10;CATSPER4;GABRB3;GDF10;GDNF;GNAS;GNG4;CACNA1H;PDGFD;HOXC4;HSP90AA1;CYP7B1;MEN1;ADCY4;MMP9;WNT10A;UHRF1;HCN4;OXT;ERRFI1;HDAC4	7.15E-07	7.35E-05
GO: regulation of multicellular organismal development	2000026	GO: regulation of developmental process;GO: regulation of multicellular organismal process	2096	56	APC;PPARD;MAPK7;PSMD9;ADD1;CDX2;CPEB3;NLGN1;PCID2;RXRA;VASN;RARA;RAP1GAP;CASP6;RUNX1;SPARC;DLX1;DLX2;SEMA3F;SFRP2;STAB1;SLIT1;SMARCD3;CUX2;DNM3;VDR;WNT1;WT1;TGFB1I1;NGEF;TIMP2;ESRRA;TNR;TP73;TRAF6;AGRN;GDNF;SEMA3B;GNAS;FOXP1;JAK3;PDGFD;RASAL1;SEMA7A;HSP90AA1;MMP9;WNT10A;GPR37L1;CPNE6;LTK;ROR2;OXT;ERRFI1;HDAC4;ANGPT4;NFATC4	9.08E-07	9.02E-05
GO: positive regulation of biosynthetic process	9891	GO: positive regulation of metabolic process;GO: regulation of biosynthetic process	1990	54	PPARD;RAI1;MAPK7;PSMD9;FEV;TNFRSF8;CDX2;CPEB3;PCID2;RXRA;FOXL2;RARA;RUNX1;DLX2;AHRR;MYT1L;SFRP2;KDM6B;CAMTA1;MEIS3;SMARCD3;SATB2;CHP2;VDR;ARID3C;WNT1;WT1;TCF21;TGFB1I1;TIMP2;ESRRA;TP73;TRAF6;AGRN;GDNF;LPIN3;GNAS;TFEB;ITGA6;JAK3;TLX1;HSP90AA1;MEN1;ADCY4;SOX7;UHRF1;LYL1;FOXK1;NPPC;ROR2;PAX7;HDAC4;NR2E3;NFATC4	9.23E-07	9.02E-05
GO: embryonic organ morphogenesis	48562	GO: animal organ morphogenesis;GO: embryonic morphogenesis	151	12	MEN1;DLX2;GNAS;SATB2;CHST11;ROR2;TCF21;FOXL2;HOXA6;HOXC9;HOXC4;VAX2	1.24E-06	0.000118283
GO: cellular process	9987	GO: biological_process	15352	246	APC;BCHE;ABCA4;ACTA1;ADD1;TNFRSF8;CDX2;CENPE;CHRNB4;CLIC1;BLK;FOXL2;CACNA1E;CASP6;CAPZB;CBFA2T3;RUNX1;CD8A;CYP8B1;CYP26A1;DDB1;DES;DLX1;DLX2;DNMT3A;COL16A1;CSNK1D;FHIT;FPR2;ESRRA;FBP1;FUS;GABRB3;GABRD;GABRA5;GDF10;GFRA2;GDNF;GMDS;GNAS;GNG4;GP1BB;IL11RA;IL10RB;ITGA6;ITGA2B;JAK3;TLX1;HOXA6;HOXC9;HOXC4;HSP90AA1;MEN1;MMP9;MOV10;KCNG1;KIF5C;KRT7;LCP2;LTK;LYL1;NPPC;ROR2;OXT;PCSK6;PAX7;MST1R;MYH7;NELL2;…	1.34E-06	0.000124541
GO: regulation of response to stimulus	48583	GO: regulation of biological process	4169	91	APC;USP18;ENPP4;NLGN1;VASN;KCTD12;BLK;TMEM88;RIPK3;CACNA1E;CAPZB;RUNX1;CD8A;CYP26A1;DLX1;DLX2;ZC3H3;CSNK1D;CUX2;NGEF;ESRRA;FBP1;GRB10;RTN4RL1;GABRA5;GDF10;GFRA2;GDNF;CHORDC1;GNAS;FOXP1;GNG4;ITGA6;JAK3;HSP90AA1;MEN1;MMP9;LCP2;CHST11;ROR2;PCSK6;ERRFI1;MST1R;MYH7;NFATC4;NPHP4;LIME1;PPARD;MAPK7;ANO1;PSD;PSMD9;PDE4A;PDE4D;PDE6B;PLAT;SAG;RARA;RAP1GAP;RGS3;SEMA3F;SFRP2;SLIT1;MEIS3;ECT2L;CHP2;PRDM14;WNT1…	1.63E-06	0.00014807
GO: positive regulation of nitrogen compound metabolic process	51173	GO: positive regulation of metabolic process;GO: regulation of nitrogen compound metabolic process	1980	53	PPARD;RAI1;MAPK7;PSMD9;FEV;CDX2;CPEB3;PCID2;RXRA;FOXL2;RARA;RUNX1;DLX2;AHRR;MYT1L;SFRP2;KDM6B;CAMTA1;MEIS3;SMARCD3;SATB2;CHP2;VDR;ARID3C;WNT1;WT1;TCF21;TGFB1I1;TIMP2;ESRRA;TP73;TRAF6;AGRN;GDNF;LPIN3;GNAS;TFEB;ITGA6;JAK3;TLX1;HSP90AA1;MEN1;ADCY4;SOX7;UHRF1;LYL1;FOXK1;NPPC;ROR2;PAX7;HDAC4;NR2E3;NFATC4	1.79E-06	0.000159145
GO: positive regulation of multicellular organismal process	51240	GO: positive regulation of biological process;GO: regulation of multicellular organismal process	1722	48	PPARD;PDE4D;ADD1;PLAT;TNFRSF8;CPEB3;ENPP4;NLGN1;PCID2;CHRNB4;CLIC1;FOXL2;RARA;CASP6;RUNX1;SPARC;SFRP2;SMARCD3;CUX2;VDR;WNT1;WT1;TGFB1I1;TIMP2;TNR;TP73;TRAF6;AGRN;GDF10;GDNF;GNAS;FOXP1;AMOTL1;PDGFD;RASAL1;SEMA7A;HOXC4;HSP90AA1;MEN1;MMP9;CACNA2D2;GPR37L1;CPNE6;LTK;NPPC;OXT;ANGPT4;NFATC4	1.98E-06	0.000171076
GO: regulation of anatomical structure morphogenesis	22603	GO: regulation of developmental process	1169	37	APC;AGRN;MAPK7;PSMD9;ADD1;GDNF;SEMA3B;FOXP1;CDX2;NLGN1;RXRA;RASAL1;SEMA7A;CASP6;CAPZB;RUNX1;SPARC;MMP9;TBC1D24;WNT10A;SEMA3F;SFRP2;STAB1;CSNK1D;SLIT1;CPNE6;CUX2;DNM3;ROR2;VDR;WNT1;WT1;IFT140;NGEF;ANGPT4;TNR;NFATC4	2.01E-06	0.000171076
GO: positive regulation of gene expression	10628	GO: positive regulation of macromolecule metabolic process;GO: regulation of gene expression	1937	52	PPARD;RAI1;MAPK7;PSMD9;ACTA1;FEV;CDX2;CPEB3;PCID2;RXRA;FOXL2;RARA;RUNX1;DLX2;AHRR;MYT1L;SFRP2;KDM6B;CAMTA1;MEIS3;SMARCD3;SATB2;CUX2;CHP2;VDR;ARID3C;WNT8B;WNT1;WT1;TCF21;TGFB1I1;ESRRA;TP73;TRAF6;AGRN;GDNF;LPIN3;TFEB;ITGA6;JAK3;TLX1;MEN1;SOX7;WNT10A;UHRF1;LYL1;FOXK1;ROR2;PAX7;HDAC4;NR2E3;NFATC4	2.10E-06	0.00017446
GO: regulation of cell differentiation	45595	GO: regulation of cellular process;GO: regulation of developmental process	1885	51	APC;PPARD;CDX2;CPEB3;NLGN1;PCID2;VASN;CLIC1;RARA;RAP1GAP;CASP6;RUNX1;DLX1;DLX2;SEMA3F;SFRP2;SLIT1;SMARCD3;CUX2;DNM3;VDR;WNT1;TGFB1I1;NGEF;TIMP2;ESRRA;TNR;TP73;TRAF6;PLEKHB1;AGRN;GDF10;GDNF;SEMA3B;GNAS;FOXP1;JAK3;RASAL1;LTBP4;SEMA7A;HOXC4;HSP90AA1;MEN1;GPR37L1;CPNE6;LTK;NPPC;ERRFI1;PAX7;HDAC4;NFATC4	2.14E-06	0.00017446
GO: skeletal system development	1501	GO: system development	221	14	RAI1;DLX1;DLX2;MMP9;GDF10;GNAS;ROR2;VDR;PAX7;HDAC4;HOXA6;HOXC9;HOXC4;RUNX1	2.47E-06	0.000196932
GO: negative regulation of growth	45926	GO: negative regulation of biological process;GO: regulation of growth	287	16	PPARD;RAI1;MEN1;SEMA3F;SFRP2;SEMA3B;SLIT1;GNAS;GNG4;FOXK1;WT1;SEMA7A;ZC3H12D;TNR;TP73;FBP1	2.53E-06	0.000197502
GO: positive regulation of transcription from RNA polymerase II promoter	45944	GO: positive regulation of transcription. DNA-templated;GO: regulation of transcription from RNA polymerase II promoter	1182	37	RAI1;AGRN;MAPK7;PSMD9;GDNF;LPIN3;TFEB;ITGA6;RXRA;JAK3;FOXL2;TLX1;RARA;RUNX1;MEN1;DLX2;AHRR;MYT1L;SFRP2;UHRF1;KDM6B;CAMTA1;MEIS3;SATB2;CHP2;VDR;ARID3C;WNT1;WT1;PAX7;TCF21;HDAC4;ESRRA;TP73;TRAF6;NR2E3;NFATC4	2.60E-06	0.000199405
GO: cell surface receptor signaling pathway involved in cell-cell signaling	1905114	GO: cell surface receptor signaling pathway	434	20	APC;DDB1;MOV10;PSMD9;ANXA9;WNT10A;NXN;PDE6B;SFRP2;CSNK1D;AMOTL1;ROR2;CHRNB4;WNT8B;WNT1;TMEM88;CCDC88C;KREMEN1;TGFB1I1;VAX2	2.72E-06	0.000204298
GO: positive regulation of macromolecule biosynthetic process	10557	GO: positive regulation of biosynthetic process;GO: positive regulation of macromolecule metabolic process;GO: regulation of macromolecule biosynthetic process	1796	49	PPARD;RAI1;MAPK7;PSMD9;FEV;TNFRSF8;CDX2;CPEB3;PCID2;RXRA;FOXL2;RARA;RUNX1;DLX2;AHRR;MYT1L;SFRP2;KDM6B;CAMTA1;MEIS3;SMARCD3;SATB2;CHP2;VDR;ARID3C;WNT1;WT1;TCF21;TGFB1I1;ESRRA;TP73;TRAF6;AGRN;GDNF;LPIN3;TFEB;ITGA6;JAK3;TLX1;MEN1;SOX7;UHRF1;LYL1;FOXK1;ROR2;PAX7;HDAC4;NR2E3;NFATC4	2.79E-06	0.000205557
GO: negative regulation of developmental growth	48640	GO: negative regulation of developmental process;GO: negative regulation of growth;GO: regulation of developmental growth	110	10	RAI1;MEN1;SEMA3F;SFRP2;SEMA3B;SLIT1;GNAS;SEMA7A;TNR;TP73	2.88E-06	0.000208331
GO: regulation of cell proliferation	42127	GO: regulation of cellular process	1854	50	APC;PPARD;BCHE;PDE1A;PDE4D;TNFRSF8;CDX2;RXRA;BLK;RIPK3;RARA;RAP1GAP;CBFA2T3;RUNX1;SPARC;SFRP2;SMARCD3;CHP2;VDR;WNT1;WT1;ZC3H12D;TGFB1I1;TIMP2;ESRRA;TP73;TRAF6;TRIM71;TNS3;GDNF;GNAS;FOXP1;IL11RA;JAK3;PDGFD;TLX1;CYP7B1;MEN1;MMP9;SOX7;GPR37L1;CHST11;NPPC;ROR2;ERRFI1;PAX7;SPEG;MST1R;HDAC4;NR2E3	3.01E-06	0.000213759
GO: response to organic substance	10033	GO: response to chemical	2859	68	APC;BCHE;ACTA1;ADD1;TNFRSF8;USP18;CPEB3;CHRNB4;ADAMTS13;CASP6;RUNX1;DNMT3A;COL16A1;CSNK1D;SATB2;CUX2;FBXO6;ESRRA;FBP1;TRIM71;GRB10;GABRB3;GDF10;GDNF;GNAS;FOXP1;GNG4;ITGA6;JAK3;HOXC4;HSP90AA1;MEN1;ADCY4;MMP9;UHRF1;LTK;NPPC;OXT;ERRFI1;PPARD;PRKAR1B;MAPK7;PDE4D;PDE1B;PFKL;PLAT;RXRA;RARA;RAP1GAP;SPARC;SPTBN2;SLC5A5;VDR;WNT8B;WNT1;WT1;TIMP2;TP73;TRAF6;CATSPER4;PRDM2;CACNA1H;PDGFD;LY6D;CYP7B1;WNT10A;HC…	3.20E-06	0.000223744
GO: negative regulation of cell communication	10648	GO: negative regulation of cellular process;GO: regulation of cell communication	1371	40	APC;NPHP4;MAPK7;BCHE;PSMD9;PFKL;SHANK2;VASN;TMEM88;RGS3;CYP26A1;DLX1;DLX2;SFRP2;MEIS3;PRDM14;WNT1;TCF21;TGFB1I1;TIMP2;ZFYVE28;TNR;TP73;FBP1;GRB10;RTN4RL1;NXN;GDNF;FOXP1;ITGA6;RASAL1;CYP7B1;MEN1;MMP9;GPR37L1;CHST11;ROR2;ERRFI1;GRID2IP;NFATC4	5.45E-06	0.000373893
GO: negative regulation of signaling	23057	GO: negative regulation of biological process;GO: regulation of signaling	1374	40	APC;NPHP4;MAPK7;BCHE;PSMD9;PFKL;SHANK2;VASN;TMEM88;RGS3;CYP26A1;DLX1;DLX2;SFRP2;MEIS3;PRDM14;WNT1;TCF21;TGFB1I1;TIMP2;ZFYVE28;TNR;TP73;FBP1;GRB10;RTN4RL1;NXN;GDNF;FOXP1;ITGA6;RASAL1;CYP7B1;MEN1;MMP9;GPR37L1;CHST11;ROR2;ERRFI1;GRID2IP;NFATC4	5.74E-06	0.000387061
GO: cellular response to stimulus	51716	GO: cellular process;GO: response to stimulus	3169	72	APC;ACTA1;ADD1;TNFRSF8;CPEB3;VASN;CCDC88C;ADAMTS13;RUNX1;DDB1;DNMT3A;COL16A1;KDM6B;CSNK1D;SATB2;CUX2;FBXO6;ABTB2;FBP1;TRIM71;RTN4RL1;FUS;GABRB3;GDNF;GNAS;GNG4;ITGA6;JAK3;HOXC4;MEN1;ADCY4;MMP9;UHRF1;LTK;ROR2;ERRFI1;ANGPT4;NFATC4;PPARD;PRKAR1B;MAPK7;ANO1;PDE4A;PDE4D;PDE6B;PDE1B;PLAT;RXRA;SAG;RARA;RAP1GAP;SPARC;SPTBN2;SFRP2;SLC5A5;CHP2;VDR;WNT8B;WNT1;WT1;TIMP2;TP73;TRAF6;TRRAP;CACNA1H;PDGFD;WNT10A;E…	7.78E-06	0.000515567
GO: negative regulation of developmental process	51093	GO: negative regulation of biological process;GO: regulation of developmental process	1046	33	APC;PPARD;RAI1;GDF10;SEMA3B;GNAS;NLGN1;VASN;JAK3;SEMA7A;RARA;RAP1GAP;RUNX1;SPARC;MEN1;DLX1;DLX2;SEMA3F;SFRP2;STAB1;GPR37L1;SLIT1;DNM3;NPPC;WNT1;WT1;HDAC4;TGFB1I1;NGEF;ANGPT4;TNR;TP73;NFATC4	8.05E-06	0.000524712
GO: cellular response to endogenous stimulus	71495	GO: response to endogenous stimulus	910	30	APC;PRKAR1B;MAPK7;PDE4D;GABRB3;GDNF;PLAT;GNAS;GNG4;CPEB3;CACNA1H;RXRA;PDGFD;HOXC4;RAP1GAP;RUNX1;MEN1;ADCY4;DNMT3A;MMP9;WNT10A;COL16A1;SLC5A5;CSNK1D;HCN4;WNT1;WT1;ERRFI1;HDAC4;FBP1	9.24E-06	0.000589247
GO: positive regulation of macromolecule metabolic process	10604	GO: positive regulation of metabolic process;GO: regulation of macromolecule metabolic process	3245	73	APC;RAI1;ACTA1;TNFRSF8;CDX2;CENPE;CPEB3;FOXL2;RIPK3;CBFA2T3;RUNX1;DLX2;MYT1L;KDM6B;CSNK1D;CAMTA1;SATB2;CUX2;ARID3C;ESRRA;GDF10;GFRA2;GDNF;GNAS;IFI27;ITGA6;JAK3;TLX1;MEN1;ADCY4;MMP9;UHRF1;LCP2;LYL1;FOXK1;ROR2;PAX7;MST1R;ANGPT4;NFATC4;PPARD;PRKAR1B;MAPK7;PSMD9;FEV;PCID2;RXRA;RARA;AHRR;SFRP2;MEIS3;SMARCD3;CHP2;VDR;WNT8B;WNT1;WT1;TCF21;TGFB1I1;TIMP2;TP73;TRAF6;AGRN;AKTIP;LPIN3;TFEB;PDGFD;SEMA7A;SOX7;…	9.34E-06	0.000589247
GO: anterior/posterior pattern specification	9952	GO: regionalization	185	12	APC;CYP26A1;TCF15;SFRP2;CDX2;ROR2;WNT1;WT1;HOXA6;HOXC9;HOXC4;TCAP	1.02E-05	0.000633252
GO: Wnt signaling pathway	16055	GO: cell surface receptor signaling pathway involved in cell-cell signaling	397	18	APC;DDB1;MOV10;PSMD9;WNT10A;NXN;PDE6B;SFRP2;CSNK1D;AMOTL1;ROR2;WNT8B;WNT1;TMEM88;CCDC88C;KREMEN1;TGFB1I1;VAX2	1.08E-05	0.000657135
GO: modulation of synaptic transmission	50804	GO: regulation of cell communication;GO: regulation of signaling	364	17	MMP9;BCHE;CACNA2D2;GDNF;PLAT;CUX2;HCN4;CPEB3;NLGN1;CHRNB4;OXT;SHANK2;SCN9A;GRID2IP;RARA;TNR;NFATC4	1.29E-05	0.000778169
GO: cartilage development	51216	GO: animal organ development	105	9	DLX2;SFRP2;GNAS;SATB2;CHST11;PAX7;HOXC4;RARA;ESRRA	1.46E-05	0.000867839
GO: negative regulation of cell morphogenesis involved in differentiation	10771	GO: negative regulation of cell development;GO: negative regulation of cellular component organization;GO: regulation of cell morphogenesis involved in differentiation	106	9	SEMA3F;SEMA3B;SLIT1;DNM3;NLGN1;SEMA7A;NGEF;TNR;NFATC4	1.58E-05	0.0009231
GO: positive regulation of metabolic process	9893	GO: positive regulation of biological process;GO: regulation of metabolic process	3477	76	APC;RAI1;ACTA1;TNFRSF8;CDX2;CENPE;CPEB3;FOXL2;RIPK3;CBFA2T3;RUNX1;DLX2;MYT1L;KDM6B;CSNK1D;CAMTA1;SATB2;CUX2;ARID3C;ESRRA;GRB10;GDF10;GFRA2;GDNF;GNAS;IFI27;ITGA6;JAK3;TLX1;HSP90AA1;MEN1;ADCY4;MMP9;UHRF1;LCP2;LYL1;FOXK1;NPPC;ROR2;PAX7;MST1R;ANGPT4;NFATC4;PPARD;PRKAR1B;MAPK7;PSMD9;FEV;PCID2;RXRA;RARA;AHRR;SFRP2;MEIS3;SMARCD3;CHP2;VDR;WNT8B;WNT1;WT1;TCF21;TGFB1I1;TIMP2;TP73;TRAF6;AGRN;AKTIP;LPIN3;TFE…	1.62E-05	0.000930348
GO: negative regulation of response to stimulus	48585	GO: negative regulation of biological process;GO: regulation of response to stimulus	1595	43	APC;NPHP4;PPARD;MAPK7;PSMD9;PLAT;VASN;TMEM88;RGS3;CYP26A1;DLX1;DLX2;SEMA3F;SFRP2;SLIT1;MEIS3;PRDM14;WNT1;TCF21;TGFB1I1;TIMP2;ZFYVE28;TNR;TP73;FBP1;GRB10;RTN4RL1;NXN;GDNF;SEMA3B;FOXP1;ITGA6;JAK3;RASAL1;SEMA7A;CYP7B1;MEN1;MMP9;GPR37L1;CHST11;ROR2;ERRFI1;NFATC4	1.66E-05	0.000935759
GO: muscle organ development	7517	GO: animal organ development;GO: muscle structure development	134	10	DES;TCF15;FOXK1;CACNA1H;WT1;PAX7;SPEG;TCF21;FOXL2;KREMEN1	1.68E-05	0.000935759
GO: cell development	48468	GO: anatomical structure development;GO: cellular developmental process	893	29	LHX8;PDE4D;GABRB3;ACTA1;GABRA5;GDF10;FOXP1;TCAP;RARA;CAPZB;RUNX1;RFX2;CYP26A1;MEN1;SFRP2;UBIAD1;CACNA2D2;SATB2;CHST11;PRDM14;WNT1;WT1;SPEG;HDAC4;FSCN2;TP73;TRAF6;NR2E3;NFATC4	1.73E-05	0.000948384
GO: regulation of nucleic acid-templated transcription	1903506	GO: regulation of RNA biosynthetic process	4161	87	RAI1;LHX8;TNFRSF8;CDX2;CPEB3;BAHD1;TRAK1;FOXL2;RIPK3;CBFA2T3;RUNX1;DLX1;DLX2;DNMT3A;MYT1L;KDM6B;CAMTA1;SATB2;CUX2;FHIT;ARID3C;ZNF831;VAX2;ESRRA;FUS;GDF10;GDNF;GNAS;FOXP1;IFI27;ITGA6;JAK3;COMMD7;TLX1;HOXA6;HOXC9;HOXC4;MEN1;MOV10;UHRF1;LYL1;FOXK1;ROR2;PCSK6;PAX7;NFATC4;LIME1;PPARD;MAPK7;PSMD9;FEV;PCID2;RXRA;TMEM229A;RARA;RFX2;PRDM11;AHRR;TCF15;SFRP2;SIM1;SIM2;MEIS3;SMARCD3;LHX9;CHP2;VDR;PRDM14;WNT1…	1.76E-05	0.000948384
GO: regulation of developmental growth	48638	GO: regulation of developmental process;GO: regulation of growth	373	17	PPARD;RAI1;AGRN;MEN1;SEMA3F;SFRP2;CACNA2D2;SEMA3B;SLIT1;CPNE6;GNAS;NPPC;WT1;RASAL1;SEMA7A;TNR;TP73	1.77E-05	0.000948384
GO: movement of cell or subcellular component	6928	GO: single-organism cellular process	1447	40	APC;NPHP4;PPARD;B3GNT2;PDE4D;ACTA1;PLAT;CENPE;CACNA1E;CAPZB;SPTBN2;DES;SLC16A8;SEMA3F;SLIT1;SATB2;LHX9;FPR2;WT1;KIF17;TNR;DNAH1;CATSPER4;TNS3;GDNF;SEMA3B;CACNA1I;ITGA6;JAK3;PSTPIP1;SEMA7A;TCAP;HSP90AA1;MMP9;KIF5C;MST1R;IFT140;MYO18A;MYH7;ANGPT4	1.92E-05	0.001013355
GO: regulation of RNA biosynthetic process	2001141	GO: regulation of RNA metabolic process;GO: regulation of cellular biosynthetic process;GO: regulation of macromolecule biosynthetic process	4178	87	RAI1;LHX8;TNFRSF8;CDX2;CPEB3;BAHD1;TRAK1;FOXL2;RIPK3;CBFA2T3;RUNX1;DLX1;DLX2;DNMT3A;MYT1L;KDM6B;CAMTA1;SATB2;CUX2;FHIT;ARID3C;ZNF831;VAX2;ESRRA;FUS;GDF10;GDNF;GNAS;FOXP1;IFI27;ITGA6;JAK3;COMMD7;TLX1;HOXA6;HOXC9;HOXC4;MEN1;MOV10;UHRF1;LYL1;FOXK1;ROR2;PCSK6;PAX7;NFATC4;LIME1;PPARD;MAPK7;PSMD9;FEV;PCID2;RXRA;TMEM229A;RARA;RFX2;PRDM11;AHRR;TCF15;SFRP2;SIM1;SIM2;MEIS3;SMARCD3;LHX9;CHP2;VDR;PRDM14;WNT1…	2.06E-05	0.001076549
GO: negative regulation of cell growth	30308	GO: negative regulation of cellular process;GO: negative regulation of growth;GO: regulation of cell growth	200	12	PPARD;SEMA3F;SFRP2;SEMA3B;SLIT1;GNG4;FOXK1;WT1;SEMA7A;ZC3H12D;TNR;FBP1	2.23E-05	0.001146392
GO: muscle structure development	61061	GO: anatomical structure development;GO: single-organism developmental process	139	10	DES;TCF15;FOXK1;CACNA1H;WT1;PAX7;SPEG;TCF21;FOXL2;KREMEN1	2.30E-05	0.001162159
GO: positive regulation of cellular metabolic process	31325	GO: positive regulation of cellular process;GO: positive regulation of metabolic process;GO: regulation of cellular metabolic process	3211	71	RAI1;TNFRSF8;CDX2;CENPE;CPEB3;FOXL2;RIPK3;CBFA2T3;RUNX1;DLX2;MYT1L;KDM6B;CSNK1D;CAMTA1;SATB2;ARID3C;ESRRA;GRB10;GDF10;GFRA2;GDNF;GNAS;IFI27;ITGA6;JAK3;TLX1;HSP90AA1;MEN1;ADCY4;MMP9;UHRF1;LCP2;LYL1;FOXK1;NPPC;ROR2;PAX7;MST1R;ANGPT4;NFATC4;PPARD;PRKAR1B;MAPK7;PSMD9;FEV;PCID2;RXRA;RARA;AHRR;SFRP2;MEIS3;SMARCD3;CHP2;VDR;WNT1;WT1;TCF21;TGFB1I1;TIMP2;TP73;TRAF6;AGRN;AKTIP;LPIN3;TFEB;PDGFD;SEMA7A;SOX7;G…	2.32E-05	0.001162159
GO: single-organism behavior	44708	GO: behavior;GO: single-organism process	513	20	NPHP4;PRKAR1B;C1QL1;BCHE;LHX8;PDE4D;PDE1B;GABRA5;GDNF;CPEB3;CHRNB4;SHANK2;SCN9A;CACNA1E;RUNX1;CYP7B1;SPTBN2;CUX2;OXT;TNR	3.12E-05	0.001543407
GO: negative regulation of macromolecule metabolic process	10605	GO: negative regulation of metabolic process;GO: regulation of macromolecule metabolic process	2891	65	APC;CDX2;CPEB3;BAHD1;FOXL2;CBFA2T3;RUNX1;DLX1;DLX2;DNMT3A;SSPO;SATB2;CUX2;FHIT;VAX2;ESRRA;TRIM71;GRB10;RTN4RL1;GFRA2;CHORDC1;FOXP1;IFI27;JAK3;COMMD7;MEN1;MMP9;MOV10;UHRF1;FOXK1;NPPC;ERRFI1;NFATC4;PPARD;PRKAR1B;MAPK7;PSMD9;PDE4D;FEV;PLAT;PCID2;RXRA;RARA;RGS3;AHRR;SFRP2;SIM2;LHX9;VDR;PRDM14;WNT8B;WNT1;WT1;TCF21;ZC3H12D;BAHCC1;TIMP2;SFMBT2;ZFYVE28;TP73;TRAF6;NXN;SOX7;HDAC4;NR2E3	3.42E-05	0.001673963
GO: skeletal system morphogenesis	48705	GO: animal organ morphogenesis	146	10	TBX4;MEN1;DLX2;TCF15;GNAS;SATB2;CHST11;IFT140;HOXA6;HOXC9	3.52E-05	0.001698696
GO: positive regulation of developmental process	51094	GO: positive regulation of biological process;GO: regulation of developmental process	1437	39	APC;PPARD;ADD1;CDX2;CPEB3;NLGN1;PCID2;CLIC1;RARA;CASP6;RUNX1;SFRP2;SMARCD3;CUX2;VDR;WNT1;WT1;TGFB1I1;TIMP2;TP73;TRAF6;AGRN;GDF10;GDNF;GNAS;PDGFD;RASAL1;SEMA7A;HOXC4;HSP90AA1;MEN1;MMP9;CACNA2D2;GPR37L1;CPNE6;LTK;NPPC;OXT;ANGPT4	3.70E-05	0.001762426
GO: negative regulation of transcription. DNA-templated	45892	GO: negative regulation of cellular macromolecule biosynthetic process;GO: negative regulation of gene expression;GO: negative regulation of nucleic acid-templated transcription;GO: regulation of transcription. DNA-templated	1336	37	PPARD;CDX2;CPEB3;BAHD1;RXRA;FOXL2;RARA;CBFA2T3;RUNX1;DLX1;DLX2;DNMT3A;AHRR;SFRP2;SIM2;SATB2;CUX2;LHX9;VDR;PRDM14;WT1;TCF21;BAHCC1;VAX2;ESRRA;TP73;TRAF6;FOXP1;IFI27;COMMD7;MEN1;SOX7;UHRF1;FOXK1;HDAC4;NR2E3;NFATC4	3.90E-05	0.001838229
GO: negative regulation of cell differentiation	45596	GO: negative regulation of cellular process;GO: negative regulation of developmental process;GO: regulation of cell differentiation	792	26	PPARD;GDF10;SEMA3B;NLGN1;VASN;JAK3;SEMA7A;RARA;RAP1GAP;RUNX1;MEN1;DLX1;DLX2;SEMA3F;SFRP2;GPR37L1;SLIT1;DNM3;NPPC;WNT1;HDAC4;TGFB1I1;NGEF;TNR;TP73;NFATC4	4.01E-05	0.001867609
GO: regulation of transcription. DNA-templated	6355	GO: regulation of cellular macromolecule biosynthetic process;GO: regulation of gene expression;GO: regulation of nucleic acid-templated transcription	4128	85	RAI1;LHX8;TNFRSF8;CDX2;CPEB3;BAHD1;TRAK1;FOXL2;RIPK3;CBFA2T3;RUNX1;DLX1;DLX2;DNMT3A;MYT1L;KDM6B;CAMTA1;SATB2;CUX2;FHIT;ARID3C;ZNF831;VAX2;ESRRA;GDF10;GDNF;GNAS;FOXP1;IFI27;ITGA6;JAK3;COMMD7;TLX1;HOXA6;HOXC9;HOXC4;MEN1;MOV10;UHRF1;LYL1;FOXK1;ROR2;PCSK6;PAX7;NFATC4;LIME1;PPARD;MAPK7;PSMD9;FEV;PCID2;RXRA;TMEM229A;RARA;RFX2;PRDM11;AHRR;TCF15;SFRP2;SIM1;SIM2;MEIS3;SMARCD3;LHX9;CHP2;VDR;PRDM14;WNT1;WT1…	4.10E-05	0.001867715
GO: negative regulation of nucleic acid-templated transcription	1903507	GO: negative regulation of RNA biosynthetic process;GO: regulation of nucleic acid-templated transcription	1392	38	PPARD;FEV;CDX2;CPEB3;BAHD1;RXRA;FOXL2;RARA;CBFA2T3;RUNX1;DLX1;DLX2;DNMT3A;AHRR;SFRP2;SIM2;SATB2;CUX2;LHX9;VDR;PRDM14;WT1;TCF21;BAHCC1;VAX2;ESRRA;TP73;TRAF6;FOXP1;IFI27;COMMD7;MEN1;SOX7;UHRF1;FOXK1;HDAC4;NR2E3;NFATC4	4.14E-05	0.001867715
GO: regulation of localization	32879	GO: regulation of biological process	2850	64	APC;CPLX1;ADD1;NLGN1;CHRNB4;CLIC1;BLK;FOXL2;LMAN2;RIPK3;CACNA1E;RUNX1;ZC3H3;GRB10;SYT6;GDNF;GNAS;FOXP1;GP1BB;IFI27;AMOTL1;ITGA2B;JAK3;HSP90AA1;MMP9;KCNG1;ROR2;CLIC5;OXT;ANGPT4;NELL2;LIME1;PPARD;MAPK7;ANO1;PSMD9;PDE4D;PFKL;SCN9A;RAP1GAP;SPARC;SPTBN2;SEMA3F;SFRP2;SLIT1;CHP2;VDR;TP73;TRAF6;AGRN;CATSPER4;SEMA3B;CACNA1H;CACNA1I;CLIC3;PDGFD;DOC2A;SEMA7A;VPS37B;CACNA2D2;HCN4;SNPH;HDAC4;MYO18A	4.16E-05	0.001867715
GO: negative regulation of cellular metabolic process	31324	GO: negative regulation of cellular process;GO: negative regulation of metabolic process;GO: regulation of cellular metabolic process	2857	64	APC;CDX2;CPEB3;BAHD1;FOXL2;CBFA2T3;RUNX1;DLX1;DLX2;DNMT3A;SSPO;SATB2;CUX2;FHIT;VAX2;ESRRA;FBP1;TRIM71;GRB10;RTN4RL1;GFRA2;CHORDC1;FOXP1;IFI27;JAK3;COMMD7;MEN1;MMP9;UHRF1;FOXK1;NPPC;ERRFI1;NFATC4;PPARD;PRKAR1B;MAPK7;PSMD9;PDE4D;FEV;PLAT;PCID2;RXRA;RARA;RGS3;AHRR;SFRP2;SIM2;LHX9;VDR;PRDM14;WNT1;WT1;TCF21;ZC3H12D;BAHCC1;TIMP2;ZFYVE28;TP73;TRAF6;NXN;SOX7;ELFN1;HDAC4;NR2E3	4.48E-05	0.001978307
GO: negative regulation of transcription from RNA polymerase II promoter	122	GO: negative regulation of transcription. DNA-templated;GO: regulation of transcription from RNA polymerase II promoter	893	28	PPARD;IFI27;CDX2;CPEB3;RXRA;FOXL2;RARA;CBFA2T3;MEN1;DLX1;DLX2;DNMT3A;AHRR;UHRF1;SIM2;SATB2;CUX2;VDR;PRDM14;WT1;TCF21;HDAC4;VAX2;ESRRA;TP73;TRAF6;NR2E3;NFATC4	4.52E-05	0.001978307
GO: regulation of transport	51049	GO: regulation of localization	2107	51	LIME1;PPARD;MAPK7;CPLX1;ANO1;PSMD9;PDE4D;PFKL;ADD1;NLGN1;CHRNB4;CLIC1;SCN9A;BLK;FOXL2;LMAN2;CACNA1E;RAP1GAP;RUNX1;SPTBN2;SFRP2;ZC3H3;CHP2;VDR;TP73;TRAF6;GRB10;AGRN;CATSPER4;SYT6;GDNF;GNAS;FOXP1;GP1BB;IFI27;CACNA1H;CACNA1I;CLIC3;JAK3;DOC2A;VPS37B;HSP90AA1;MMP9;KCNG1;CACNA2D2;HCN4;CLIC5;OXT;SNPH;MYO18A;NELL2	4.55E-05	0.001978307
GO: chloride transmembrane transport	1902476	GO: chloride transport;GO: inorganic anion transmembrane transport	94	8	CLIC5;ANO1;CLIC3;CLIC1;GABRB3;GABRD;GABRA5;TTYH3	4.62E-05	0.001986196
GO: regulation of cell projection organization	31344	GO: regulation of cellular component organization	707	24	APC;AGRN;SEMA3B;CPEB3;NLGN1;RASAL1;SEMA7A;RAP1GAP;HSP90AA1;CAPZB;TBC1D24;SEMA3F;SFRP2;SLIT1;CPNE6;LTK;CUX2;DNM3;WNT1;IFT140;HDAC4;NGEF;TNR;NFATC4	4.75E-05	0.002018004
GO: response to oxygen-containing compound	1901700	GO: response to chemical	1999	49	APC;PPARD;PRKAR1B;MAPK7;BCHE;PDE4D;PFKL;ADD1;PLAT;TNFRSF8;CPEB3;RXRA;ADAMTS13;RARA;CASP6;RUNX1;SPARC;SPTBN2;DNMT3A;COL16A1;KDM6B;SLC5A5;VDR;FBXO6;WNT8B;WNT1;WT1;ESRRA;TRAF6;FBP1;GRB10;CATSPER4;GDNF;PRDM2;GNAS;FOXP1;GNG4;PDGFD;HSP90AA1;CYP7B1;MEN1;ADCY4;MMP9;UHRF1;LTK;HCN4;NPPC;OXT;ERRFI1	4.80E-05	0.002018004
GO: negative regulation of dendritic spine morphogenesis	61002	GO: negative regulation of dendrite morphogenesis;GO: negative regulation of dendritic spine development;GO: regulation of dendritic spine morphogenesis	6	3	DNM3;NLGN1;NGEF	4.98E-05	0.002071146
GO: negative regulation of signal transduction	9968	GO: negative regulation of cell communication;GO: negative regulation of response to stimulus;GO: negative regulation of signaling;GO: regulation of signal transduction	1249	35	APC;NPHP4;GRB10;RTN4RL1;MAPK7;PSMD9;NXN;GDNF;FOXP1;ITGA6;VASN;RASAL1;TMEM88;RGS3;CYP7B1;CYP26A1;MEN1;DLX1;DLX2;MMP9;SFRP2;GPR37L1;MEIS3;CHST11;ROR2;PRDM14;WNT1;ERRFI1;TCF21;TGFB1I1;TIMP2;ZFYVE28;TP73;FBP1;NFATC4	5.07E-05	0.002087234
GO: response to organonitrogen compound	10243	GO: response to endogenous stimulus;GO: response to nitrogen compound;GO: response to organic substance	1100	32	GRB10;PRKAR1B;BCHE;PDE4D;PDE1B;GABRB3;PLAT;GNAS;GNG4;CPEB3;RXRA;CHRNB4;PDGFD;ADAMTS13;CASP6;HSP90AA1;CYP7B1;SPARC;MEN1;ADCY4;DNMT3A;MMP9;COL16A1;UHRF1;SLC5A5;HCN4;OXT;WNT1;WT1;ERRFI1;TP73;FBP1	5.41E-05	0.002170206
GO: neuron fate commitment	48663	GO: cell fate commitment	49	6	DLX1;DLX2;WNT1;PAX7;RUNX1;SATB2	5.44E-05	0.002170206
GO: negative regulation of RNA biosynthetic process	1902679	GO: negative regulation of RNA metabolic process;GO: negative regulation of cellular biosynthetic process;GO: negative regulation of macromolecule biosynthetic process;GO: regulation of RNA biosynthetic process	1410	38	PPARD;FEV;CDX2;CPEB3;BAHD1;RXRA;FOXL2;RARA;CBFA2T3;RUNX1;DLX1;DLX2;DNMT3A;AHRR;SFRP2;SIM2;SATB2;CUX2;LHX9;VDR;PRDM14;WT1;TCF21;BAHCC1;VAX2;ESRRA;TP73;TRAF6;FOXP1;IFI27;COMMD7;MEN1;SOX7;UHRF1;FOXK1;HDAC4;NR2E3;NFATC4	5.45E-05	0.002170206
GO: negative regulation of multicellular organismal process	51241	GO: negative regulation of biological process;GO: regulation of multicellular organismal process	1254	35	APC;PPARD;RAI1;PDE4D;GDF10;SEMA3B;PLAT;GNAS;NLGN1;VASN;JAK3;SEMA7A;RARA;RAP1GAP;RUNX1;SPARC;MEN1;DLX1;DLX2;SEMA3F;SFRP2;STAB1;GPR37L1;SLIT1;DNM3;NPPC;OXT;WT1;ERRFI1;HDAC4;NGEF;ANGPT4;TNR;TP73;NFATC4	5.49E-05	0.002170206
GO: negative regulation of cell projection organization	31345	GO: negative regulation of cellular component organization;GO: regulation of cell projection organization	187	11	SEMA3F;SEMA3B;SLIT1;DNM3;NLGN1;SEMA7A;NGEF;RAP1GAP;CAPZB;TNR;NFATC4	5.85E-05	0.002256304
GO: regulation of cell projection assembly	60491	GO: regulation of cell projection organization;GO: regulation of cellular component biogenesis	187	11	APC;AGRN;TBC1D24;DNM3;NLGN1;WNT1;IFT140;HDAC4;RAP1GAP;HSP90AA1;CAPZB	5.85E-05	0.002256304
GO: cognition	50890	GO: neurological system process	331	15	CYP7B1;PRKAR1B;C1QL1;BCHE;LHX8;PDE4D;PDE1B;GABRA5;GNAS;CUX2;CPEB3;OXT;SHANK2;CACNA1E;TNR	5.89E-05	0.002256304
GO: learning or memory	7611	GO: cognition;GO: single-multicellular organism process;GO: single-organism behavior	297	14	CYP7B1;PRKAR1B;C1QL1;BCHE;LHX8;PDE4D;PDE1B;GABRA5;CUX2;CPEB3;OXT;SHANK2;CACNA1E;TNR	6.81E-05	0.002586223
GO: cAMP catabolic process	6198	GO: cAMP metabolic process;GO: cyclic nucleotide catabolic process;GO: purine ribonucleotide catabolic process	17	4	PDE4A;PDE1A;PDE4D;PDE1B	7.22E-05	0.002712568
GO: regulation of RNA metabolic process	51252	GO: regulation of macromolecule metabolic process;GO: regulation of nucleobase-containing compound metabolic process	4323	87	RAI1;LHX8;TNFRSF8;CDX2;CPEB3;BAHD1;TRAK1;FOXL2;RIPK3;CBFA2T3;RUNX1;DLX1;DLX2;DNMT3A;MYT1L;KDM6B;CAMTA1;SATB2;CUX2;FHIT;ARID3C;ZNF831;VAX2;ESRRA;FUS;GDF10;GDNF;GNAS;FOXP1;IFI27;ITGA6;JAK3;COMMD7;TLX1;HOXA6;HOXC9;HOXC4;MEN1;MOV10;UHRF1;LYL1;FOXK1;ROR2;PCSK6;PAX7;NFATC4;LIME1;PPARD;MAPK7;PSMD9;FEV;PCID2;RXRA;TMEM229A;RARA;RFX2;PRDM11;AHRR;TCF15;SFRP2;SIM1;SIM2;MEIS3;SMARCD3;LHX9;CHP2;VDR;PRDM14;WNT1…	7.50E-05	0.002793861
GO: regulation of biological process	50789	GO: biological regulation	14086	224	APC;BCHE;ABCA4;ACTA1;ADD1;TNFRSF8;CDX2;CENPE;CHRNB4;CLIC1;BLK;FOXL2;CACNA1E;CASP6;CAPZB;CBFA2T3;RUNX1;CD8A;CYP26A1;DDB1;DES;DLX1;DLX2;DNMT3A;COL16A1;CSNK1D;FHIT;FPR2;ESRRA;FBP1;GRB10;FUS;GABRB3;GABRD;GABRA5;GDF10;GFRA2;GDNF;GMDS;GNAS;GNG4;GP1BB;IFI27;IL11RA;IL10RB;ITGA6;ITGA2B;JAK3;TLX1;HOXA6;HOXC9;HOXC4;HSP90AA1;MEN1;MMP9;MOV10;KCNG1;LCP2;LTK;LYL1;NPPC;ROR2;OXT;PCSK6;PAX7;MST1R;MYH7;NELL2;NFATC4…	7.68E-05	0.002832821
GO: nervous system development	7399	GO: system development	549	20	ST8SIA2;GFRA2;GDNF;FEV;SEMA3B;NLGN1;DOC2A;SEMA7A;MYT1L;PCDHA6;SIM1;SIM2;SLIT1;CPNE6;SMARCD3;WNT8B;HDAC4;KREMEN1;NGEF;TNR	7.97E-05	0.002910997
GO: negative regulation of cellular macromolecule biosynthetic process	2000113	GO: negative regulation of cellular biosynthetic process;GO: negative regulation of macromolecule biosynthetic process;GO: regulation of cellular macromolecule biosynthetic process	1598	41	PPARD;CDX2;CPEB3;BAHD1;RXRA;FOXL2;RARA;CBFA2T3;RUNX1;DLX1;DLX2;DNMT3A;AHRR;SFRP2;SIM2;SATB2;CUX2;LHX9;VDR;PRDM14;WT1;TCF21;ZC3H12D;BAHCC1;VAX2;ESRRA;TP73;TRAF6;TRIM71;GRB10;FOXP1;IFI27;JAK3;COMMD7;MEN1;SOX7;UHRF1;FOXK1;HDAC4;NR2E3;NFATC4	8.08E-05	0.002926255
GO: negative regulation of macromolecule biosynthetic process	10558	GO: negative regulation of biosynthetic process;GO: negative regulation of macromolecule metabolic process;GO: regulation of macromolecule biosynthetic process	1711	43	PPARD;FEV;CDX2;CPEB3;BAHD1;RXRA;FOXL2;RARA;CBFA2T3;RUNX1;DLX1;DLX2;DNMT3A;AHRR;SFRP2;SIM2;SATB2;CUX2;LHX9;VDR;PRDM14;WT1;TCF21;ZC3H12D;BAHCC1;VAX2;ESRRA;TP73;TRAF6;TRIM71;GRB10;FOXP1;IFI27;JAK3;COMMD7;MEN1;SOX7;UHRF1;FOXK1;ERRFI1;HDAC4;NR2E3;NFATC4	8.51E-05	0.003052972
GO: negative regulation of neurogenesis	50768	GO: negative regulation of cell development;GO: negative regulation of nervous system development;GO: regulation of neurogenesis	305	14	DLX1;DLX2;SEMA3F;GPR37L1;SEMA3B;SLIT1;DNM3;NLGN1;SEMA7A;NGEF;RAP1GAP;TNR;TP73;NFATC4	9.04E-05	0.003212988
GO: negative regulation of dendrite morphogenesis	50774	GO: negative regulation of cell morphogenesis involved in differentiation;GO: negative regulation of dendrite development;GO: regulation of dendrite morphogenesis	18	4	DNM3;NLGN1;NGEF;NFATC4	9.18E-05	0.00323241
GO: negative regulation of cell proliferation	8285	GO: negative regulation of cellular process;GO: regulation of cell proliferation	786	25	APC;PPARD;BCHE;TNFRSF8;RXRA;RARA;RAP1GAP;CBFA2T3;RUNX1;SPARC;MEN1;MMP9;SOX7;SFRP2;NPPC;ROR2;VDR;WT1;SPEG;HDAC4;ZC3H12D;TGFB1I1;TIMP2;TP73;NR2E3	9.35E-05	0.003237054
GO: negative regulation of cell development	10721	GO: negative regulation of cell differentiation;GO: regulation of cell development	345	15	DLX1;DLX2;SEMA3F;GPR37L1;SEMA3B;SLIT1;DNM3;NPPC;NLGN1;SEMA7A;NGEF;RAP1GAP;TNR;TP73;NFATC4	9.36E-05	0.003237054
GO: chloride transport	6821	GO: inorganic anion transport	104	8	ANO1;GABRB3;GABRD;GABRA5;TTYH3;CLIC5;CLIC3;CLIC1	9.50E-05	0.003243138
GO: regulation of secretion by cell	1903530	GO: regulation of cellular process;GO: regulation of secretion	787	25	PPARD;CPLX1;ANO1;SYT6;PSMD9;PFKL;GDNF;GNAS;FOXP1;GP1BB;NLGN1;CACNA1H;CACNA1I;CHRNB4;DOC2A;BLK;FOXL2;CACNA1E;RUNX1;SPTBN2;CACNA2D2;OXT;MYO18A;TRAF6;NELL2	9.54E-05	0.003243138
GO: regulation of cell development	60284	GO: regulation of cell differentiation	985	29	AGRN;SEMA3B;CPEB3;NLGN1;RASAL1;SEMA7A;HOXC4;RARA;RAP1GAP;CASP6;RUNX1;DLX1;DLX2;SEMA3F;SFRP2;GPR37L1;SLIT1;CPNE6;SMARCD3;LTK;CUX2;DNM3;NPPC;HDAC4;NGEF;TIMP2;TNR;TP73;NFATC4	1.00E-04	0.003370879
GO: inorganic anion transport	15698	GO: anion transport	136	9	ANO1;GABRB3;GABRD;GABRA5;TTYH3;SLC5A5;CLIC5;CLIC3;CLIC1	1.13E-04	0.003765969
GO: regulation of biological quality	65008	GO: biological regulation	3745	77	APC;CPLX1;ABCA4;ADD1;CPEB3;ENPP4;NLGN1;CHRNB4;SHANK2;CLIC1;BLK;FOXL2;TMEM88;CCDC88C;RIPK3;CACNA1E;ADAMTS13;CAPZB;RUNX1;CYP26A1;DDB1;CSNK1D;CUX2;TRIM71;GABRB3;GDNF;GNAS;GP1BB;IL10RB;JAK3;HSP90AA1;MEN1;ADCY4;MMP9;NPPC;OXT;PCSK6;MYH7;NELL2;NFATC4;LIME1;PPARD;PRKAR1B;ANO1;PSMD9;PDE4D;PDE6B;PDE1B;PFKL;PLAT;PCID2;RXRA;SCN9A;PTPRN2;RARA;SPTBN2;SLC5A5;CHP2;VDR;PRDM14;ZC3H12D;TNR;TP73;TRAF6;AGRN;CATSPER4;…	1.15E-04	0.003824822
GO: negative regulation of metabolic process	9892	GO: negative regulation of biological process;GO: regulation of metabolic process	3133	67	APC;CDX2;CPEB3;BAHD1;FOXL2;CBFA2T3;RUNX1;DLX1;DLX2;DNMT3A;SSPO;SATB2;CUX2;FHIT;VAX2;ESRRA;FBP1;TRIM71;GRB10;RTN4RL1;GFRA2;CHORDC1;FOXP1;IFI27;JAK3;COMMD7;MEN1;MMP9;MOV10;UHRF1;FOXK1;NPPC;ERRFI1;NFATC4;PPARD;PRKAR1B;MAPK7;PSMD9;PDE4D;FEV;PLAT;PCID2;RXRA;RARA;RGS3;AHRR;SFRP2;SIM2;LHX9;VDR;PRDM14;WNT8B;WNT1;WT1;TCF21;ZC3H12D;BAHCC1;TIMP2;SFMBT2;ZFYVE28;TP73;TRAF6;NXN;SOX7;ELFN1;HDAC4;NR2E3	1.18E-04	0.003877411
GO: transmembrane receptor protein tyrosine kinase signaling pathway	7169	GO: enzyme linked receptor protein signaling pathway	523	19	GRB10;PDGFRL;FAM83A;GFRA2;GDNF;PLAT;JAK3;PDGFD;BLK;HSP90AA1;CD8A;MMP9;LCP2;LTK;ROR2;MST1R;NGEF;ANGPT4;TRIM71	1.24E-04	0.004054335
GO: negative regulation of RNA metabolic process	51253	GO: negative regulation of macromolecule metabolic process;GO: negative regulation of nucleobase-containing compound metabolic process;GO: regulation of RNA metabolic process	1468	38	PPARD;FEV;CDX2;CPEB3;BAHD1;RXRA;FOXL2;RARA;CBFA2T3;RUNX1;DLX1;DLX2;DNMT3A;AHRR;SFRP2;SIM2;SATB2;CUX2;LHX9;VDR;PRDM14;WT1;TCF21;BAHCC1;VAX2;ESRRA;TP73;TRAF6;FOXP1;IFI27;COMMD7;MEN1;SOX7;UHRF1;FOXK1;HDAC4;NR2E3;NFATC4	1.26E-04	0.004072007
GO: negative regulation of nucleobase-containing compound metabolic process	45934	GO: negative regulation of cellular metabolic process;GO: negative regulation of nitrogen compound metabolic process;GO: regulation of nucleobase-containing compound metabolic process	1632	41	PPARD;MAPK7;FEV;CDX2;CPEB3;BAHD1;RXRA;FOXL2;RARA;CBFA2T3;RUNX1;DLX1;DLX2;DNMT3A;AHRR;SFRP2;SIM2;SATB2;CUX2;LHX9;VDR;PRDM14;WT1;TCF21;BAHCC1;VAX2;ESRRA;TP73;TRAF6;FBP1;FOXP1;IFI27;COMMD7;MEN1;SOX7;UHRF1;FOXK1;NPPC;HDAC4;NR2E3;NFATC4	1.28E-04	0.004089024
GO: regulation of nucleobase-containing compound metabolic process	19219	GO: regulation of cellular metabolic process;GO: regulation of nitrogen compound metabolic process;GO: regulation of primary metabolic process	4710	92	RAI1;LHX8;TNFRSF8;CDX2;CPEB3;BAHD1;TRAK1;FOXL2;RIPK3;CBFA2T3;RUNX1;DLX1;DLX2;DNMT3A;MYT1L;KDM6B;CAMTA1;SATB2;CUX2;FHIT;ARID3C;ZNF831;VAX2;ESRRA;FBP1;FUS;GDF10;GDNF;GNAS;FOXP1;IFI27;ITGA6;JAK3;COMMD7;TLX1;HOXA6;HOXC9;HOXC4;MEN1;ADCY4;MOV10;UHRF1;LYL1;FOXK1;NPPC;ROR2;PCSK6;PAX7;NFATC4;LIME1;PPARD;MAPK7;PSMD9;PDE4D;FEV;PCID2;RXRA;TMEM229A;RARA;RFX2;PRDM11;AHRR;TCF15;SFRP2;SIM1;SIM2;MEIS3;SMARCD3;LHX…	1.31E-04	0.004155918
GO: regulation of cellular process	50794	GO: regulation of biological process	13461	215	APC;BCHE;ABCA4;ADD1;TNFRSF8;CDX2;CENPE;CHRNB4;CLIC1;BLK;FOXL2;CACNA1E;CASP6;CAPZB;CBFA2T3;RUNX1;CD8A;CYP26A1;DDB1;DLX1;DLX2;DNMT3A;COL16A1;CSNK1D;FHIT;FPR2;ESRRA;FBP1;GRB10;FUS;GABRB3;GABRD;GABRA5;GDF10;GFRA2;GDNF;GMDS;GNAS;GNG4;GP1BB;IFI27;IL11RA;IL10RB;ITGA6;ITGA2B;JAK3;TLX1;HOXA6;HOXC9;HOXC4;HSP90AA1;MEN1;MMP9;MOV10;KCNG1;LCP2;LTK;LYL1;NPPC;ROR2;OXT;PCSK6;PAX7;MST1R;NELL2;NFATC4;PPARD;PRKAR1B;…	1.33E-04	0.004179119
GO: cyclic nucleotide catabolic process	9214	GO: cyclic nucleotide metabolic process;GO: nucleotide catabolic process	20	4	PDE4A;PDE1A;PDE4D;PDE1B	1.42E-04	0.004447334
GO: negative regulation of neuron differentiation	45665	GO: negative regulation of neurogenesis;GO: regulation of neuron differentiation	243	12	SEMA3F;GPR37L1;SEMA3B;SLIT1;DNM3;NLGN1;SEMA7A;NGEF;RAP1GAP;TNR;TP73;NFATC4	1.45E-04	0.004512409
GO: carbohydrate derivative metabolic process	1901135	GO: organic substance metabolic process	860	26	PPARD;ST8SIA2;B3GNT2;AGRN;PDE4A;PDE1A;PDE4D;PDE6B;PDE1B;PFKL;PFKP;CERK;KDELC2;GMDS;ENPP4;ADAMTS13;ADCY4;DNMT3A;DCXR;DSE;CHST11;NPPC;FBXO6;PCSK6;MYH7;FBP1	1.53E-04	0.004696845
GO: cellular response to oxygen-containing compound	1901701	GO: cellular response to chemical stimulus;GO: response to oxygen-containing compound	1119	31	PPARD;PRKAR1B;MAPK7;PDE4D;ADD1;GDNF;PLAT;GNAS;GNG4;CPEB3;RXRA;PDGFD;ADAMTS13;RARA;SPTBN2;MEN1;ADCY4;DNMT3A;MMP9;COL16A1;KDM6B;SLC5A5;LTK;HCN4;VDR;WNT8B;WNT1;WT1;ERRFI1;TRAF6;FBP1	1.71E-04	0.005227863
GO: regulation of ion transmembrane transport	34765	GO: regulation of ion transport;GO: regulation of transmembrane transport	450	17	LIME1;AGRN;CATSPER4;ANO1;MMP9;KCNG1;PDE4D;CACNA2D2;HCN4;CLIC5;NLGN1;CACNA1H;CACNA1I;CLIC3;CLIC1;SCN9A;CACNA1E	1.78E-04	0.005401152
GO: inorganic anion transmembrane transport	98661	GO: anion transmembrane transport;GO: inorganic anion transport;GO: inorganic ion transmembrane transport	114	8	ANO1;GABRB3;GABRD;GABRA5;TTYH3;CLIC5;CLIC3;CLIC1	1.80E-04	0.005427243
GO: membrane depolarization during action potential	86010	GO: membrane depolarization	39	5	CATSPER4;CACNA1H;CACNA1I;SCN9A;CACNA1E	1.86E-04	0.005489248
GO: cellular response to glial cell derived neurotrophic factor	1990792	GO: cellular response to endogenous stimulus;GO: cellular response to growth factor stimulus;GO: response to glial cell derived neurotrophic factor	2	2	HOXC4;RAP1GAP	1.88E-04	0.005489248
GO: response to glial cell derived neurotrophic factor	1990790	GO: response to endogenous stimulus;GO: response to growth factor	2	2	HOXC4;RAP1GAP	1.88E-04	0.005489248
GO: cerebral cortex GABAergic interneuron fate commitment	21893	GO: neuron fate commitment	2	2	DLX1;DLX2	1.88E-04	0.005489248
GO: 3'-UTR-mediated mRNA destabilization	61158	GO: mRNA destabilization	9	3	CPEB3;ZC3H12D;TRIM71	2.03E-04	0.005799889
GO: fructose 6-phosphate metabolic process	6002	GO: carbohydrate derivative metabolic process;GO: organophosphate metabolic process;GO: phosphate-containing compound metabolic process	9	3	PFKL;PFKP;FBP1	2.03E-04	0.005799889
GO: regulation of osteoblast differentiation	45667	GO: regulation of cell differentiation;GO: regulation of ossification	147	9	APC;MEN1;SFRP2;GDF10;GNAS;NPPC;CLIC1;HDAC4;ESRRA	2.03E-04	0.005799889
GO: negative regulation of nervous system development	51961	GO: negative regulation of developmental process;GO: negative regulation of multicellular organismal process;GO: regulation of nervous system development	330	14	DLX1;DLX2;SEMA3F;GPR37L1;SEMA3B;SLIT1;DNM3;NLGN1;SEMA7A;NGEF;RAP1GAP;TNR;TP73;NFATC4	2.05E-04	0.005822423
GO: cAMP metabolic process	46058	GO: cyclic nucleotide metabolic process;GO: purine ribonucleotide metabolic process	40	5	ADCY4;PDE4A;PDE1A;PDE4D;PDE1B	2.10E-04	0.005906674
GO: negative regulation of cellular biosynthetic process	31327	GO: negative regulation of biosynthetic process;GO: negative regulation of cellular metabolic process;GO: regulation of cellular biosynthetic process	1785	43	PPARD;FEV;CDX2;CPEB3;BAHD1;RXRA;FOXL2;RARA;CBFA2T3;RUNX1;DLX1;DLX2;DNMT3A;AHRR;SFRP2;SIM2;SATB2;CUX2;LHX9;VDR;PRDM14;WT1;TCF21;ZC3H12D;BAHCC1;VAX2;ESRRA;TP73;TRAF6;TRIM71;GRB10;FOXP1;IFI27;JAK3;COMMD7;MEN1;SOX7;UHRF1;FOXK1;ERRFI1;HDAC4;NR2E3;NFATC4	2.17E-04	0.006051784
GO: positive regulation of reproductive process	2000243	GO: positive regulation of biological process;GO: regulation of reproductive process	63	6	CACNA1H;OXT;WT1;HOXC4;PLAT;RUNX1	2.25E-04	0.006199137
GO: response to nitrogen compound	1901698	GO: response to chemical	1189	32	GRB10;PRKAR1B;BCHE;PDE4D;PDE1B;GABRB3;PLAT;GNAS;GNG4;CPEB3;RXRA;CHRNB4;PDGFD;ADAMTS13;CASP6;HSP90AA1;CYP7B1;SPARC;MEN1;ADCY4;DNMT3A;MMP9;COL16A1;UHRF1;SLC5A5;HCN4;OXT;WNT1;WT1;ERRFI1;TP73;FBP1	2.25E-04	0.006199137
GO: regulation of heart contraction	8016	GO: regulation of blood circulation	255	12	DES;AGRN;PDE4D;CACNA2D2;HCN4;NPPC;CACNA1H;OXT;HDAC4;CACNA1E;MYH7;HSP90AA1	2.27E-04	0.006212481
GO: enzyme linked receptor protein signaling pathway	7167	GO: cell surface receptor signaling pathway	737	23	GRB10;PDGFRL;FAM83A;GDF10;GFRA2;GDNF;PLAT;JAK3;PDGFD;LTBP4;BLK;HSP90AA1;CD8A;MMP9;LCP2;LTK;NPPC;ROR2;WNT1;MST1R;NGEF;ANGPT4;TRIM71	2.35E-04	0.006349518
GO: regulation of cellular biosynthetic process	31326	GO: regulation of biosynthetic process;GO: regulation of cellular metabolic process	4981	95	RAI1;LHX8;TNFRSF8;CDX2;CPEB3;BAHD1;TRAK1;FOXL2;RIPK3;CBFA2T3;RUNX1;DLX1;DLX2;DNMT3A;MYT1L;KDM6B;CAMTA1;SATB2;CUX2;FHIT;ARID3C;ZNF831;VAX2;ESRRA;TRIM71;GRB10;FUS;GDF10;GDNF;GNAS;FOXP1;IFI27;ITGA6;JAK3;COMMD7;TLX1;HOXA6;HOXC9;HOXC4;HSP90AA1;MEN1;ADCY4;MOV10;UHRF1;LYL1;FOXK1;NPPC;ROR2;PCSK6;ERRFI1;PAX7;NFATC4;LIME1;PPARD;MAPK7;PSMD9;FEV;PCID2;RXRA;TMEM229A;RARA;RFX2;PRDM11;AHRR;TCF15;SFRP2;SIM1;SIM2…	2.35E-04	0.006349518
GO: positive regulation of cell differentiation	45597	GO: positive regulation of cellular process;GO: positive regulation of developmental process;GO: regulation of cell differentiation	1037	29	APC;PPARD;GDF10;GDNF;GNAS;CDX2;CPEB3;NLGN1;PCID2;CLIC1;RASAL1;SEMA7A;HOXC4;RARA;CASP6;HSP90AA1;RUNX1;MEN1;SFRP2;CPNE6;SMARCD3;LTK;CUX2;NPPC;VDR;TGFB1I1;TIMP2;TP73;TRAF6	2.39E-04	0.006392371
GO: regulation of biosynthetic process	9889	GO: regulation of metabolic process	5049	96	RAI1;LHX8;TNFRSF8;CDX2;CPEB3;BAHD1;TRAK1;FOXL2;RIPK3;CBFA2T3;RUNX1;DLX1;DLX2;DNMT3A;MYT1L;KDM6B;CAMTA1;SATB2;CUX2;FHIT;ARID3C;ZNF831;VAX2;ESRRA;FBP1;TRIM71;GRB10;FUS;GDF10;GDNF;GNAS;FOXP1;IFI27;ITGA6;JAK3;COMMD7;TLX1;HOXA6;HOXC9;HOXC4;HSP90AA1;MEN1;ADCY4;MOV10;UHRF1;LYL1;FOXK1;NPPC;ROR2;PCSK6;ERRFI1;PAX7;NFATC4;LIME1;PPARD;MAPK7;PSMD9;FEV;PCID2;RXRA;TMEM229A;RARA;RFX2;PRDM11;AHRR;TCF15;SFRP2;SIM1…	2.40E-04	0.006392371
GO: regulation of transmembrane transport	34762	GO: regulation of transport	465	17	LIME1;AGRN;CATSPER4;ANO1;MMP9;KCNG1;PDE4D;CACNA2D2;HCN4;CLIC5;NLGN1;CACNA1H;CACNA1I;CLIC3;CLIC1;SCN9A;CACNA1E	2.61E-04	0.006876325
GO: regulation of phosphorylation	42325	GO: regulation of phosphate metabolic process	1634	40	APC;LIME1;PRKAR1B;MAPK7;PDE4D;CENPE;CCDC88C;RIPK3;RARA;CBFA2T3;RGS3;SFRP2;CSNK1D;WNT1;TIMP2;ZFYVE28;TNXB;TP73;TRAF6;FBP1;GRB10;AGRN;RTN4RL1;AKTIP;GDF10;GFRA2;CHORDC1;GNAS;ITGA6;PDGFD;SEMA7A;MEN1;ADCY4;MMP9;GPR37L1;LCP2;ERRFI1;MST1R;HDAC4;ANGPT4	2.65E-04	0.006876325
GO: response to vitamin A	33189	GO: response to lipid;GO: response to vitamin	42	5	PPARD;DNMT3A;RXRA;MMP9;RARA	2.65E-04	0.006876325
GO: regulation of nitrogen compound metabolic process	51171	GO: regulation of metabolic process	5128	97	APC;RAI1;LHX8;TNFRSF8;CDX2;CPEB3;BAHD1;TRAK1;FOXL2;RIPK3;CBFA2T3;RUNX1;DLX1;DLX2;DNMT3A;MYT1L;KDM6B;CAMTA1;SATB2;CUX2;FHIT;ARID3C;ZNF831;VAX2;ESRRA;FBP1;TRIM71;FUS;GDF10;GDNF;GNAS;FOXP1;IFI27;ITGA6;JAK3;COMMD7;TLX1;HOXA6;HOXC9;HOXC4;HSP90AA1;MEN1;ADCY4;MOV10;UHRF1;LYL1;FOXK1;NPPC;ROR2;PCSK6;PAX7;NFATC4;LIME1;PPARD;MAPK7;PSMD9;PDE4D;PDE1B;FEV;PCID2;RXRA;TMEM229A;RARA;RFX2;PRDM11;AHRR;TCF15;SFRP2;S…	2.66E-04	0.006876325
GO: regulation of secretion	51046	GO: regulation of transport	847	25	PPARD;CPLX1;ANO1;SYT6;PSMD9;PFKL;GDNF;GNAS;FOXP1;GP1BB;NLGN1;CACNA1H;CACNA1I;CHRNB4;DOC2A;BLK;FOXL2;CACNA1E;RUNX1;SPTBN2;CACNA2D2;OXT;MYO18A;TRAF6;NELL2	2.93E-04	0.007549748
GO: regulation of axon guidance	1902667	GO: regulation of axonogenesis;GO: regulation of cellular component movement;GO: regulation of chemotaxis	43	5	AGRN;SEMA3F;SEMA7A;SEMA3B;SLIT1	2.97E-04	0.007590828
GO: cyclic nucleotide metabolic process	9187	GO: nucleotide metabolic process	67	6	NPPC;ADCY4;PDE4A;PDE1A;PDE4D;PDE1B	3.16E-04	0.008018177
GO: negative regulation of biosynthetic process	9890	GO: negative regulation of metabolic process;GO: regulation of biosynthetic process	1818	43	PPARD;FEV;CDX2;CPEB3;BAHD1;RXRA;FOXL2;RARA;CBFA2T3;RUNX1;DLX1;DLX2;DNMT3A;AHRR;SFRP2;SIM2;SATB2;CUX2;LHX9;VDR;PRDM14;WT1;TCF21;ZC3H12D;BAHCC1;VAX2;ESRRA;TP73;TRAF6;TRIM71;GRB10;FOXP1;IFI27;JAK3;COMMD7;MEN1;SOX7;UHRF1;FOXK1;ERRFI1;HDAC4;NR2E3;NFATC4	3.21E-04	0.008084931
GO: regulation of macromolecule biosynthetic process	10556	GO: regulation of biosynthetic process;GO: regulation of macromolecule metabolic process	4770	91	RAI1;LHX8;TNFRSF8;CDX2;CPEB3;BAHD1;TRAK1;FOXL2;RIPK3;CBFA2T3;RUNX1;DLX1;DLX2;DNMT3A;MYT1L;KDM6B;CAMTA1;SATB2;CUX2;FHIT;ARID3C;ZNF831;VAX2;ESRRA;TRIM71;GRB10;FUS;GDF10;GDNF;GNAS;FOXP1;IFI27;ITGA6;JAK3;COMMD7;TLX1;HOXA6;HOXC9;HOXC4;MEN1;MOV10;UHRF1;LYL1;FOXK1;ROR2;PCSK6;ERRFI1;PAX7;NFATC4;LIME1;PPARD;MAPK7;PSMD9;FEV;PCID2;RXRA;TMEM229A;RARA;RFX2;PRDM11;AHRR;TCF15;SFRP2;SIM1;SIM2;MEIS3;SMARCD3;LHX9;…	3.39E-04	0.008503609
GO: protein complex subunit organization	71822	GO: macromolecular complex subunit organization	1325	34	APC;PSMD9;PDE4D;PFKL;PFKP;CENPE;NLGN1;RXRA;CHRNB4;KCTD12;CCDC88C;RIPK3;COL16A1;SFRP2;CSNK1D;DLGAP3;WNT8B;WNT1;NCKAP5L;TNXB;TP73;TRAF6;FBP1;DNAH1;AGRN;TRRAP;TCAP;HSP90AA1;MEN1;MMP9;DCXR;KCNG1;ANGPT4;NELL2	3.43E-04	0.00853943
GO: regulation of system process	44057	GO: regulation of multicellular organismal process	615	20	PPARD;AGRN;PDE4D;GNAS;NLGN1;CACNA1H;CHRNB4;FOXL2;CACNA1E;HSP90AA1;RUNX1;DES;CACNA2D2;HCN4;NPPC;OXT;ERRFI1;HDAC4;MYH7;TNR	3.56E-04	0.008776873
GO: cell adhesion	7155	GO: biological adhesion	1168	31	APC;NPHP4;PPARD;ARVCF;ANXA9;PLEKHA7;GNAS;FOXP1;GP1BB;CDH16;NLGN1;ITGA6;ITGA2B;CLIC1;PSTPIP1;CLDN9;AJAP1;RIPK3;LY6D;ADAMTS13;CD8A;PDZD2;COL16A1;PCDHA6;SSPO;STAB1;FPR2;WNT1;TGFB1I1;TNR;TNXB	3.59E-04	0.008776873
GO: cellular response to hormone stimulus	32870	GO: cellular response to endogenous stimulus;GO: cellular response to organic substance;GO: response to hormone	434	16	MEN1;ADCY4;PRKAR1B;GDNF;SLC5A5;PLAT;GNAS;GNG4;HCN4;CACNA1H;RXRA;WNT1;WT1;ERRFI1;HDAC4;FBP1	3.60E-04	0.008776873
GO: retina development in camera-type eye	60041	GO: anatomical structure development	96	7	APC;NPHP4;PDE6B;GDNF;IFT140;VAX2;NR2E3	3.61E-04	0.008776873
GO: negative regulation of neuron projection development	10977	GO: negative regulation of cell projection organization;GO: negative regulation of neuron differentiation;GO: regulation of neuron projection development	159	9	SEMA3F;SEMA3B;SLIT1;DNM3;NLGN1;SEMA7A;NGEF;TNR;NFATC4	3.64E-04	0.008784243
GO: behavior	7610	GO: biological_process	713	22	NPHP4;PRKAR1B;C1QL1;BCHE;LHX8;PDE4D;PDE1B;GABRA5;GDNF;CPEB3;CHRNB4;SHANK2;SCN9A;CACNA1E;RUNX1;CYP7B1;SPTBN2;MMP17;TCF15;CUX2;OXT;TNR	3.74E-04	0.008974594
GO: synapse organization	50808	GO: cellular component organization;GO: single-organism cellular process	160	9	SPTBN2;AGRN;C1QL1;CACNA2D2;DNM3;NLGN1;SHANK2;ELFN1;TNR	3.81E-04	0.009085693
GO: negative regulation of nitrogen compound metabolic process	51172	GO: negative regulation of metabolic process;GO: regulation of nitrogen compound metabolic process	1834	43	PPARD;MAPK7;FEV;CDX2;CPEB3;BAHD1;RXRA;FOXL2;RARA;CBFA2T3;RUNX1;DLX1;DLX2;DNMT3A;AHRR;SFRP2;SIM2;SATB2;CUX2;LHX9;VDR;PRDM14;WT1;TCF21;ZC3H12D;BAHCC1;VAX2;ESRRA;TP73;TRAF6;FBP1;TRIM71;FOXP1;IFI27;COMMD7;MEN1;SOX7;UHRF1;FOXK1;NPPC;HDAC4;NR2E3;NFATC4	3.85E-04	0.009128367
GO: positive regulation of apoptotic process	43065	GO: positive regulation of programmed cell death;GO: regulation of apoptotic process	715	22	APC;AGRN;IFI27;TNFRSF8;ITGA6;RXRA;JAK3;FOXL2;RIPK3;CASP6;MEN1;MMP9;SOX7;SFRP2;LTK;VDR;WT1;HDAC4;NGEF;TP73;TRAF6;NFATC4	3.89E-04	0.009128367
GO: positive regulation of cell death	10942	GO: positive regulation of cellular process;GO: regulation of cell death	764	23	APC;AGRN;IFI27;TNFRSF8;ITGA6;RXRA;JAK3;FOXL2;RIPK3;CASP6;MEN1;DNMT3A;MMP9;SOX7;SFRP2;LTK;VDR;WT1;HDAC4;NGEF;TP73;TRAF6;NFATC4	3.90E-04	0.009128367
GO: regulation of primary metabolic process	80090	GO: regulation of metabolic process	6793	121	APC;TNFRSF8;CDX2;CENPE;FOXL2;CBFA2T3;RUNX1;DLX1;DLX2;DNMT3A;CSNK1D;FHIT;ARID3C;ZNF831;ESRRA;FBP1;TRIM71;GRB10;RTN4RL1;FUS;GDF10;GFRA2;GDNF;GNAS;IFI27;ITGA6;JAK3;COMMD7;TLX1;HOXA6;HOXC9;HOXC4;HSP90AA1;MEN1;ADCY4;MMP9;MOV10;LCP2;LYL1;FOXK1;NPPC;ROR2;PCSK6;PAX7;MST1R;NFATC4;PPARD;PRKAR1B;MAPK7;PSMD9;PDE4D;PDE1B;PLAT;RXRA;RARA;RFX2;RGS3;TCF15;SFRP2;SIM1;SIM2;SMARCD3;VDR;WNT1;WT1;TCF21;ZC3H12D;TGFB1I1…	3.96E-04	0.009207255
GO: regulation of reproductive process	2000241	GO: regulation of biological process	161	9	APC;PLAT;NPPC;CACNA1H;RXRA;OXT;WT1;HOXC4;RUNX1	3.99E-04	0.009228638
GO: anion transmembrane transport	98656	GO: anion transport;GO: ion transmembrane transport	197	10	SLC16A8;ANO1;GABRB3;GABRD;GABRA5;TTYH3;SLC5A5;CLIC5;CLIC3;CLIC1	4.15E-04	0.009541506
GO: regulation of macromolecule metabolic process	60255	GO: regulation of metabolic process	6941	123	APC;ACTA1;TNFRSF8;CDX2;CENPE;FOXL2;CBFA2T3;RUNX1;DLX1;DLX2;DNMT3A;CSNK1D;FHIT;ARID3C;ZNF831;ESRRA;TRIM71;GRB10;RTN4RL1;FUS;GDF10;GFRA2;GDNF;GNAS;IFI27;ITGA6;JAK3;COMMD7;TLX1;HOXA6;HOXC9;HOXC4;HSP90AA1;MEN1;ADCY4;MMP9;MOV10;LCP2;LYL1;FOXK1;NPPC;ROR2;PCSK6;PAX7;MST1R;NFATC4;PPARD;PRKAR1B;MAPK7;PSMD9;PDE4D;PLAT;RXRA;RARA;RFX2;RGS3;TCF15;SFRP2;SIM1;SIM2;SMARCD3;VDR;WNT8B;WNT1;WT1;TCF21;ZC3H12D;TGFB1I…	4.25E-04	0.009714161
GO: biological adhesion	22610	GO: biological_process	1181	31	APC;NPHP4;PPARD;ARVCF;ANXA9;PLEKHA7;GNAS;FOXP1;GP1BB;CDH16;NLGN1;ITGA6;ITGA2B;CLIC1;PSTPIP1;CLDN9;AJAP1;RIPK3;LY6D;ADAMTS13;CD8A;PDZD2;COL16A1;PCDHA6;SSPO;STAB1;FPR2;WNT1;TGFB1I1;TNR;TNXB	4.33E-04	0.009795431
GO: positive regulation of programmed cell death	43068	GO: positive regulation of cell death;GO: regulation of programmed cell death	721	22	APC;AGRN;IFI27;TNFRSF8;ITGA6;RXRA;JAK3;FOXL2;RIPK3;CASP6;MEN1;MMP9;SOX7;SFRP2;LTK;VDR;WT1;HDAC4;NGEF;TP73;TRAF6;NFATC4	4.35E-04	0.009795431
GO: embryonic skeletal system morphogenesis	48704	GO: embryonic organ morphogenesis;GO: skeletal system morphogenesis	99	7	MEN1;DLX2;GNAS;SATB2;CHST11;HOXA6;HOXC9	4.36E-04	0.009795431
GO: phototransduction	7602	GO: detection of light stimulus;GO: signal transduction	47	5	SAG;ABCA4;PDE6B;PLEKHB1;NR2E3	4.53E-04	0.010055377
GO: negative regulation of axon extension	30517	GO: negative regulation of axonogenesis;GO: negative regulation of cell growth;GO: negative regulation of developmental growth;GO: regulation of axon extension	47	5	SEMA3F;SEMA7A;SEMA3B;TNR;SLIT1	4.53E-04	0.010055377
GO: biological regulation	65007	GO: biological_process	14769	229	APC;BCHE;ABCA4;ACTA1;ADD1;TNFRSF8;CDX2;CENPE;CHRNB4;CLIC1;BLK;FOXL2;CACNA1E;CASP6;CAPZB;CBFA2T3;RUNX1;CD8A;CYP26A1;DDB1;DES;DLX1;DLX2;DNMT3A;COL16A1;CSNK1D;FHIT;FPR2;ESRRA;FBP1;GRB10;FUS;GABRB3;GABRD;GABRA5;GDF10;GFRA2;GDNF;GMDS;GNAS;GNG4;GP1BB;IFI27;IL11RA;IL10RB;ITGA6;ITGA2B;JAK3;TLX1;HOXA6;HOXC9;HOXC4;HSP90AA1;MEN1;MMP9;MMP17;MOV10;KCNG1;LCP2;LTK;LYL1;NPPC;ROR2;OXT;PCSK6;PAX7;MST1R;MYH7;NELL2;…	4.62E-04	0.010204264
GO: regulation of ion transport	43269	GO: regulation of transport	676	21	LIME1;AGRN;CATSPER4;ANO1;PDE4D;GNAS;NLGN1;CACNA1H;CACNA1I;CLIC3;CLIC1;JAK3;SCN9A;CACNA1E;MMP9;KCNG1;CACNA2D2;HCN4;CLIC5;VDR;OXT	4.65E-04	0.010204264
GO: regulation of cellular macromolecule biosynthetic process	2000112	GO: regulation of cellular biosynthetic process;GO: regulation of macromolecule biosynthetic process	4625	88	RAI1;LHX8;TNFRSF8;CDX2;CPEB3;BAHD1;TRAK1;FOXL2;RIPK3;CBFA2T3;RUNX1;DLX1;DLX2;DNMT3A;MYT1L;KDM6B;CAMTA1;SATB2;CUX2;FHIT;ARID3C;ZNF831;VAX2;ESRRA;TRIM71;GRB10;GDF10;GDNF;GNAS;FOXP1;IFI27;ITGA6;JAK3;COMMD7;TLX1;HOXA6;HOXC9;HOXC4;MEN1;MOV10;UHRF1;LYL1;FOXK1;ROR2;PCSK6;PAX7;NFATC4;LIME1;PPARD;MAPK7;PSMD9;FEV;PCID2;RXRA;TMEM229A;RARA;RFX2;PRDM11;AHRR;TCF15;SFRP2;SIM1;SIM2;MEIS3;SMARCD3;LHX9;CHP2;VDR;PR…	4.89E-04	0.010670887
GO: ureteric bud development	1657	GO: mesonephric tubule development	48	5	WT1;TCF21;SIM1;GDNF;RARA	5.00E-04	0.010853181
GO: positive regulation of osteoblast differentiation	45669	GO: positive regulation of cell differentiation;GO: positive regulation of ossification;GO: regulation of osteoblast differentiation	73	6	NPPC;MEN1;CLIC1;SFRP2;GDF10;GNAS	5.03E-04	0.010855112
GO: regulation of apoptotic process	42981	GO: regulation of programmed cell death	1744	41	APC;PPARD;MAPK7;PDE1A;TNFRSF8;PCID2;RXRA;BLK;FOXL2;RIPK3;RARA;CASP6;DDB1;DLX1;SFRP2;MEIS3;VDR;WT1;NGEF;TP73;TRAF6;AGRN;GABRB3;GABRA5;GDF10;GDNF;FAM129B;FOXP1;IFI27;ITGA6;JAK3;MEN1;MMP9;SOX7;LTK;CHST11;PAX7;HDAC4;MYO18A;ANGPT4;NFATC4	5.05E-04	0.010855112
GO: regulation of growth	40008	GO: regulation of biological process	783	23	PPARD;RAI1;AGRN;SEMA3B;GNAS;GNG4;RASAL1;LTBP4;SEMA7A;MEN1;SEMA3F;SFRP2;CACNA2D2;SLIT1;CPNE6;FOXK1;NPPC;WT1;ZC3H12D;TNR;TP73;NELL2;FBP1	5.47E-04	0.011646723
GO: decidualization	46697	GO: developmental process involved in reproduction;GO: tissue development	28	4	PPARD;IL11RA;MEN1;VDR	5.51E-04	0.011646723
GO: negative regulation of axon extension involved in axon guidance	48843	GO: negative regulation of axon extension;GO: negative regulation of axon guidance;GO: regulation of axon extension involved in axon guidance	28	4	SEMA3F;SEMA7A;SEMA3B;SLIT1	5.51E-04	0.011646723
GO: regulation of transcription from RNA polymerase II promoter involved in forebrain neuron fate commitment	21882	GO: regulation of transcription involved in cell fate commitment	3	2	DLX1;DLX2	5.59E-04	0.01175592
GO: sperm motility	97722	GO: cell motility	75	6	NPHP4;CATSPER4;CACNA1I;WT1;CACNA1E;DNAH1	5.81E-04	0.01209345
GO: flagellated sperm motility	30317	GO: sperm motility	75	6	NPHP4;CATSPER4;CACNA1I;WT1;CACNA1E;DNAH1	5.81E-04	0.01209345
GO: negative regulation of phosphorylation	42326	GO: negative regulation of phosphate metabolic process;GO: regulation of phosphorylation	500	17	APC;GRB10;RTN4RL1;PRKAR1B;MAPK7;PDE4D;GFRA2;CHORDC1;CBFA2T3;RGS3;MEN1;SFRP2;ERRFI1;HDAC4;ZFYVE28;TP73;FBP1	5.97E-04	0.01235208
GO: regulation of programmed cell death	43067	GO: regulation of cell death	1762	41	APC;PPARD;MAPK7;PDE1A;TNFRSF8;PCID2;RXRA;BLK;FOXL2;RIPK3;RARA;CASP6;DDB1;DLX1;SFRP2;MEIS3;VDR;WT1;NGEF;TP73;TRAF6;AGRN;GABRB3;GABRA5;GDF10;GDNF;FAM129B;FOXP1;IFI27;ITGA6;JAK3;MEN1;MMP9;SOX7;LTK;CHST11;PAX7;HDAC4;MYO18A;ANGPT4;NFATC4	6.20E-04	0.012752772
GO: negative regulation of protein serine/threonine kinase activity	71901	GO: negative regulation of protein kinase activity;GO: regulation of protein serine/threonine kinase activity	137	8	APC;MEN1;PRKAR1B;MAPK7;SFRP2;CHORDC1;TP73;RGS3	6.25E-04	0.012795159
GO: regulation of cell death	10941	GO: regulation of cellular process	1878	43	APC;PPARD;MAPK7;PDE1A;TNFRSF8;PCID2;RXRA;BLK;FOXL2;RIPK3;RARA;CASP6;DDB1;DLX1;DNMT3A;SFRP2;MEIS3;VDR;WT1;NGEF;TP73;TRAF6;AGRN;GABRB3;GABRA5;GDF10;GDNF;FAM129B;FOXP1;IFI27;ITGA6;JAK3;MEN1;MMP9;SOX7;GPR37L1;LTK;CHST11;PAX7;HDAC4;MYO18A;ANGPT4;NFATC4	6.29E-04	0.012807669
GO: leukocyte differentiation	2521	GO: cell differentiation	370	14	APC;MMP9;PDE1B;FOXP1;LYL1;IL11RA;WNT1;JAK3;HDAC4;RIPK3;LY6D;CBFA2T3;TRAF6;CD8A	6.46E-04	0.013086372
GO: regulation of cellular metabolic process	31323	GO: regulation of cellular process;GO: regulation of metabolic process	6874	121	APC;TNFRSF8;CDX2;CENPE;FOXL2;CBFA2T3;RUNX1;DLX1;DLX2;DNMT3A;CSNK1D;FHIT;ARID3C;ZNF831;ESRRA;FBP1;TRIM71;GRB10;RTN4RL1;FUS;GDF10;GFRA2;GDNF;GNAS;IFI27;ITGA6;JAK3;COMMD7;TLX1;HOXA6;HOXC9;HOXC4;HSP90AA1;MEN1;ADCY4;MMP9;MOV10;LCP2;LYL1;FOXK1;NPPC;ROR2;PCSK6;PAX7;MST1R;NFATC4;PPARD;PRKAR1B;MAPK7;PSMD9;PDE4D;PDE1B;PLAT;RXRA;RARA;RFX2;RGS3;TCF15;SFRP2;SIM1;SIM2;SMARCD3;VDR;WNT1;WT1;TCF21;ZC3H12D;TGFB1I1…	6.58E-04	0.013253614
GO: negative regulation of dendritic spine development	61000	GO: negative regulation of dendrite development;GO: regulation of dendritic spine development	13	3	DNM3;NLGN1;NGEF	6.63E-04	0.013292056
GO: regulation of smooth muscle cell proliferation	48660	GO: regulation of cell proliferation	139	8	PPARD;PDE1A;PDE4D;FOXP1;NPPC;PDGFD;HDAC4;TRAF6	6.88E-04	0.013718083
GO: positive regulation of ossification	45778	GO: positive regulation of multicellular organismal process;GO: regulation of ossification	107	7	MEN1;SFRP2;GDF10;GNAS;NPPC;OXT;CLIC1	6.96E-04	0.013809283
GO: negative regulation of axon guidance	1902668	GO: negative regulation of axonogenesis;GO: negative regulation of cellular component movement;GO: negative regulation of chemotaxis;GO: regulation of axon guidance	30	4	SEMA3F;SEMA7A;SEMA3B;SLIT1	7.22E-04	0.01424932
GO: embryonic skeletal system development	48706	GO: skeletal system development	52	5	DLX1;DLX2;PAX7;HOXA6;HOXC9	7.25E-04	0.01424932
GO: regulation of nervous system development	51960	GO: regulation of multicellular organismal development	955	26	AGRN;SEMA3B;CPEB3;NLGN1;RXRA;RASAL1;SEMA7A;RARA;RAP1GAP;DLX1;DLX2;SEMA3F;SFRP2;GPR37L1;SLIT1;CPNE6;SMARCD3;LTK;CUX2;DNM3;OXT;NGEF;TIMP2;TNR;TP73;NFATC4	7.48E-04	0.01461146
GO: regulation of Wnt signaling pathway	30111	GO: regulation of signal transduction	333	13	APC;NPHP4;GRB10;SOX7;PSMD9;NXN;SFRP2;CSNK1D;ROR2;WNT1;TMEM88;KREMEN1;NFATC4	7.51E-04	0.01461146
GO: regulation of phosphate metabolic process	19220	GO: regulation of phosphorus metabolic process	1897	43	APC;LIME1;PRKAR1B;MAPK7;PDE4D;CENPE;CCDC88C;RIPK3;RARA;CBFA2T3;RGS3;SFRP2;CSNK1D;CHP2;WNT1;TIMP2;ZFYVE28;TNXB;TP73;TRAF6;FBP1;GRB10;AGRN;RTN4RL1;AKTIP;GDF10;GFRA2;CHORDC1;GNAS;ITGA6;PDGFD;SEMA7A;MEN1;ADCY4;MMP9;GPR37L1;LCP2;NPPC;ERRFI1;MST1R;ELFN1;HDAC4;ANGPT4	7.71E-04	0.014925011
GO: regulation of phosphorus metabolic process	51174	GO: regulation of cellular metabolic process	1898	43	APC;LIME1;PRKAR1B;MAPK7;PDE4D;CENPE;CCDC88C;RIPK3;RARA;CBFA2T3;RGS3;SFRP2;CSNK1D;CHP2;WNT1;TIMP2;ZFYVE28;TNXB;TP73;TRAF6;FBP1;GRB10;AGRN;RTN4RL1;AKTIP;GDF10;GFRA2;CHORDC1;GNAS;ITGA6;PDGFD;SEMA7A;MEN1;ADCY4;MMP9;GPR37L1;LCP2;NPPC;ERRFI1;MST1R;ELFN1;HDAC4;ANGPT4	7.79E-04	0.015009737
GO: embryonic morphogenesis	48598	GO: anatomical structure morphogenesis;GO: single-organism developmental process	513	17	GNAS;FOXL2;HOXA6;HOXC9;HOXC4;TBX4;MEN1;DLX2;SFRP2;SATB2;CHST11;ROR2;WNT8B;WNT1;TCF21;TGFB1I1;VAX2	7.93E-04	0.015205441
GO: regulation of neurogenesis	50767	GO: regulation of cell development;GO: regulation of nervous system development	857	24	AGRN;SEMA3B;CPEB3;NLGN1;RASAL1;SEMA7A;RARA;RAP1GAP;DLX1;DLX2;SEMA3F;SFRP2;GPR37L1;SLIT1;CPNE6;SMARCD3;LTK;CUX2;DNM3;NGEF;TIMP2;TNR;TP73;NFATC4	8.11E-04	0.015471275
GO: purine ribonucleotide catabolic process	9154	GO: purine nucleotide catabolic process;GO: purine ribonucleotide metabolic process;GO: ribonucleotide catabolic process	31	4	PDE4A;PDE1A;PDE4D;PDE1B	8.20E-04	0.015486637
GO: regulation of lamellipodium assembly	10591	GO: regulation of cell projection assembly;GO: regulation of lamellipodium organization	31	4	WNT1;HDAC4;HSP90AA1;CAPZB	8.20E-04	0.015486637
GO: negative regulation of glycolytic process	45820	GO: negative regulation of ATP metabolic process;GO: negative regulation of catabolic process;GO: negative regulation of cellular carbohydrate metabolic process;GO: negative regulation of coenzyme metabolic process;GO: negative regulation of phosphorylation;GO: regulation of glycolytic process	14	3	HDAC4;CBFA2T3;FBP1	8.35E-04	0.015699117
GO: regulation of neuron differentiation	45664	GO: regulation of neurogenesis	708	21	AGRN;SEMA3B;CPEB3;NLGN1;RASAL1;SEMA7A;RARA;RAP1GAP;SEMA3F;SFRP2;GPR37L1;SLIT1;CPNE6;LTK;CUX2;DNM3;NGEF;TIMP2;TNR;TP73;NFATC4	8.39E-04	0.015704486
GO: negative regulation of protein kinase activity	6469	GO: negative regulation of kinase activity;GO: negative regulation of protein phosphorylation;GO: regulation of protein kinase activity	255	11	APC;RTN4RL1;MEN1;PRKAR1B;MAPK7;SFRP2;CHORDC1;ERRFI1;ZFYVE28;TP73;RGS3	8.48E-04	0.015783047
GO: mesonephric tubule development	72164	GO: mesonephric epithelium development;GO: tube development	54	5	WT1;TCF21;SIM1;GDNF;RARA	8.63E-04	0.015992125
GO: response to cAMP	51591	GO: response to organophosphorus;GO: response to oxygen-containing compound;GO: response to purine-containing compound	145	8	CYP7B1;SPARC;PDE4D;SLC5A5;PLAT;HCN4;OXT;WT1	9.06E-04	0.016718041
GO: ribonucleotide catabolic process	9261	GO: carbohydrate derivative catabolic process;GO: nucleotide catabolic process;GO: ribonucleotide metabolic process	32	4	PDE4A;PDE1A;PDE4D;PDE1B	9.27E-04	0.017016104
GO: mesonephric epithelium development	72163	GO: kidney epithelium development	55	5	WT1;TCF21;SIM1;GDNF;RARA	9.39E-04	0.017072605
GO: purine-containing compound catabolic process	72523	GO: aromatic compound catabolic process;GO: cellular nitrogen compound catabolic process;GO: heterocycle catabolic process;GO: organic cyclic compound catabolic process;GO: organonitrogen compound catabolic process;GO: purine-containing compound metabolic process	55	5	ENPP4;PDE4A;PDE1A;PDE4D;PDE1B	9.39E-04	0.017072605
GO: protein complex assembly	6461	GO: macromolecular complex assembly;GO: protein complex subunit organization	1132	29	APC;AGRN;TRRAP;PSMD9;PDE4D;PFKL;PFKP;CENPE;NLGN1;RXRA;CHRNB4;KCTD12;CCDC88C;RIPK3;TCAP;HSP90AA1;MEN1;MMP9;DCXR;KCNG1;COL16A1;CSNK1D;DLGAP3;ANGPT4;TP73;TRAF6;NELL2;FBP1;DNAH1	9.71E-04	0.017523267
GO: transcription. DNA-templated	6351	GO: cellular macromolecule biosynthetic process;GO: nucleic acid-templated transcription	2634	55	PPARD;LHX8;FEV;CDX2;BAHD1;RXRA;FOXL2;RARA;CBFA2T3;RUNX1;RFX2;PRDM11;DLX2;DNMT3A;AHRR;TCF15;MYT1L;SIM1;SIM2;CAMTA1;MEIS3;SMARCD3;SATB2;CUX2;FHIT;VDR;PRDM14;ARID3C;WT1;TCF21;TGFB1I1;ZNF831;VAX2;TP73;TRRAP;PRDM2;TFEB;FOXP1;COMMD7;TLX1;HOXA6;HOXC9;HOXC4;TBX4;MEN1;SOX7;MOV10;UHRF1;LYL1;FOXK1;PAX7;HDAC4;ZBTB40;NR2E3;NFATC4	9.73E-04	0.017523267
GO: nucleic acid-templated transcription	97659	GO: RNA biosynthetic process	2635	55	PPARD;LHX8;FEV;CDX2;BAHD1;RXRA;FOXL2;RARA;CBFA2T3;RUNX1;RFX2;PRDM11;DLX2;DNMT3A;AHRR;TCF15;MYT1L;SIM1;SIM2;CAMTA1;MEIS3;SMARCD3;SATB2;CUX2;FHIT;VDR;PRDM14;ARID3C;WT1;TCF21;TGFB1I1;ZNF831;VAX2;TP73;TRRAP;PRDM2;TFEB;FOXP1;COMMD7;TLX1;HOXA6;HOXC9;HOXC4;TBX4;MEN1;SOX7;MOV10;UHRF1;LYL1;FOXK1;PAX7;HDAC4;ZBTB40;NR2E3;NFATC4	9.81E-04	0.01759775
GO: regulation of cell morphogenesis	22604	GO: regulation of anatomical structure morphogenesis;GO: regulation of cellular component organization	572	18	AGRN;SEMA3B;NLGN1;RASAL1;SEMA7A;CAPZB;SPARC;TBC1D24;SEMA3F;CSNK1D;SLIT1;CPNE6;CUX2;DNM3;IFT140;NGEF;TNR;NFATC4	0.001012361	0.018064743
GO: negative regulation of coenzyme metabolic process	51198	GO: negative regulation of cofactor metabolic process;GO: regulation of coenzyme metabolic process	15	3	HDAC4;CBFA2T3;FBP1	0.001033359	0.018064743
GO: mRNA destabilization	61157	GO: RNA destabilization;GO: negative regulation of translation;GO: regulation of mRNA stability	15	3	CPEB3;ZC3H12D;TRIM71	0.001033359	0.018064743
GO: negative regulation of cofactor metabolic process	51195	GO: negative regulation of cellular metabolic process;GO: regulation of cofactor metabolic process	15	3	HDAC4;CBFA2T3;FBP1	0.001033359	0.018064743
GO: negative regulation of gene expression	10629	GO: negative regulation of macromolecule metabolic process;GO: regulation of gene expression	1867	42	PPARD;CDX2;CPEB3;BAHD1;RXRA;FOXL2;RARA;CBFA2T3;RUNX1;DLX1;DLX2;DNMT3A;AHRR;SFRP2;SIM2;SATB2;CUX2;LHX9;VDR;PRDM14;WNT8B;WT1;TCF21;ZC3H12D;BAHCC1;VAX2;ESRRA;SFMBT2;TP73;TRAF6;TRIM71;FOXP1;IFI27;COMMD7;MEN1;SOX7;MOV10;UHRF1;FOXK1;HDAC4;NR2E3;NFATC4	0.001034804	0.018064743
GO: cell motility	48870	GO: locomotion;GO: movement of cell or subcellular component	977	26	APC;NPHP4;PPARD;CATSPER4;PDE4D;TNS3;GDNF;SEMA3B;PLAT;CACNA1I;ITGA6;JAK3;PSTPIP1;SEMA7A;CACNA1E;HSP90AA1;SLC16A8;MMP9;SEMA3F;SLIT1;SATB2;WT1;MYO18A;ANGPT4;TNR;DNAH1	0.0010389	0.018064743
GO: intracellular receptor signaling pathway	30522	GO: signal transduction	184	9	CYP26A1;PPARD;VDR;RXRA;TGFB1I1;RARA;ESRRA;TRAF6;NR2E3	0.001039531	0.018064743
GO: response to transforming growth factor beta	71559	GO: response to endogenous stimulus;GO: response to growth factor	84	6	MEN1;MAPK7;PDGFD;WNT10A;GDF10;RUNX1	0.001059199	0.018325083
GO: cerebral cortex GABAergic interneuron differentiation	21892	GO: GABAergic neuron differentiation;GO: cerebral cortex neuron differentiation;GO: forebrain neuron differentiation	4	2	DLX1;DLX2	0.001108301	0.019006398
GO: regulation of dermatome development	61183	GO: regulation of embryonic development	4	2	WNT1;SFRP2	0.001108301	0.019006398
GO: tissue morphogenesis	48729	GO: anatomical structure morphogenesis;GO: single-organism developmental process	438	15	CYP7B1;TBX4;WNT10A;SFRP2;GDNF;VDR;RXRA;WNT1;WT1;PAX7;TCF21;TGFB1I1;TCAP;MYH7;NFATC4	0.001152375	0.019675923
GO: regulation of synaptic plasticity	48167	GO: modulation of synaptic transmission;GO: regulation of biological quality	187	9	MMP9;PLAT;CPEB3;NLGN1;SHANK2;GRID2IP;RARA;TNR;NFATC4	0.001164204	0.019791472
GO: regulation of dendritic spine morphogenesis	61001	GO: regulation of dendrite morphogenesis;GO: regulation of dendritic spine development	34	4	DNM3;NLGN1;NGEF;CUX2	0.001169994	0.019803795
GO: response to light stimulus	9416	GO: response to radiation	350	13	NPHP4;DDB1;MEN1;MMP9;ABCA4;PDE6B;PDE1B;SAG;CACNA1E;TP73;PLEKHB1;NR2E3;NFATC4	0.001181571	0.019913549
GO: regulation of blood circulation	1903522	GO: regulation of system process	352	13	PPARD;DES;AGRN;PDE4D;CACNA2D2;HCN4;NPPC;CACNA1H;OXT;HDAC4;CACNA1E;MYH7;HSP90AA1	0.001243596	0.02086893
GO: mesenchymal to epithelial transition	60231	GO: epithelial cell differentiation	16	3	WT1;TCF15;GDNF	0.001258955	0.021036389
GO: regulation of calcium ion-dependent exocytosis	17158	GO: regulation of regulated secretory pathway	87	6	SPTBN2;NLGN1;CACNA1H;CACNA1I;SYT6;DOC2A	0.00127163	0.021157762
GO: motor neuron axon guidance	8045	GO: axon guidance	35	4	KIF5C;SEMA3F;SLIT1;LHX9	0.001306823	0.021559822
GO: negative regulation of dendrite development	2000171	GO: negative regulation of neuron projection development;GO: regulation of dendrite development	35	4	DNM3;NLGN1;NGEF;NFATC4	0.001306823	0.021559822
GO: response to hormone	9725	GO: response to endogenous stimulus;GO: response to organic substance	894	24	GRB10;PRKAR1B;CATSPER4;BCHE;ACTA1;GDNF;PLAT;GNAS;GNG4;CACNA1H;RXRA;SPARC;MEN1;ADCY4;UHRF1;SLC5A5;HCN4;OXT;WNT1;WT1;ERRFI1;HDAC4;TIMP2;FBP1	0.001436884	0.023605954
GO: regulation of molecular function	65009	GO: biological regulation	3240	64	APC;ADD1;TNFRSF8;CENPE;NLGN1;FOXL2;RIPK3;SSPO;NGEF;RTN4RL1;GFRA2;GDNF;CHORDC1;GNAS;IFI27;ITGA6;JAK3;COMMD7;HSP90AA1;MEN1;ADCY4;MMP9;MMP17;KCNG1;UHRF1;LCP2;ERRFI1;PAX7;MST1R;ANGPT4;NFATC4;LIME1;PRKAR1B;MAPK7;PSD;PSMD9;PDE4D;PCID2;SAG;PTPRN2;RARA;RAP1GAP;RGS3;SPTBN2;TBC1D24;SFRP2;SMARCD3;ECT2L;CHP2;VDR;WNT1;TIMP2;ZFYVE28;TNXB;TP73;TRAF6;AGRN;AKTIP;AIP;PDGFD;RASAL1;SOX7;ELFN1;HDAC4	0.00146729	0.024004621
GO: regulation of transmembrane receptor protein serine/threonine kinase signaling pathway	90092	GO: regulation of signal transduction	233	10	MEN1;SFRP2;ZC3H3;GDF10;CHST11;VASN;PCSK6;WNT1;LTBP4;TGFB1I1	0.0014993	0.024426088
GO: cellular response to organonitrogen compound	71417	GO: cellular response to endogenous stimulus;GO: cellular response to nitrogen compound;GO: cellular response to organic substance;GO: response to organonitrogen compound	593	18	PRKAR1B;PDE4D;GABRB3;GNAS;GNG4;CPEB3;RXRA;PDGFD;MEN1;ADCY4;DNMT3A;COL16A1;SLC5A5;HCN4;WNT1;WT1;ERRFI1;FBP1	0.001512265	0.024449951
GO: hematopoietic stem cell proliferation	71425	GO: stem cell proliferation	17	3	WNT1;SFRP2;RUNX1	0.001513271	0.024449951
GO: regulation of metabolic process	19222	GO: regulation of biological process	7362	126	APC;ACTA1;TNFRSF8;CDX2;CENPE;FOXL2;CBFA2T3;RUNX1;DLX1;DLX2;DNMT3A;CSNK1D;FHIT;ARID3C;ZNF831;ESRRA;FBP1;TRIM71;GRB10;RTN4RL1;FUS;GDF10;GFRA2;GDNF;GNAS;IFI27;ITGA6;JAK3;COMMD7;TLX1;HOXA6;HOXC9;HOXC4;HSP90AA1;MEN1;ADCY4;MMP9;MOV10;LCP2;LYL1;FOXK1;NPPC;ROR2;PCSK6;PAX7;MST1R;NFATC4;PPARD;PRKAR1B;MAPK7;PSMD9;PDE4D;PDE1B;PLAT;RXRA;RARA;RFX2;RGS3;TCF15;SFRP2;SIM1;SIM2;SMARCD3;VDR;WNT8B;WNT1;WT1;TCF21;ZC3…	0.001522838	0.024503281
GO: positive regulation of cell communication	10647	GO: positive regulation of cellular process;GO: regulation of cell communication	1731	39	PPARD;ANO1;PSMD9;NLGN1;CHRNB4;SHANK2;BLK;FOXL2;RIPK3;RARA;RUNX1;CD8A;SFRP2;ZC3H3;CSNK1D;MEIS3;CUX2;CHP2;WNT1;TGFB1I1;TIMP2;TNR;TP73;TRAF6;GRB10;GDF10;GNAS;JAK3;PDGFD;SEMA7A;TSPAN14;MEN1;MMP9;GPR37L1;ROR2;OXT;MST1R;NELL2;NFATC4	0.00153789	0.024585697
GO: regulation of hormone levels	10817	GO: regulation of biological quality	594	18	PPARD;CPLX1;ANO1;PSMD9;PFKL;GNAS;CACNA1H;LTBP4;BLK;FOXL2;PTPRN2;CACNA1E;RUNX1;CYP26A1;CACNA2D2;SLC5A5;PCSK6;NELL2	0.001540536	0.024585697
GO: regulation of organ morphogenesis	2000027	GO: regulation of anatomical structure morphogenesis;GO: regulation of multicellular organismal development	276	11	APC;PSMD9;WNT10A;SFRP2;GDNF;ROR2;VDR;RXRA;WNT1;WT1;CASP6	0.001600238	0.025331701
GO: negative regulation of kinase activity	33673	GO: negative regulation of phosphorylation;GO: negative regulation of transferase activity;GO: regulation of kinase activity	276	11	APC;RTN4RL1;MEN1;PRKAR1B;MAPK7;SFRP2;CHORDC1;ERRFI1;ZFYVE28;TP73;RGS3	0.001600238	0.025331701
GO: purine-containing compound metabolic process	72521	GO: cellular aromatic compound metabolic process;GO: cellular nitrogen compound metabolic process;GO: heterocycle metabolic process;GO: organic cyclic compound metabolic process;GO: organonitrogen compound metabolic process	363	13	ADCY4;DNMT3A;PDE4A;PDE1A;PDE4D;PDE6B;PDE1B;PFKL;PFKP;FHIT;NPPC;ENPP4;MYH7	0.001635299	0.025782342
GO: positive regulation of signaling	23056	GO: positive regulation of biological process;GO: regulation of signaling	1738	39	PPARD;ANO1;PSMD9;NLGN1;CHRNB4;SHANK2;BLK;FOXL2;RIPK3;RARA;RUNX1;CD8A;SFRP2;ZC3H3;CSNK1D;MEIS3;CUX2;CHP2;WNT1;TGFB1I1;TIMP2;TNR;TP73;TRAF6;GRB10;GDF10;GNAS;JAK3;PDGFD;SEMA7A;TSPAN14;MEN1;MMP9;GPR37L1;ROR2;OXT;MST1R;NELL2;NFATC4	0.001653881	0.025970574
GO: signal transduction	7165	GO: regulation of cellular process	6690	116	APC;ABCA4;FAM83A;ADD1;TNFRSF8;CHRNB4;VASN;CLIC1;BLK;TMEM88;CD8A;CYP26A1;DDB1;COL16A1;MRGPRF;CSNK1D;FHIT;FPR2;ZNF831;ESRRA;TRIM71;GRB10;RTN4RL1;GABRB3;GABRD;GABRA5;GDF10;GFRA2;GDNF;GMDS;GNAS;GNG4;GP1BB;IFI27;AMOTL1;IL11RA;IL10RB;ITGA6;ITGA2B;JAK3;COMMD7;HSP90AA1;MEN1;ADCY4;MMP9;MOV10;LCP2;LTK;NPPC;ROR2;OXT;MST1R;OR4D11;NFATC4;NPHP4;PPARD;MAPK7;PSD;PSMD9;PDE4A;PDE1A;PDE4D;PDE6B;PDE1B;PDGFRL;PLAT;RX…	0.001686593	0.026378308
GO: neuron differentiation	30182	GO: cell differentiation	365	13	DLX1;DLX2;DNMT3A;PSD;LHX8;WNT10A;GDNF;WNT8B;WNT1;PAX7;SNPH;TLX1;RUNX1	0.001716476	0.026738728
GO: response to organic cyclic compound	14070	GO: response to organic substance	1178	29	CATSPER4;BCHE;PDE4D;GABRB3;ACTA1;GDNF;PRDM2;PLAT;GNAS;USP18;ITGA6;RXRA;CHRNB4;LY6D;RARA;CASP6;HSP90AA1;CYP7B1;SPARC;DNMT3A;MMP9;SLC5A5;HCN4;VDR;OXT;WNT8B;WT1;ERRFI1;ESRRA	0.00177211	0.027485777
GO: regulation of axon extension involved in axon guidance	48841	GO: regulation of axon extension;GO: regulation of axon guidance	38	4	SEMA3F;SEMA7A;SEMA3B;SLIT1	0.001783836	0.027485777
GO: regulation of striated muscle contraction	6942	GO: regulation of muscle contraction	93	6	HCN4;AGRN;HDAC4;PDE4D;MYH7;HSP90AA1	0.00179272	0.027485777
GO: RNA destabilization	50779	GO: regulation of RNA stability	18	3	CPEB3;ZC3H12D;TRIM71	0.001797572	0.027485777
GO: negative regulation of apoptotic process	43066	GO: negative regulation of programmed cell death;GO: regulation of apoptotic process	1016	26	APC;PPARD;MAPK7;GABRB3;GABRA5;GDNF;FAM129B;FOXP1;PCID2;ITGA6;JAK3;BLK;RARA;DDB1;DLX1;MMP9;SFRP2;MEIS3;LTK;CHST11;WT1;PAX7;MYO18A;ANGPT4;TP73;TRAF6	0.00179958	0.027485777
GO: negative regulation of cyclic-nucleotide phosphodiesterase activity	51344	GO: negative regulation of hydrolase activity;GO: regulation of cyclic-nucleotide phosphodiesterase activity	5	2	MAPK7;AIP	0.001830401	0.027632693
GO: iodide transport	15705	GO: inorganic anion transport	5	2	ANO1;SLC5A5	0.001830401	0.027632693
GO: subpallium development	21544	GO: anatomical structure development	5	2	DLX1;DLX2	0.001830401	0.027632693
GO: regulation of protein binding	43393	GO: regulation of binding	200	9	AGRN;MEN1;MMP9;AKTIP;ADD1;SMARCD3;PAX7;HDAC4;NFATC4	0.00185157	0.02784476
GO: regulation of ossification	30278	GO: regulation of multicellular organismal process	240	10	APC;MEN1;SFRP2;GDF10;GNAS;NPPC;OXT;CLIC1;HDAC4;ESRRA	0.001865274	0.027943376
GO: protein tetramerization	51262	GO: protein oligomerization	163	8	AGRN;DCXR;PFKL;PFKP;NLGN1;RXRA;TP73;FBP1	0.001913539	0.028448428
GO: response to vitamin	33273	GO: response to nutrient	163	8	SPARC;PPARD;DNMT3A;MMP9;BCHE;VDR;RXRA;RARA	0.001913539	0.028448428
GO: response to abiotic stimulus	9628	GO: response to stimulus	1412	33	NPHP4;PPARD;ANO1;ABCA4;PDE6B;PDE1B;ACTA1;PLAT;TNFRSF8;VASN;SAG;CACNA1E;CASP6;CBFA2T3;SPARC;DDB1;DNMT3A;SFRP2;TGFB1I1;TP73;PLEKHB1;DNAH1;TCAP;HSP90AA1;MEN1;MMP9;NPPC;OXT;ERRFI1;HDAC4;ANGPT4;NR2E3;NFATC4	0.002011767	0.029717051
GO: regulation of protein phosphorylation	1932	GO: regulation of phosphorylation;GO: regulation of protein modification process	1526	35	APC;LIME1;PRKAR1B;MAPK7;PDE4D;CENPE;CCDC88C;RIPK3;RARA;RGS3;SFRP2;CSNK1D;WNT1;TIMP2;ZFYVE28;TNXB;TP73;TRAF6;AGRN;RTN4RL1;AKTIP;GDF10;GFRA2;CHORDC1;GNAS;PDGFD;SEMA7A;MEN1;ADCY4;MMP9;GPR37L1;LCP2;ERRFI1;MST1R;ANGPT4	0.002014071	0.029717051
GO: cardiovascular system development	72358	GO: system development	19	3	SPEG;NXN;UBIAD1	0.002113058	0.030944028
GO: positive regulation of lamellipodium assembly	10592	GO: positive regulation of cellular component biogenesis;GO: positive regulation of lamellipodium organization;GO: regulation of lamellipodium assembly	19	3	WNT1;HDAC4;HSP90AA1	0.002113058	0.030944028
GO: regulation of postsynaptic membrane potential	60078	GO: regulation of membrane potential	66	5	HCN4;NLGN1;CATSPER4;SCN9A;GABRB3	0.002133828	0.031131591
GO: muscle filament sliding	30049	GO: actin-myosin filament sliding	40	4	DES;ACTA1;TCAP;MYH7	0.002161634	0.031420032
GO: negative regulation of programmed cell death	43069	GO: negative regulation of cell death;GO: regulation of programmed cell death	1032	26	APC;PPARD;MAPK7;GABRB3;GABRA5;GDNF;FAM129B;FOXP1;PCID2;ITGA6;JAK3;BLK;RARA;DDB1;DLX1;MMP9;SFRP2;MEIS3;LTK;CHST11;WT1;PAX7;MYO18A;ANGPT4;TP73;TRAF6	0.002228739	0.032275438
GO: regulation of dendritic spine development	60998	GO: regulation of dendrite development	67	5	DNM3;CPEB3;NLGN1;NGEF;CUX2	0.002280442	0.032902324
GO: ossification	1503	GO: single-multicellular organism process	168	8	SPARC;MEN1;MMP9;GDF10;GNAS;NPPC;RUNX1;TRAF6	0.002310442	0.0332126
GO: muscle contraction	6936	GO: muscle system process	248	10	DES;PDE4D;ACTA1;GDNF;HCN4;CACNA1H;CHRNB4;TCAP;MYH7;HSP90AA1	0.002368618	0.033409591
GO: regulation of lamellipodium organization	1902743	GO: regulation of cell projection organization	41	4	WNT1;HDAC4;HSP90AA1;CAPZB	0.002369758	0.033409591
GO: actin-myosin filament sliding	33275	GO: actin-mediated cell contraction	41	4	DES;ACTA1;TCAP;MYH7	0.002369758	0.033409591
GO: negative regulation of Wnt signaling pathway	30178	GO: negative regulation of signal transduction;GO: regulation of Wnt signaling pathway	208	9	APC;NPHP4;GRB10;PSMD9;NXN;SFRP2;ROR2;TMEM88;NFATC4	0.002414884	0.033409591
GO: regulation of protein modification process	31399	GO: regulation of cellular protein metabolic process	1953	42	APC;LIME1;PRKAR1B;MAPK7;PSMD9;PDE4D;CENPE;CCDC88C;RIPK3;RARA;RGS3;AHRR;SFRP2;CSNK1D;WNT1;TCF21;TIMP2;ZFYVE28;TNXB;TP73;TRAF6;AGRN;RTN4RL1;NXN;AKTIP;GDF10;GFRA2;CHORDC1;GNAS;PDGFD;SEMA7A;HSP90AA1;MEN1;ADCY4;MMP9;GPR37L1;LCP2;ERRFI1;PAX7;MST1R;HDAC4;ANGPT4	0.002423402	0.033409591
GO: detection of light stimulus	9583	GO: detection of abiotic stimulus;GO: detection of external stimulus;GO: response to light stimulus	68	5	SAG;ABCA4;PDE6B;PLEKHB1;NR2E3	0.002434253	0.033409591
GO: nucleotide catabolic process	9166	GO: nucleoside phosphate catabolic process;GO: nucleotide metabolic process	68	5	FHIT;PDE4A;PDE1A;PDE4D;PDE1B	0.002434253	0.033409591
GO: membrane depolarization	51899	GO: regulation of membrane potential	68	5	CATSPER4;CACNA1H;CACNA1I;SCN9A;CACNA1E	0.002434253	0.033409591
GO: skin development	43588	GO: animal organ development	68	5	APC;ITGA6;TCF15;WNT10A;GNAS	0.002434253	0.033409591
GO: regulation of canonical Wnt signaling pathway	60828	GO: regulation of Wnt signaling pathway	249	10	APC;NPHP4;SOX7;PSMD9;SFRP2;CSNK1D;ROR2;WNT1;TMEM88;KREMEN1	0.002438544	0.033409591
GO: regulation of protein kinase activity	45859	GO: regulation of kinase activity;GO: regulation of protein phosphorylation	825	22	APC;LIME1;AGRN;RTN4RL1;PRKAR1B;MAPK7;CHORDC1;CENPE;PDGFD;RIPK3;RGS3;MEN1;ADCY4;SFRP2;LCP2;ERRFI1;MST1R;ANGPT4;ZFYVE28;TNXB;TP73;TRAF6	0.002440885	0.033409591
GO: muscle hypertrophy in response to stress	3299	GO: muscle adaptation;GO: muscle hypertrophy;GO: response to stress	20	3	HDAC4;TCAP;MYH7	0.00246086	0.033409591
GO: cardiac muscle hypertrophy in response to stress	14898	GO: cardiac muscle adaptation;GO: cardiac muscle hypertrophy;GO: muscle hypertrophy in response to stress	20	3	HDAC4;TCAP;MYH7	0.00246086	0.033409591
GO: skeletal muscle organ development	60538	GO: muscle organ development	20	3	WT1;TCF21;FOXL2	0.00246086	0.033409591
GO: cardiac muscle adaptation	14887	GO: striated muscle adaptation	20	3	HDAC4;TCAP;MYH7	0.00246086	0.033409591
GO: retinoic acid receptor signaling pathway	48384	GO: intracellular receptor signaling pathway	20	3	CYP26A1;RXRA;RARA	0.00246086	0.033409591
GO: positive regulation of locomotion	40017	GO: positive regulation of biological process;GO: regulation of locomotion	522	16	APC;PDE4D;SEMA3B;FOXP1;AMOTL1;ITGA2B;PDGFD;SEMA7A;VPS37B;SPARC;DDB1;MMP9;SEMA3F;ROR2;HDAC4;ANGPT4	0.002474055	0.033472512
GO: locomotion	40011	GO: biological_process	1097	27	APC;NPHP4;PPARD;CATSPER4;PDE4D;TNS3;GDNF;SEMA3B;PLAT;CACNA1I;ITGA6;JAK3;PSTPIP1;SEMA7A;CACNA1E;HSP90AA1;SLC16A8;MMP9;SEMA3F;SLIT1;SATB2;FPR2;WT1;MYO18A;ANGPT4;TNR;DNAH1	0.002548367	0.03435902
GO: positive regulation of molecular function	44093	GO: regulation of molecular function	2019	43	PRKAR1B;PSD;PSMD9;ADD1;TNFRSF8;CENPE;FOXL2;RIPK3;RARA;RAP1GAP;RGS3;SPTBN2;TBC1D24;SFRP2;ECT2L;CHP2;VDR;WNT1;NGEF;TIMP2;TP73;TRAF6;AGRN;AKTIP;GFRA2;GDNF;GNAS;IFI27;ITGA6;JAK3;PDGFD;RASAL1;MEN1;ADCY4;MMP9;MMP17;SOX7;UHRF1;LCP2;ERRFI1;MST1R;HDAC4;ANGPT4	0.002572477	0.034519104
GO: response to retinoic acid	32526	GO: response to acid chemical;GO: response to lipid;GO: response to oxygen-containing compound	171	8	MMP9;ADD1;LTK;RXRA;OXT;WNT8B;RARA;RUNX1	0.002577897	0.034519104
GO: cellular response to glucagon stimulus	71377	GO: cellular response to peptide hormone stimulus;GO: response to glucagon	42	4	ADCY4;PRKAR1B;GNAS;GNG4	0.002591265	0.034579676
GO: regulation of neuron projection development	10975	GO: regulation of cell projection organization;GO: regulation of neuron differentiation	527	16	AGRN;SEMA3B;CPEB3;NLGN1;RASAL1;SEMA7A;SEMA3F;SFRP2;SLIT1;CPNE6;LTK;CUX2;DNM3;NGEF;TNR;NFATC4	0.002717407	0.035939045
GO: ubiquitin-dependent SMAD protein catabolic process	30579	GO: ubiquitin-dependent protein catabolic process	6	2	WNT1;TGFB1I1	0.002720705	0.035939045
GO: skeletal muscle thin filament assembly	30240	GO: actin filament organization	6	2	ACTA1;TCAP	0.002720705	0.035939045
GO: extracellular matrix organization	30198	GO: extracellular structure organization	340	12	SPARC;AGRN;MMP9;COL16A1;SFRP2;ITGA6;ITGA2B;WT1;RIPK3;TIMP2;TNR;TNXB	0.002748865	0.036188759
GO: presynaptic process involved in chemical synaptic transmission	99531	GO: biological_process	136	7	SPTBN2;CPLX1;SYT6;NLGN1;DOC2A;SNPH;PTPRN2	0.002783695	0.036351885
GO: steroid hormone mediated signaling pathway	43401	GO: hormone-mediated signaling pathway	136	7	PPARD;VDR;RXRA;TGFB1I1;RARA;ESRRA;NR2E3	0.002783695	0.036351885
GO: regulation of cell growth	1558	GO: regulation of cellular component organization;GO: regulation of growth	480	15	PPARD;SEMA3F;SFRP2;SEMA3B;SLIT1;CPNE6;GNG4;FOXK1;WT1;RASAL1;LTBP4;SEMA7A;ZC3H12D;TNR;FBP1	0.002789147	0.036351885
GO: extracellular structure organization	43062	GO: cellular component organization;GO: single-organism cellular process	341	12	SPARC;AGRN;MMP9;COL16A1;SFRP2;ITGA6;ITGA2B;WT1;RIPK3;TIMP2;TNR;TNXB	0.00281508	0.036567986
GO: negative chemotaxis	50919	GO: chemotaxis	43	4	SEMA3F;SEMA7A;SEMA3B;SLIT1	0.002826571	0.036595666
GO: osteoblast development	2076	GO: cell development	21	3	MEN1;HDAC4;SATB2	0.002842047	0.036674594
GO: regulation of kinase activity	43549	GO: regulation of phosphorylation;GO: regulation of transferase activity	891	23	APC;LIME1;AGRN;RTN4RL1;PRKAR1B;MAPK7;CHORDC1;CENPE;PDGFD;RIPK3;RARA;RGS3;MEN1;ADCY4;SFRP2;LCP2;ERRFI1;MST1R;ANGPT4;ZFYVE28;TNXB;TP73;TRAF6	0.002939324	0.037701265
GO: kidney epithelium development	72073	GO: epithelium development	71	5	WT1;TCF21;SIM1;GDNF;RARA	0.002940891	0.037701265
GO: response to peptide hormone	43434	GO: response to hormone;GO: response to peptide	436	14	SPARC;GRB10;MEN1;ADCY4;PRKAR1B;UHRF1;PLAT;GNAS;GNG4;RXRA;OXT;WNT1;ERRFI1;FBP1	0.002997654	0.038220913
GO: cellular response to nitrogen compound	1901699	GO: cellular response to chemical stimulus;GO: response to nitrogen compound	632	18	PRKAR1B;PDE4D;GABRB3;GNAS;GNG4;CPEB3;RXRA;PDGFD;MEN1;ADCY4;DNMT3A;COL16A1;SLC5A5;HCN4;WNT1;WT1;ERRFI1;FBP1	0.003000977	0.038220913
GO: positive regulation of protein metabolic process	51247	GO: positive regulation of macromolecule metabolic process;GO: regulation of protein metabolic process	1740	38	APC;PRKAR1B;MAPK7;PSMD9;TNFRSF8;CENPE;CPEB3;RXRA;FOXL2;RIPK3;RARA;CBFA2T3;AHRR;SFRP2;CSNK1D;WNT1;TIMP2;TP73;TRAF6;AGRN;AKTIP;GDF10;GFRA2;GNAS;IFI27;PDGFD;SEMA7A;MEN1;ADCY4;MMP9;SOX7;UHRF1;GPR37L1;LCP2;PAX7;MST1R;HDAC4;ANGPT4	0.003031195	0.038480427
GO: purine nucleotide catabolic process	6195	GO: nucleotide catabolic process;GO: purine nucleotide metabolic process;GO: purine-containing compound catabolic process	44	4	PDE4A;PDE1A;PDE4D;PDE1B	0.003076089	0.038808215
GO: regulation of muscle contraction	6937	GO: regulation of muscle system process	176	8	AGRN;PDE4D;HCN4;CHRNB4;OXT;HDAC4;MYH7;HSP90AA1	0.003076866	0.038808215
GO: regulation of myeloid leukocyte differentiation	2761	GO: regulation of leukocyte differentiation;GO: regulation of myeloid cell differentiation	139	7	APC;GNAS;FOXP1;RARA;ESRRA;RUNX1;TRAF6	0.003143526	0.039398937
GO: negative regulation of phosphorus metabolic process	10563	GO: negative regulation of cellular metabolic process;GO: regulation of phosphorus metabolic process	635	18	APC;GRB10;RTN4RL1;PRKAR1B;MAPK7;PDE4D;GFRA2;CHORDC1;CBFA2T3;RGS3;MEN1;SFRP2;ERRFI1;ELFN1;HDAC4;ZFYVE28;TP73;FBP1	0.00315393	0.039398937
GO: negative regulation of phosphate metabolic process	45936	GO: negative regulation of phosphorus metabolic process;GO: regulation of phosphate metabolic process	635	18	APC;GRB10;RTN4RL1;PRKAR1B;MAPK7;PDE4D;GFRA2;CHORDC1;CBFA2T3;RGS3;MEN1;SFRP2;ERRFI1;ELFN1;HDAC4;ZFYVE28;TP73;FBP1	0.00315393	0.039398937
GO: signaling	23052	GO: biological_process	738	20	AGRN;CPLX1;ANXA9;GABRB3;GABRD;GABRA5;SEMA3B;PLAT;CHRNB4;DOC2A;CACNA1E;WNT10A;SFRP2;STAB1;CACNA2D2;CPNE6;HCN4;DLGAP3;WNT8B;WNT1	0.003169229	0.039463965
GO: regulation of cellular protein metabolic process	32268	GO: regulation of cellular metabolic process;GO: regulation of protein metabolic process	2840	56	APC;CENPE;CPEB3;FOXL2;CCDC88C;RIPK3;CBFA2T3;SSPO;CSNK1D;FHIT;TRIM71;RTN4RL1;GDF10;GFRA2;CHORDC1;GNAS;IFI27;HSP90AA1;MEN1;ADCY4;MMP9;UHRF1;LCP2;ERRFI1;PAX7;MST1R;ANGPT4;LIME1;PRKAR1B;MAPK7;PSMD9;PDE4D;PLAT;PCID2;RXRA;RARA;RGS3;AHRR;SFRP2;WNT1;WT1;TCF21;ZC3H12D;TIMP2;ZFYVE28;TNXB;TP73;TRAF6;AGRN;NXN;AKTIP;PDGFD;SEMA7A;SOX7;GPR37L1;HDAC4	0.003183566	0.039516646
GO: positive regulation of cell projection organization	31346	GO: positive regulation of cellular component organization;GO: regulation of cell projection organization	393	13	APC;AGRN;CPNE6;LTK;CUX2;DNM3;CPEB3;NLGN1;WNT1;RASAL1;HDAC4;SEMA7A;HSP90AA1	0.003249421	0.039730081
GO: regulation of protein kinase A signaling	10738	GO: regulation of intracellular signal transduction	22	3	AIP;PDE4A;PDE4D	0.003257623	0.039730081
GO: positive regulation of calcium ion-dependent exocytosis	45956	GO: positive regulation of regulated secretory pathway;GO: regulation of calcium ion-dependent exocytosis	22	3	NLGN1;CACNA1H;CACNA1I	0.003257623	0.039730081
GO: beta-catenin destruction complex disassembly	1904886	GO: protein complex disassembly	22	3	APC;WNT8B;WNT1	0.003257623	0.039730081
GO: behavioral response to pain	48266	GO: single-organism behavior	22	3	SCN9A;CACNA1E;RUNX1	0.003257623	0.039730081
GO: negative regulation of cell death	60548	GO: negative regulation of cellular process;GO: regulation of cell death	1117	27	APC;PPARD;MAPK7;GABRB3;GABRA5;GDNF;FAM129B;FOXP1;PCID2;ITGA6;JAK3;BLK;RARA;DDB1;DLX1;MMP9;SFRP2;GPR37L1;MEIS3;LTK;CHST11;WT1;PAX7;MYO18A;ANGPT4;TP73;TRAF6	0.003261728	0.039730081
GO: muscle system process	3012	GO: system process	303	11	DES;PDE4D;ACTA1;GDNF;HCN4;CACNA1H;CHRNB4;HDAC4;TCAP;MYH7;HSP90AA1	0.003293093	0.039987557
GO: response to radiation	9314	GO: response to abiotic stimulus	538	16	NPHP4;ABCA4;PDE6B;PDE1B;SAG;CACNA1E;CASP6;DDB1;MEN1;DNMT3A;MMP9;SFRP2;TP73;PLEKHB1;NR2E3;NFATC4	0.003323296	0.040229373
GO: protein homooligomerization	51260	GO: protein oligomerization	304	11	DCXR;KCNG1;PFKL;PFKP;NLGN1;RXRA;KCTD12;CCDC88C;RIPK3;NELL2;FBP1	0.003376131	0.040706222
GO: single organismal cell-cell adhesion	16337	GO: cell-cell adhesion;GO: single organism cell adhesion	539	16	APC;NPHP4;ARVCF;ANXA9;PLEKHA7;GNAS;FOXP1;NLGN1;ITGA6;ITGA2B;CLIC1;RIPK3;CD8A;WNT1;TNR;TNXB	0.003383509	0.040706222
GO: negative regulation of epithelial cell proliferation	50680	GO: negative regulation of cell proliferation;GO: regulation of epithelial cell proliferation	142	7	APC;SPARC;PPARD;MEN1;SFRP2;VDR;RAP1GAP	0.003537868	0.042432712
GO: stem cell proliferation	72089	GO: cell proliferation	46	4	WNT1;SFRP2;RUNX1;TRIM71	0.003619392	0.043149122
GO: RNA biosynthetic process	32774	GO: RNA metabolic process;GO: macromolecule biosynthetic process;GO: nucleobase-containing compound biosynthetic process	2857	56	LHX8;CDX2;BAHD1;FOXL2;CBFA2T3;RUNX1;DLX2;DNMT3A;MYT1L;CAMTA1;SATB2;CUX2;FHIT;ARID3C;ZNF831;VAX2;ESRRA;FOXP1;COMMD7;TLX1;HOXA6;HOXC9;HOXC4;MEN1;MOV10;UHRF1;LYL1;FOXK1;PAX7;NFATC4;PPARD;FEV;RXRA;RARA;RFX2;PRDM11;AHRR;TCF15;SIM1;SIM2;MEIS3;SMARCD3;VDR;PRDM14;WT1;TCF21;TGFB1I1;TP73;TRRAP;PRDM2;TFEB;TBX4;SOX7;HDAC4;ZBTB40;NR2E3	0.003619671	0.043149122
GO: regulation of gene expression	10468	GO: regulation of macromolecule metabolic process	5200	92	RAI1;LHX8;ACTA1;TNFRSF8;CDX2;CPEB3;BAHD1;TRAK1;FOXL2;RIPK3;CBFA2T3;RUNX1;DLX1;DLX2;DNMT3A;MYT1L;KDM6B;ZC3H3;CSNK1D;CAMTA1;SATB2;CUX2;FHIT;ARID3C;ZNF831;VAX2;ESRRA;TRIM71;GDF10;GDNF;GNAS;FOXP1;IFI27;ITGA6;JAK3;COMMD7;TLX1;HOXA6;HOXC9;HOXC4;MEN1;MOV10;UHRF1;LYL1;FOXK1;ROR2;PCSK6;PAX7;NFATC4;LIME1;PPARD;MAPK7;PSMD9;FEV;PCID2;RXRA;TMEM229A;RARA;RFX2;PRDM11;AHRR;TCF15;SFRP2;SIM1;SIM2;MEIS3;SMARCD3;LHX…	0.003695528	0.043663451
GO: anion transport	6820	GO: ion transport	447	14	PPARD;SLCO5A1;SLC16A8;CPLX1;ANO1;GABRB3;GABRD;GABRA5;TTYH3;SLC5A5;CLIC5;RXRA;CLIC3;CLIC1	0.003738589	0.043663451
GO: neuron development	48666	GO: cell development	182	8	LHX8;GABRB3;GABRA5;WNT1;FSCN2;RUNX1;TP73;NR2E3	0.003771446	0.043663451
GO: regulation of stem cell division	2000035	GO: regulation of cell division	7	2	SFRP2;HOXC4	0.003774488	0.043663451
GO: rhythmic synaptic transmission	60024	GO: modulation of synaptic transmission	7	2	SCN9A;CACNA2D2	0.003774488	0.043663451
GO: ventricular cardiac muscle cell differentiation	55012	GO: cardiac muscle cell differentiation	7	2	RXRA;RARA	0.003774488	0.043663451
GO: negative regulation of pri-miRNA transcription from RNA polymerase II promoter	1902894	GO: negative regulation of transcription from RNA polymerase II promoter;GO: regulation of pri-miRNA transcription from RNA polymerase II promoter	7	2	PPARD;NFATC4	0.003774488	0.043663451
GO: GABAergic neuron differentiation	97154	GO: neuron differentiation	7	2	DLX1;DLX2	0.003774488	0.043663451
GO: sperm ejaculation	42713	GO: multicellular organismal reproductive process;GO: single organism reproductive process	7	2	DNM3;OXT	0.003774488	0.043663451
GO: canonical Wnt signaling pathway involved in negative regulation of apoptotic process	44336	GO: canonical Wnt signaling pathway	7	2	APC;WNT1	0.003774488	0.043663451
GO: regulation of cellular component organization	51128	GO: regulation of cellular process	2614	52	APC;PPARD;ADD1;CENPE;CPEB3;NLGN1;PCID2;BLK;LMAN2;RAP1GAP;CAPZB;SPARC;DDB1;SPTBN2;TBC1D24;TCF15;COL16A1;SEMA3F;SFRP2;CSNK1D;SLIT1;CUX2;DNM3;WNT1;WT1;TCF21;ZC3H12D;NGEF;TNR;TP73;FBP1;AGRN;CHORDC1;SEMA3B;GNG4;RASAL1;LTBP4;SEMA7A;VPS37B;HSP90AA1;MEN1;MMP9;UHRF1;CPNE6;LTK;FOXK1;OXT;PAX7;SNPH;IFT140;HDAC4;NFATC4	0.003803095	0.043812173
GO: detection of external stimulus	9581	GO: detection of stimulus;GO: response to external stimulus	144	7	ANO1;ABCA4;PDE6B;SAG;TCAP;PLEKHB1;NR2E3	0.003820959	0.043812173
GO: muscle cell differentiation	42692	GO: cell differentiation	144	7	KDM6B;SMARCD3;RXRA;WNT1;SPEG;RARA;NFATC4	0.003820959	0.043812173
GO: regulation of binding	51098	GO: regulation of molecular function	355	12	AGRN;MEN1;MMP9;AKTIP;ADD1;SMARCD3;PAX7;HDAC4;RARA;RAP1GAP;TRAF6;NFATC4	0.003886187	0.044429795
GO: protein homotetramerization	51289	GO: protein homooligomerization;GO: protein tetramerization	76	5	RXRA;DCXR;PFKL;PFKP;FBP1	0.003948152	0.044745725
GO: regulation of cardiac muscle contraction	55117	GO: regulation of heart contraction;GO: regulation of striated muscle contraction	76	5	HCN4;AGRN;HDAC4;PDE4D;HSP90AA1	0.003948152	0.044745725
GO: negative regulation of axonogenesis	50771	GO: negative regulation of cell morphogenesis involved in differentiation;GO: negative regulation of neuron projection development;GO: regulation of axonogenesis	76	5	SEMA3F;SEMA7A;SEMA3B;TNR;SLIT1	0.003948152	0.044745725
GO: lymphocyte differentiation	30098	GO: leukocyte differentiation;GO: lymphocyte activation	267	10	APC;FOXP1;LYL1;IL11RA;WNT1;JAK3;HDAC4;RIPK3;LY6D;CD8A	0.004006825	0.045279433
GO: ion transport	6811	GO: transport	1306	30	PPARD;CPLX1;ANO1;ADD1;RXRA;CHRNB4;CLIC1;SCN9A;CACNA1E;SLC16A8;SLC5A5;CHP2;VDR;CATSPER4;GABRB3;GABRD;GABRA5;CACNA1H;CACNA1I;CLIC3;STEAP4;SLCO5A1;CALHM2;KCNG1;TTYH3;CACNA2D2;HCN4;SLC12A8;CLIC5;SLC15A3	0.004111457	0.046327946
GO: regulation of transforming growth factor beta receptor signaling pathway	17015	GO: regulation of cellular response to transforming growth factor beta stimulus;GO: regulation of transmembrane receptor protein serine/threonine kinase signaling pathway	110	6	MEN1;CHST11;VASN;WNT1;LTBP4;TGFB1I1	0.004153411	0.046399533
GO: regulation of cellular response to transforming growth factor beta stimulus	1903844	GO: regulation of cellular response to growth factor stimulus	110	6	MEN1;CHST11;VASN;WNT1;LTBP4;TGFB1I1	0.004153411	0.046399533
GO: muscle cell development	55001	GO: cell development	110	6	ACTA1;CACNA2D2;SPEG;TCAP;CAPZB;NFATC4	0.004153411	0.046399533
GO: post-anal tail morphogenesis	36342	GO: anatomical structure morphogenesis;GO: single-organism developmental process	24	3	TCF15;SFRP2;CHST11	0.004195665	0.046738035
GO: regulation of cellular response to growth factor stimulus	90287	GO: regulation of cellular process;GO: regulation of response to stimulus	269	10	GRB10;MEN1;SFRP2;CHST11;PRDM14;VASN;PCSK6;WNT1;LTBP4;TGFB1I1	0.00422145	0.046891677
GO: regulation of protein metabolic process	51246	GO: regulation of macromolecule metabolic process;GO: regulation of primary metabolic process	3005	58	APC;TNFRSF8;CENPE;CPEB3;FOXL2;CCDC88C;RIPK3;CBFA2T3;SSPO;CSNK1D;FHIT;TRIM71;RTN4RL1;GDF10;GFRA2;CHORDC1;GNAS;IFI27;HSP90AA1;MEN1;ADCY4;MMP9;UHRF1;LCP2;ERRFI1;PAX7;MST1R;ANGPT4;LIME1;PRKAR1B;MAPK7;PSMD9;PDE4D;PLAT;PCID2;RXRA;RARA;RGS3;AHRR;SFRP2;WNT1;WT1;TCF21;ZC3H12D;TIMP2;ZFYVE28;TNXB;TP73;TRAF6;AGRN;NXN;AKTIP;PDGFD;LTBP4;SEMA7A;SOX7;GPR37L1;HDAC4	0.00425844	0.047168553
GO: detection of abiotic stimulus	9582	GO: detection of stimulus;GO: response to abiotic stimulus	147	7	ANO1;ABCA4;PDE6B;SAG;TCAP;PLEKHB1;NR2E3	0.004277446	0.047245242
GO: odontogenesis of dentin-containing tooth	42475	GO: odontogenesis	78	5	DLX1;DLX2;ITGA6;LHX8;TRAF6	0.004412784	0.048602775
GO: cellular response to peptide hormone stimulus	71375	GO: cellular response to hormone stimulus;GO: cellular response to peptide;GO: response to peptide hormone	228	9	MEN1;ADCY4;PRKAR1B;GNAS;GNG4;RXRA;WNT1;ERRFI1;FBP1	0.004427206	0.04860655
GO: response to organophosphorus	46683	GO: response to organic substance	187	8	CYP7B1;SPARC;PDE4D;SLC5A5;PLAT;HCN4;OXT;WT1	0.004437989	0.04860655
GO: odontogenesis	42476	GO: animal organ morphogenesis	112	6	DLX1;DLX2;LHX8;WNT10A;ITGA6;TRAF6	0.004535417	0.049534862
GO: regulation of muscle system process	90257	GO: regulation of system process	229	9	AGRN;PDE4D;HCN4;CHRNB4;OXT;ERRFI1;HDAC4;MYH7;HSP90AA1	0.004554404	0.049603679
