# Supplementary material for: Epigenome-wide DNA methylation profiling in Progressive Supranuclear Palsy reveals major changes at DLX1
Source: Nat Commun. 2018 Jul 26;9:2929. doi: 10.1038/s41467-018-05325-y (PMC6062504; doi:10.1038/s41467-018-05325-y)
Supplement: Supplementary file 8 — Supplementary Data 5 [file 41467_2018_5325_MOESM8_ESM.xlsx]

## Sheet: Sheet1
Tissue	Tissue id	P-value	Adjusted p-value	# Genes (observed)	# Genes (expected)	# Genes (total)	List of observed genes	Gene ids
EMBRYO	C0013935	4.52135e-09	0	110	65.4602	3571	CACNA1H, CDX2, TP73, MEIS3, RFX2, HOXC9, SEMA3F, SLC16A8, AHRR, RUNX1, ITGA6, LHX8, VASN, WNT10A, NEK2, FAM124B, MAPK7, UHRF1, SMARCD3, SOX7, LYL1, WNT8B, ESRRA, DNMT3A, DNM3, NELL2, PDE4D, PRDM14, BRD4, SATB2, SFMBT2, CACTIN, GABRB3, MST1R, FOXL2, GRB10, LTK, CSNK1D, MYT1L, KIF5C, TCF21, PAX7, HOXA10, SIM2, ST8SIA2, ROR2, CACNA1E, NXN, TMEM88, VAX2, ADGRA2, GDNF, TRMT61A, SSPO, AGRN, RXRA, SLIT1…	8912, 1045, 7161, 56917, 5990, 3225, 6405, 23539, 57491, 861, 3655, 431707, 114990, 80326, 4751, 79843, 5598, 29128, 6604, 83595, 4066, 7479, 2101, 1788, 26052, 4753, 5144, 63978, 23476, 23314, 57713, 58509, 2562, 4486, 668, 2887, 4058, 1453, 23040, 3800, 6943, 5081, 3206, 6493, 8128, 4920, 777, 64359, 92162, 25806, 25960, 2668, 115708, 23145, 375790, 6256, 6585, 83999, 23316, 6939, 56956, 1746, …
INTERMEDIATE MESODERM	C1284010	3.24371e-07	0	9	0.934884	51	HOXC9, PAX7, ROR2, GDNF, TCF15, TLX1, SIM1, RARA, WT1	3225, 5081, 4920, 2668, 6939, 3195, 6492, 5914, 7490
EMBRYONIC STEM CELLS	C0596508	5.1317e-07	0	35	13.8766	757	CDX2, RFX2, TRRAP, RUNX1, ITGA6, LHX8, UHRF1, SMARCD3, GABRD, SOX7, WNT8B, DNMT3A, PRDM14, BRD4, SATB2, SFMBT2, GRB10, FUS, MYT1L, PAX7, MAD2L2, TNR, DDB1, TBC1D24, MEG3, TLX1, SOX2-OT, CYP26A1, RARA, SFRP2, MOV10, TRIM71, FOXP1, WT1, KDM6B	1045, 5990, 8295, 861, 3655, 431707, 29128, 6604, 2563, 83595, 7479, 1788, 63978, 23476, 23314, 57713, 2887, 2521, 23040, 5081, 10459, 7143, 1642, 57465, 55384, 3195, 347689, 1592, 5914, 6423, 4343, 131405, 27086, 7490, 23135
MESENCHYMA	C0162415	5.38088e-07	0	29	10.2654	560	MEIS3, SEMA3F, ACTA1, RUNX1, ITGA6, LHX8, SATB2, FOXL2, TCF21, ROR2, GDNF, RXRA, SLIT1, LHX9, DLX2, TLX1, DLX1, WNT1, TBX2, TBX4, CYP26A1, RARA, TIMP2, SFRP2, FOXP1, WT1, GNAS-AS1, PCSK6, IL11RA	56917, 6405, 58, 861, 3655, 431707, 23314, 668, 6943, 4920, 2668, 6256, 6585, 56956, 1746, 3195, 1745, 7471, 6909, 9496, 1592, 5914, 7077, 6423, 27086, 7490, 149775, 5046, 3590
NEURONS	C0027882	7.09615e-07	0	64	34.4074	1877	SPTBN2, DOC2A, PDE1B, CACNA1H, TP73, PSD, SEMA3F, DLGAP3, MRGPRF, RAI1, LHX8, ASIC4, GABRD, DNM3, KCTD12, CPNE6, NELL2, SHANK2, SATB2, FUS, LTK, MYT1L, TRAK1, KIF5C, KIF17, MAD2L2, TTLL11, SIM2, OXT, ST8SIA2, GABRA5, TNR, ROR2, CACNA1E, GPR37L1, ELFN1, GDNF, SSPO, AGRN, CELF4, SLIT1, CUX2, PLEKHB1, LHX9, DLX2, RAP1GAP, FEV, DLX1, SIM1, CACNA1I, HCN4, RBFOX3, RTN4RL1, GFRA2, CASP6, CPEB3, FOXP1, S…	6712, 8448, 5153, 8912, 7161, 5662, 6405, 58512, 116535, 10743, 431707, 55515, 2563, 26052, 115207, 9362, 4753, 22941, 23314, 2521, 4058, 23040, 22906, 3800, 57576, 10459, 158135, 6493, 5020, 8128, 2558, 7143, 4920, 777, 9283, 392617, 2668, 23145, 375790, 56853, 6585, 23316, 58473, 56956, 1746, 5909, 54738, 1745, 6492, 8911, 10021, 146713, 146760, 2675, 839, 22849, 27086, 6335, 421, 10815, 55638,…
RETINA	C0035298	5.44696e-06	0	39	18.1111	988	SEMA3F, NXNL2, SLC16A8, CERK, MIR183, ABCA4, FOXK1, SMARCD3, DNM3, NELL2, FSCN2, SHANK2, IFT140, MYT1L, ST8SIA2, TNR, VAX2, GDNF, DDB1, NPHP4, AGRN, SLIT1, PDE1A, PLEKHB1, DLX2, BCHE, DLX1, TBX2, RBFOX3, CYP26A1, NR2E3, SAG, SFRP2, PDE6B, GFRA2, CPEB3, CPLX1, PCSK6, SNPH	6405, 158046, 23539, 64781, 406959, 24, 221937, 6604, 26052, 4753, 25794, 22941, 9742, 23040, 8128, 7143, 25806, 2668, 1642, 261734, 375790, 6585, 5136, 58473, 1746, 590, 1745, 6909, 146713, 1592, 10002, 6295, 6423, 5158, 2675, 22849, 10815, 5046, 9751
FETAL BRAIN	C0440731	2.61002e-05	0	21	7.55239	412	TP73, KIAA1522, CCDC88C, MIR496, WNT8B, GABRB3, GRB10, SIM2, GABRA5, SLIT1, CUX2, B3GNTL1, CHST11, PFKL, BCHE, WNT1, PUM3, KCNG1, GFRA2, FOXP1, ARMC3	7161, 57648, 440193, 574454, 7479, 2562, 2887, 6493, 2558, 6585, 23316, 146712, 50515, 5211, 590, 7471, 9933, 3755, 2675, 27086, 219681
AFFERENT NEURON	C0027883	3.57962e-05	0	21	7.71737	421	CACNA1H, PDZD2, RGS3, SEMA3F, NXNL2, RUNX1, MIR183, MAPK7, ASIC4, NELL2, OXT, CACNA1E, GDNF, SLIT1, KREMEN1, CUX2, PLEKHB1, TLX1, ANO1, GFRA2, SCN9A	8912, 23037, 5998, 6405, 158046, 861, 406959, 5598, 55515, 4753, 5020, 777, 2668, 6585, 83999, 23316, 58473, 3195, 55107, 2675, 6335
RETINAL GANGLION CELLS	C0035316	5.20698e-05	0	18	6.15923	336	NELL2, FUS, TNR, VAX2, GDNF, PLEKHB1, DLX2, DLX1, CACNA1I, RIPK3, HCN4, RBFOX3, CLIC1, PDE6B, CASP6, CPEB3, NFATC4, SNPH	4753, 2521, 7143, 25806, 2668, 58473, 1746, 1745, 8911, 11035, 10021, 146713, 1192, 5158, 839, 22849, 4776, 9751
ENTIRE EMBRYO	C1305370	6.0986e-05	0.001	40	20.8974	1140	CDX2, MEIS3, RFX2, HOXC9, SLC16A8, AHRR, RUNX1, NEK2, UHRF1, SMARCD3, SOX7, WNT8B, DNMT3A, SFMBT2, GRB10, HOXA10, SIM2, VAX2, ADGRA2, TRMT61A, RXRA, SLIT1, TCF15, DLX2, MEG3, TLX1, UBXN10, DLX1, SIM1, WNT1, FBXL18, TBX2, TBX4, CYP26A1, AKTIP, TRIM71, DSE, GNAS-AS1, KDM6B, GDF10	1045, 56917, 5990, 3225, 23539, 57491, 861, 4751, 29128, 6604, 83595, 7479, 1788, 57713, 2887, 3206, 6493, 25806, 25960, 115708, 6256, 6585, 6939, 1746, 55384, 3195, 127733, 1745, 6492, 7471, 80028, 6909, 9496, 1592, 64400, 131405, 29940, 149775, 23135, 2662
STRUCTURE OF PARAMESONEPHRIC DUCT	C0026732	6.17182e-05	0	8	1.3565	74	KRT7, HOXA10, PLCH1, LHX9, TBX2, CDH16, SFRP2, WT1	3855, 3206, 23007, 56956, 6909, 1014, 6423, 7490
MAMMARY GLAND PARENCHYMA	C1521747	7.58055e-05	0	27	11.9702	653	TP73, TRRAP, PSMD9, NEK2, MAPK7, BLCAP, SATB2, VDR, PLEKHA7, TMEM88, SLCO5A1, RXRA, MUC1, CBFA2T3, WNT1, TBX2, RBM38, HOXA6, SLC5A5, FHIT, SFRP2, RPRM, MMP9, FOXP1, WT1, GDF10, ANGPT4	7161, 8295, 5715, 4751, 5598, 10904, 23314, 7421, 144100, 92162, 81796, 6256, 4582, 863, 7471, 6909, 55544, 3203, 6528, 2272, 6423, 56475, 4318, 27086, 7490, 2662, 51378
FETAL KIDNEY	C1517161	8.07531e-05	0	11	2.67633	146	ADD1, WNT10A, NELL2, TCF21, SIM2, GDNF, MUC1, BCHE, SIM1, TBX2, WT1	118, 80326, 4753, 6943, 6493, 2668, 4582, 590, 6492, 6909, 7490
SEMINAL VESICLE EPITHELIUM	C1710049	9.62542e-05	0	5	0.476607	26	DES, CDX2, ACTA1, KRT7, MUC1	1674, 1045, 58, 3855, 4582
SIGNET RING CELL	C0333727	0.000109593	0.001	7	1.09986	60	CDX2, TNFRSF8, KRT7, SATB2, MUC1, GNAS, FHIT	1045, 943, 3855, 23314, 4582, 2778, 2272
PREFRONTAL CORTEX	C0162783	0.000112676	0	18	6.54419	357	SPTBN2, ADCY4, DLGAP3, DNMT3A, CPNE6, PDE4D, CHORDC1, HDAC4, KIF5C, ST8SIA2, GABRA5, CHRNB4, SLIT1, PDE4A, RBFOX3, ARVCF, CPLX1, NLGN1	6712, 196883, 58512, 1788, 9362, 5144, 26973, 9759, 3800, 8128, 2558, 1143, 6585, 5141, 146713, 421, 10815, 22871
MESODERM	C0025485	0.000124469	0.001	22	9.05554	494	DES, CDX2, RUNX1, SMARCD3, SOX7, NELL2, FOXL2, MYT1L, KIF5C, TCF21, PAX7, HOXA10, ROR2, TMEM88, TCF15, TLX1, WNT1, TBX2, TBX4, CYP26A1, SFRP2, KDM6B	1674, 1045, 861, 6604, 83595, 4753, 668, 23040, 3800, 6943, 5081, 3206, 4920, 92162, 6939, 3195, 7471, 6909, 9496, 1592, 6423, 23135
LIMB BUDS	C0282505	0.000192058	0	17	6.23256	340	RUNX1, LHX8, WNT10A, FOXK1, DNMT3A, PAX7, NXN, KREMEN1, CUX2, TCF15, LHX9, DLX2, TBX2, TBX4, RARA, TRIM71, PCSK6	861, 431707, 80326, 221937, 1788, 5081, 64359, 83999, 23316, 6939, 56956, 1746, 6909, 9496, 5914, 131405, 5046
IMMATURE CELLS	C2708700	0.000206919	0.001	10	2.49302	136	FBP1, RUNX1, ITGA6, PRDM2, HOXC4, DLX2, TLX1, DLX1, RBFOX3, CD8A	2203, 861, 3655, 7799, 3221, 1746, 3195, 1745, 146713, 925
ENTIRE HIPPOCAMPUS	C1284077	0.000224467	0	31	15.5997	851	CACNA1H, SEMA3F, RAI1, MAPK7, ASIC4, GABRD, WNT8B, DNMT3A, KCTD12, CPNE6, NELL2, PDE4D, SHANK2, CHORDC1, GABRB3, KIF17, ST8SIA2, GABRA5, TNR, ELFN1, TSPOAP1, CELF4, DLX6-AS1, PDE1A, PDE4A, RBFOX3, CASP6, CPEB3, CPLX1, NLGN1, NFATC4	8912, 6405, 10743, 5598, 55515, 2563, 7479, 1788, 115207, 9362, 4753, 5144, 22941, 26973, 2562, 57576, 8128, 2558, 7143, 392617, 9256, 56853, 285987, 5136, 5141, 146713, 839, 22849, 10815, 22871, 4776
ENTIRE RETINA	C1278894	0.000236228	0.001	28	13.5283	738	SEMA3F, NXNL2, SLC16A8, CERK, MIR183, ABCA4, FOXK1, DNM3, NELL2, SHANK2, IFT140, TNR, VAX2, DDB1, NPHP4, SLIT1, PDE1A, PLEKHB1, DLX2, DLX1, CYP26A1, NR2E3, SAG, SFRP2, PDE6B, GFRA2, CPEB3, SNPH	6405, 158046, 23539, 64781, 406959, 24, 221937, 26052, 4753, 22941, 9742, 7143, 25806, 1642, 261734, 6585, 5136, 58473, 1746, 1745, 1592, 10002, 6295, 6423, 5158, 2675, 22849, 9751
SECONDARY PALATE	C1519217	0.000242743	0	7	1.24651	68	LHX8, SATB2, SIM2, DLX2, DLX1, TBX2, RARA	431707, 23314, 6493, 1746, 1745, 6909, 5914
DECIDUAL CELL	C1511740	0.000264692	0	12	3.57456	195	DES, SMARCD3, AMOTL1, TNFRSF8, HOXA10, RXRA, CLIC3, TIMP2, MMP9, WT1, GDF10, PPARD	1674, 6604, 154810, 943, 3206, 6256, 9022, 7077, 4318, 7490, 2662, 5467
GANGLIA	C0017067	0.00027327	0	15	5.24268	286	LHX8, SHANK2, GDNF, AGRN, DLX6-AS1, CUX2, DLX2, TLX1, ANO1, BCHE, DLX1, HCN4, SCN9A, ARVCF, NLGN1	431707, 22941, 2668, 375790, 285987, 23316, 1746, 3195, 55107, 590, 1745, 10021, 6335, 421, 22871
ENTIRE DORSAL SPINAL CORD	C0228624	0.000293651	0	10	2.60301	142	CACNA1H, RGS3, PAX7, GDNF, CUX2, TLX1, ANO1, FEV, WNT1, NPPC	8912, 5998, 5081, 2668, 23316, 3195, 55107, 54738, 7471, 4880
DORSAL MESOGASTRIUM	C1512038	0.000335043	0	2	0.0366621	2	TLX1, WT1	3195, 7490
INTERNEURONS	C0021792	0.000339964	0	21	9.07387	495	SEMA3F, LHX8, ASIC4, GABRD, KCTD12, ST8SIA2, TNR, ELFN1, SLIT1, DLX6-AS1, CUX2, LHX9, DLX2, TLX1, DLX1, SIM1, PTPRN2, HCN4, RBFOX3, FOXP1, NLGN1	6405, 431707, 55515, 2563, 115207, 8128, 7143, 392617, 6585, 285987, 23316, 56956, 1746, 3195, 1745, 6492, 5799, 10021, 146713, 27086, 22871
STEM CELLS	C0038250	0.000350548	0.001	30	15.2881	834	SEMA7A, PDZD2, TRRAP, RUNX1, ITGA6, LHX8, WNT10A, CAMTA1, FOXK1, LYL1, PRDM14, BRD4, SATB2, PRDM11, MYT1L, TCF21, PAX7, TMEM88, TBC1D24, DLX2, TLX1, CBFA2T3, ZC3H12D, SOX2-OT, CLIC1, SFRP2, GFRA2, TRIM71, WT1, KDM6B	8482, 23037, 8295, 861, 3655, 431707, 80326, 23261, 221937, 4066, 63978, 23476, 23314, 56981, 23040, 6943, 5081, 92162, 57465, 1746, 3195, 863, 340152, 347689, 1192, 6423, 2675, 131405, 7490, 23135
SCLEROTOME	C1522301	0.000357063	0	8	1.74145	95	SEMA3F, PAX7, SLIT1, TCF15, BCHE, WNT1, SFRP2, SPARC	6405, 5081, 6585, 6939, 590, 7471, 6423, 6678
STRUCTURE OF ENDOMETRIAL STROMA	C0227849	0.000357063	0	8	1.74145	95	DES, IFI27, HOXA10, ERRFI1, GNAS, MMP9, PCSK6, PPARD	1674, 3429, 3206, 54206, 2778, 4318, 5046, 5467
HIPPOCAMPUS PROPER	C3887642	0.000390662	0.001	27	13.2534	723	SEMA3F, MAPK7, ASIC4, GABRD, WNT8B, KCTD12, CPNE6, NELL2, PDE4D, SHANK2, CHORDC1, GABRB3, KIF17, ST8SIA2, GABRA5, TNR, ELFN1, TSPOAP1, CELF4, DLX6-AS1, PDE4A, RBFOX3, CASP6, CPEB3, CPLX1, NLGN1, NFATC4	6405, 5598, 55515, 2563, 7479, 115207, 9362, 4753, 5144, 22941, 26973, 2562, 57576, 8128, 2558, 7143, 392617, 9256, 56853, 285987, 5141, 146713, 839, 22849, 10815, 22871, 4776
PERIPHERAL RETINA	C0446881	0.000415047	0	5	0.641587	35	ABCA4, TBX2, NR2E3, SAG, PDE6B	24, 6909, 10002, 6295, 5158
HIPPOCAMPAL STRUCTURE	C0019564	0.000421771	0	37	20.6408	1126	CACNA1H, PSD, SEMA3F, DLGAP3, MAPK7, ASIC4, GABRD, WNT8B, KCTD12, CPNE6, NELL2, PDE4D, SHANK2, CHORDC1, GABRB3, HDAC4, FUS, TRAK1, KIF17, ST8SIA2, GABRA5, TNR, ROR2, CACNA1E, ELFN1, TSPOAP1, CELF4, DLX6-AS1, DLX1, PDE4A, RBFOX3, CASP6, CPEB3, CPLX1, NLGN1, NFATC4, SNPH	8912, 5662, 6405, 58512, 5598, 55515, 2563, 7479, 115207, 9362, 4753, 5144, 22941, 26973, 2562, 9759, 2521, 22906, 57576, 8128, 2558, 7143, 4920, 777, 392617, 9256, 56853, 285987, 1745, 5141, 146713, 839, 22849, 10815, 22871, 4776, 9751
EMBRYOID BODIES	C2936498	0.000468812	0	15	5.51765	301	DES, GP1BB, CDX2, RUNX1, SOX7, WNT8B, PRDM14, BRD4, PAX7, HOXA10, SOX2-OT, KCNG1, ITGA2B, SPARC, MEN1	1674, 2812, 1045, 861, 83595, 7479, 63978, 23476, 5081, 3206, 347689, 3755, 3674, 6678, 4221
SQUAMOCOLUMNAR JUNCTION	C3273256	0.000472194	0.001	3	0.164979	9	CDX2, KRT7, FHIT	1045, 3855, 2272
CHICK EMBRYO	C0008046	0.000510151	0	17	6.78249	370	DES, LHX8, WNT8B, KIF5C, PAX7, SIM2, VAX2, GDNF, SSPO, AGRN, SLIT1, CUX2, TCF15, BCHE, WNT1, CYP26A1, SPARC	1674, 431707, 7479, 3800, 5081, 6493, 25806, 2668, 23145, 375790, 6585, 23316, 6939, 590, 7471, 1592, 6678
ENTIRE LOWER GASTROINTESTINAL TRACT	C1281183	0.000518582	0	4	0.384952	21	CDX2, KRT7, SATB2, MOGAT2	1045, 3855, 23314, 80168
NEURAL TUBE	C0231024	0.000529053	0	21	9.3855	512	ADCY4, CDX2, RFX2, FBP1, TRAF6, MALL, MYT1L, PAX7, ADGRA2, SSPO, KREMEN1, TCF15, DLX2, BCHE, WNT1, CYP26A1, AKTIP, SFRP2, TRIM71, GNAS-AS1, KDM6B	196883, 1045, 5990, 2203, 7189, 7851, 23040, 5081, 25960, 23145, 83999, 6939, 1746, 590, 7471, 1592, 64400, 6423, 131405, 149775, 23135
STRUCTURE OF DIENCEPHALON	C0012144	0.00054015	0	12	3.86785	211	SEMA3F, WNT8B, PAX7, SIM2, OXT, SSPO, SLIT1, LHX9, DLX2, DLX1, WNT1, SFRP2	6405, 7479, 5081, 6493, 5020, 23145, 6585, 56956, 1746, 1745, 7471, 6423
BREAST TISSUE SAMPLE	C0444070	0.000589698	0.001	22	10.1371	553	TRRAP, PSMD9, NEK2, MAPK7, BLCAP, SATB2, VDR, PLEKHA7, TMEM88, SLCO5A1, RXRA, MUC1, WNT1, TBX2, RBM38, HOXA6, SLC5A5, FHIT, SFRP2, RPRM, GDF10, ANGPT4	8295, 5715, 4751, 5598, 10904, 23314, 7421, 144100, 92162, 81796, 6256, 4582, 7471, 6909, 55544, 3203, 6528, 2272, 6423, 56475, 2662, 51378
BRANCHIAL ARCH STRUCTURE	C0080322	0.000642857	0	13	4.50944	246	DNM3, SATB2, TCF21, ROR2, CUX2, DLX2, TLX1, DLX1, WNT1, TBX2, CYP26A1, RARA, ARVCF	26052, 23314, 6943, 4920, 23316, 1746, 3195, 1745, 7471, 6909, 1592, 5914, 421
INTERSTITIAL	C0596790	0.000642857	0.002	13	4.50944	246	GRAMD1B, DAPK2, ACTA1, RAI1, FOXL2, MUC1, SIM1, TNXB, TIMP2, RTN4RL1, MMP9, SPARC, PDGFD	57476, 23604, 58, 10743, 668, 4582, 6492, 7148, 7077, 146760, 4318, 6678, 80310
ENTIRE BRONCHIAL CARTILAGE	C1280987	0.000665747	0.001	3	0.183311	10	MUC1, TBX4, SPARC	4582, 9496, 6678
STRUCTURE OF BRONCHIAL CARTILAGE	C0225604	0.000665747	0.001	3	0.183311	10	MUC1, TBX4, SPARC	4582, 9496, 6678
ENTIRE DIENCEPHALON	C1281065	0.000750475	0	12	4.0145	219	SEMA3F, WNT8B, PAX7, SIM2, OXT, SSPO, SLIT1, LHX9, DLX2, DLX1, WNT1, SFRP2	6405, 7479, 5081, 6493, 5020, 23145, 6585, 56956, 1746, 1745, 7471, 6423
ENTIRE SPINE	C1280065	0.000750479	0	17	7.02079	383	SPTBN2, PSD, SEMA3F, GRID2IP, DNM3, CPNE6, SHANK2, HDAC4, FUS, OXT, ROR2, CACNA1E, CAMKV, CPEB3, NLGN1, CAPZB, NGEF	6712, 5662, 6405, 392862, 26052, 9362, 22941, 9759, 2521, 5020, 4920, 777, 79012, 22849, 22871, 832, 25791
STRUCTURE OF PRIMORDIAL SEX CELL	C0231044	0.000753158	0	10	2.93297	160	DNMT3A, PRDM14, PRDM2, MAD2L2, ROR2, TBX4, AKTIP, PUM3, HSP90AA1, SYBU	1788, 63978, 7799, 10459, 4920, 9496, 64400, 9933, 3320, 55638
OLFACTORY TRACT	C0162435	0.000780608	0.001	5	0.733242	40	PDE1B, SEMA7A, SEMA3F, SLIT1, RTN4RL1	5153, 8482, 6405, 6585, 146760
ENTIRE ENDOMETRIAL STROMA	C1280501	0.000842404	0.001	8	1.97975	108	DES, IFI27, HOXA10, ERRFI1, GNAS, MMP9, PCSK6, PPARD	1674, 3429, 3206, 54206, 2778, 4318, 5046, 5467
PROSENCEPHALON	C0085140	0.000897793	0	24	11.8602	647	PSD, FBP1, DLGAP3, RAI1, LHX8, GABRD, WNT8B, DNMT3A, PDE4D, SATB2, CSNK1D, OXT, ADGRA2, SLIT1, DLX6-AS1, DLX2, MEG3, FEV, DLX1, SIM1, WNT1, CYP26A1, CAMKV, FOXP1	5662, 2203, 58512, 10743, 431707, 2563, 7479, 1788, 5144, 23314, 1453, 5020, 25960, 6585, 285987, 1746, 55384, 54738, 1745, 6492, 7471, 1592, 79012, 27086
MOUSE RETINA	C2700415	0.000935215	0	19	8.46895	462	PSD, MIR183, FOXK1, SMARCD3, SOX7, DNMT3A, DNM3, AMOTL1, PRDM2, CELF4, LHX9, DLX2, DLX1, SOX2-OT, NR2E3, SAG, PDE6B, TGFB1I1, CPEB3	5662, 406959, 221937, 6604, 83595, 1788, 26052, 154810, 7799, 56853, 56956, 1746, 1745, 347689, 10002, 6295, 5158, 7041, 22849
HIPPOCAMPAL REGION	C3496509	0.000950038	0	8	2.01642	110	TCAP, TNR, GDNF, TSPOAP1, TBC1D24, HCN4, RBFOX3, CYP26A1	8557, 7143, 2668, 9256, 57465, 10021, 146713, 1592
TOTAL TISSUE	C2983684	0.000956451	0.001	24	11.9152	650	DOC2A, AHRR, MRGPRF, PFKP, SMARCD3, CHORDC1, VDR, GRB10, FUS, CSNK1D, LTBP4, CHST11, PFKL, BCHE, APOC3, GMDS, KLK9, PUM3, MMP17, CPLX1, HSP90AA1, GNAS-AS1, MEN1, ACOX3	8448, 57491, 116535, 5214, 6604, 26973, 7421, 2887, 2521, 1453, 8425, 50515, 5211, 590, 345, 2762, 284366, 9933, 4326, 10815, 3320, 149775, 4221, 8310
NEOPLASTIC STELLATE CELL	C1514102	0.000986811	0	2	0.0549932	3	DES, WT1	1674, 7490
PARATESTICULAR STRUCTURE	C1562297	0.000986811	0	2	0.0549932	3	KRT7, WT1	3855, 7490
ENTIRE PALLIUM	C1289646	0.00102365	0	6	1.15486	63	TP73, WNT8B, CUX2, LHX9, DLX2, DLX1	7161, 7479, 23316, 56956, 1746, 1745
MESOTHELIUM	C0086610	0.00102365	0.001	6	1.15486	63	DES, PLAT, TCF21, MUC1, FHIT, WT1	1674, 5327, 6943, 4582, 2272, 7490
ENTIRE BRANCHIAL ARCH	C1281744	0.0010459	0	10	3.06129	167	DNM3, SATB2, TCF21, CUX2, DLX2, TLX1, DLX1, CYP26A1, RARA, TIMP2	26052, 23314, 6943, 23316, 1746, 3195, 1745, 1592, 5914, 7077
PARAXIAL MESODERM	C1284009	0.00106863	0	9	2.54802	139	HOXC9, HDLBP, TCF21, TCF15, MEG3, TLX1, WNT1, TBX4, CYP26A1	3225, 3069, 6943, 6939, 55384, 3195, 7471, 9496, 1592
DECIDUOUS TOOTH	C3266841	0.00109188	0	5	0.788235	43	FBP1, WNT10A, UBIAD1, PUM3, MMP9	2203, 80326, 29914, 9933, 4318
F9 TERATOCARCINOMA STEM CELLS	C1955875	0.0011643	0.001	7	1.61313	88	SEMA3F, SOX7, RXRA, CYP26A1, RARA, MOV10, SPARC	6405, 83595, 6256, 1592, 5914, 4343, 6678
GERM LAYERS	C0017472	0.00124187	0.001	9	2.60301	142	TRRAP, SOX7, TNFRSF8, ST8SIA2, ROR2, TBC1D24, TBX2, NR2E3, TFEB	8295, 83595, 943, 8128, 4920, 57465, 6909, 10002, 7942
ENTIRE MYOTOME	C1282882	0.00134045	0.001	8	2.1264	116	DES, FOXK1, PAX7, SLIT1, KREMEN1, TCF15, BCHE, WNT1	1674, 221937, 5081, 6585, 83999, 6939, 590, 7471
STRUCTURE OF MYOTOME	C0231043	0.00141639	0.001	8	2.14473	117	DES, FOXK1, PAX7, SLIT1, KREMEN1, TCF15, BCHE, WNT1	1674, 221937, 5081, 6585, 83999, 6939, 590, 7471
SINONASAL TRACT	C1711241	0.00152312	0.003	3	0.238304	13	CDX2, KRT7, SATB2	1045, 3855, 23314
ENTIRE ANAL GLAND	C1305625	0.00152312	0.002	3	0.238304	13	CDX2, TRAF6, KRT7	1045, 7189, 3855
STRUCTURE OF SUPERIOR CERVICAL GANGLION	C0206257	0.00158045	0.001	9	2.69466	147	PSMD9, TRAF6, SHANK2, CACNA1E, GDNF, AGRN, SCN9A, SYBU, SNPH	5715, 7189, 22941, 777, 2668, 375790, 6335, 55638, 9751
PRONEPHRIC DUCT	C1283945	0.00160385	0.002	4	0.513269	28	RFX2, ITGA6, SATB2, GDNF	5990, 3655, 23314, 2668
EPICARDIUM	C0225968	0.00164824	0.001	6	1.26484	69	TCF21, RXRA, WNT1, TNXB, HCN4, WT1	6943, 6256, 7471, 7148, 10021, 7490
HEPATIC STELLATE CELLS	C2340138	0.00165158	0.002	15	6.25089	341	DES, IL10RB, ACTA1, RASAL1, HDAC4, NXN, TMEM88, ADAMTS13, RXRA, MEG3, TIMP2, MMP9, SPARC, PPARD, PDGFD	1674, 3588, 58, 8437, 9759, 64359, 92162, 11093, 6256, 55384, 7077, 4318, 6678, 5467, 80310
TISSUE TYPE	C2713035	0.00170599	0.002	12	4.41778	241	CDX2, PLAT, FAM83A, AHRR, FOXL2, ERRFI1, COL16A1, TIMP2, MMP9, PPL, FOXP1, NFATC4	1045, 5327, 84985, 57491, 668, 54206, 1307, 7077, 4318, 5493, 27086, 4776
MAMMILLARY BODY STRUCTURE	C0024670	0.00183388	0.002	4	0.531601	29	SIM2, LTBP4, SIM1, HCN4	6493, 8425, 6492, 10021
GLANDULAR CELL	C1517548	0.00194704	0.003	8	2.25472	123	KRT7, SATB2, FOXL2, HOXA10, MUC1, CYP26A1, RARA, CASP6	3855, 23314, 668, 3206, 4582, 1592, 5914, 839
BASAL LAMINA COLLAGEN	C1511058	0.00196163	0.002	2	0.0733242	4	TIMP2, MMP9	7077, 4318
PANCREATIC CENTROACINAR CELL	C1179160	0.00196163	0.001	2	0.0733242	4	MUC1, ANO1	4582, 55107
PERIGASTRIC LYMPH NODE	C0733937	0.00196163	0.001	2	0.0733242	4	MST1R, SLC5A5	4486, 6528
MALIGNANT EPITHELIOID CELL	C1518180	0.00196163	0	2	0.0733242	4	KRT7, WT1	3855, 7490
ANAL TRANSITIONAL ZONE	C1515955	0.00196163	0.003	2	0.0733242	4	CDX2, KRT7	1045, 3855
NEURAL RETINA	C1518263	0.00197502	0.002	11	3.90451	213	PLAT, SLC16A8, VAX2, AGRN, RXRA, TBX2, CYP26A1, NR2E3, SAG, RARA, SFRP2	5327, 23539, 25806, 375790, 6256, 6909, 1592, 10002, 6295, 5914, 6423
MOUSE BRAIN	C1521713	0.00203197	0.002	38	23.3171	1272	DOC2A, PDE1B, PSD, SEMA3F, CPXM2, FAM124B, MAPK7, UHRF1, ASIC4, ESRRA, DNMT3A, CPNE6, PDE4D, CHORDC1, SATB2, GABRB3, FUS, MYT1L, KIF5C, ST8SIA2, GABRA5, TNR, ADGRD1, MGAT5B, SLC15A3, USP18, DLX2, CHST11, BCHE, DLX1, PTPRN2, SOX2-OT, RBFOX3, MOV10, DSE, FOXP1, SYBU, NFATC4	8448, 5153, 5662, 6405, 119587, 79843, 5598, 29128, 55515, 2101, 1788, 9362, 5144, 26973, 23314, 2562, 2521, 23040, 3800, 8128, 2558, 7143, 283383, 146664, 51296, 11274, 1746, 50515, 590, 1745, 5799, 347689, 146713, 4343, 29940, 27086, 55638, 4776
DENTITION	C0011443	0.0020858	0.003	4	0.549932	30	LHX8, AJAP1, DLX2, DLX1	431707, 55966, 1746, 1745
MYOFIBROBLASTS	C0225360	0.00214307	0.002	16	7.07579	386	DES, ACTA1, BRD4, KRT7, HDAC4, ROR2, PDE1A, CLIC3, PDE4A, TBX4, TIMP2, TGFB1I1, MMP9, SPARC, PPARD, PDGFD	1674, 58, 23476, 3855, 9759, 4920, 5136, 9022, 5141, 9496, 7077, 7041, 4318, 6678, 5467, 80310
GENITOURINARY	C3887515	0.0021651	0.003	5	0.916553	50	SYNRG, HOXA10, LTBP4, CDH16, WT1	11276, 3206, 8425, 1014, 7490
STRUCTURE OF GANGLION CELL LAYER OF RETINA	C0229218	0.00228394	0.001	11	3.97784	217	ADCY4, NELL2, SHANK2, SATB2, DLX2, DLX1, RIPK3, TBX2, RBFOX3, NR2E3, CPEB3	196883, 4753, 22941, 23314, 1746, 1745, 11035, 6909, 146713, 10002, 22849
STRUCTURE OF ANAL GLAND	C0162322	0.00235809	0.004	3	0.274966	15	CDX2, TRAF6, KRT7	1045, 7189, 3855
IMMATURE PLATELET	C1512639	0.00235809	0	3	0.274966	15	GP1BB, ADAMTS13, ITGA2B	2812, 11093, 3674
CHROMOPHOBE CELL	C1516515	0.00235809	0.003	3	0.274966	15	KRT7, MST1R, TFEB	3855, 4486, 7942
ENTIRE IRIS	C1278891	0.00235809	0.004	3	0.274966	15	ANO1, SAG, SPARC	55107, 6295, 6678
GAMMA MOTOR NEURON	C0026610	0.00235809	0.002	3	0.274966	15	GDNF, RBFOX3, RARA	2668, 146713, 5914
PLEOMORPHIC CELL	C1514170	0.00236062	0.004	4	0.568263	31	DES, TNFRSF8, FUS, RBFOX3	1674, 943, 2521, 146713
AMACRINE CELLS	C0229216	0.00239116	0	12	4.60109	251	RUNX1, SHANK2, GDNF, DDB1, LHX9, DLX2, BCHE, DLX1, PDE4A, GFRA2, CPEB3, CPLX1	861, 22941, 2668, 1642, 56956, 1746, 590, 1745, 5141, 2675, 22849, 10815
DORSAL REGION	C1456859	0.00252669	0.002	6	1.37483	75	CCDC88C, VAX2, WNT1, TBX2, MMP17, NGEF	440193, 25806, 7471, 6909, 4326, 25791
ENTIRE ANTLER	C1456839	0.00280441	0.003	5	0.971546	53	RUNX1, CYP26A1, RARA, MMP9, GDF10	861, 1592, 5914, 4318, 2662
SMALL NEURON	C0228075	0.00288591	0.003	6	1.41149	77	TNR, GDNF, ANO1, HCN4, RBFOX3, SCN9A	7143, 2668, 55107, 10021, 146713, 6335
PODOCYTES	C1328818	0.00290897	0.003	21	10.7787	588	DES, MAPK7, AMOTL1, SHANK2, VDR, HDAC4, TCF21, MAD2L2, ADAMTS13, AGRN, RAP1GAP, ANO1, WNT1, MIR29C, NPPC, RARA, CLIC5, SPARC, WT1, TFEB, PDGFD	1674, 5598, 154810, 22941, 7421, 9759, 6943, 10459, 11093, 375790, 5909, 55107, 7471, 407026, 4880, 5914, 53405, 6678, 7490, 7942, 80310
BILE DUCT STRUCTURE	C0005400	0.00293538	0.004	9	2.9513	161	DES, SEMA7A, CAMTA1, KRT7, AGRN, MUC1, GNAS, AIP, PDGFD	1674, 8482, 23261, 3855, 375790, 4582, 2778, 9049, 80310
MYOBLASTS	C0596995	0.00301201	0.004	30	17.5428	957	DES, CACNA2D2, MYO18A, RUNX1, MAPK7, SMARCD3, SOX7, TRAF6, BTBD2, TCAP, BRD4, VDR, HDAC4, FUS, PRDM2, TCF21, PAX7, SIM2, AGRN, RXRA, SLIT1, TCF15, MYH7, JAK3, MIR29C, SFRP2, TGFB1I1, CLIC5, PPARD, NFATC4	1674, 9254, 399687, 861, 5598, 6604, 83595, 7189, 55643, 8557, 23476, 7421, 9759, 2521, 7799, 6943, 5081, 6493, 375790, 6256, 6585, 6939, 4625, 3718, 407026, 6423, 7041, 53405, 5467, 4776
STRUCTURE OF RIGHT MIDDLE CEREBRAL ARTERY	C0226213	0.00322942	0.001	2	0.0916553	5	PLAT, GDNF	5327, 2668
COLORECTAL REGION	C1711309	0.00322942	0.002	2	0.0916553	5	KRT7, MUC1	3855, 4582
PERICARDIAL MESOTHELIUM	C0225970	0.00322942	0.004	2	0.0916553	5	PLAT, MUC1	5327, 4582
PAGETOID CELL	C1518847	0.00322942	0.002	2	0.0916553	5	KRT7, FHIT	3855, 2272
MALIGNANT OSTEOBLAST	C1518229	0.00322942	0.002	2	0.0916553	5	PLAT, HSP90AA1	5327, 3320
ENTIRE RIGHT MIDDLE CEREBRAL ARTERY	C1267298	0.00322942	0.001	2	0.0916553	5	PLAT, GDNF	5327, 2668
ENTIRE REPTILE AND/OR AVIAN CLOACA STRUCTURE	C1504660	0.00333261	0.001	4	0.623256	34	CDX2, HOXA10, GDNF, NPHP4	1045, 3206, 2668, 261734
CLOACA CHAMBER	C0008987	0.00333261	0.001	4	0.623256	34	CDX2, HOXA10, GDNF, NPHP4	1045, 3206, 2668, 261734
OTHER SOFT TISSUE	C0449227	0.00333261	0.002	4	0.623256	34	DES, PAX7, ANO1, WT1	1674, 5081, 55107, 7490
ENDOMETRIUM	C0014180	0.00348923	0.002	22	11.6769	637	IL10RB, ITGA6, DNMT3A, GALNT6, MST1R, FOXL2, HOXA10, ERRFI1, SLCO5A1, USP18, MUC1, MIR29C, FHIT, TIMP2, TGFB1I1, MMP9, FOXP1, WT1, HSP90AA1, FPR2, IL11RA, PPARD	3588, 3655, 1788, 11226, 4486, 668, 3206, 54206, 81796, 11274, 4582, 407026, 2272, 7077, 7041, 4318, 27086, 7490, 3320, 2358, 3590, 5467
GUT EPITHELIUM	C0836205	0.00356283	0.002	7	1.96142	107	CDX2, MST1R, CSNK1D, APOC3, TBX4, TGFB1I1, CD8A	1045, 4486, 1453, 345, 9496, 7041, 925
PALATE	C0700374	0.00365652	0.005	10	3.62955	198	RUNX1, LHX8, WNT10A, SATB2, GABRB3, SIM2, GABRA5, ROR2, DLX1, TBX2	861, 431707, 80326, 23314, 2562, 6493, 2558, 4920, 1745, 6909
COLLOID	C1527250	0.00370905	0.006	4	0.641587	35	CDX2, SLC5A5, CYP26A1, CAPZB	1045, 6528, 1592, 832
REPTILE AND/OR AVIAN CLOACA STRUCTURE	C1504659	0.00370905	0.002	4	0.641587	35	CDX2, HOXA10, GDNF, NPHP4	1045, 3206, 2668, 261734
MOUSE STRIATE NUCLEUS	C1521998	0.00375135	0.005	7	1.97975	108	TNR, GDNF, RXRA, PDE4A, RBFOX3, FOXP1, TFEB	7143, 2668, 6256, 5141, 146713, 27086, 7942
OLFACTORY RECEPTOR CELLS	C1518565	0.00379455	0.003	8	2.51135	137	RGS3, SEMA3F, DNMT3A, SLIT1, PLEKHB1, ANO1, PDE4A, SCN9A	5998, 6405, 1788, 6585, 58473, 55107, 5141, 6335
DERMOMYOTOME	C1511786	0.00395033	0.004	6	1.50315	82	PAX7, SLIT1, TCF15, SIM1, WNT1, SFRP2	5081, 6585, 6939, 6492, 7471, 6423
PYRAMIDAL CELLS	C0206441	0.00405607	0.001	16	7.55239	412	SEMA3F, GABRD, KCTD12, SATB2, TRAK1, TNR, CACNA1E, ELFN1, CELF4, CUX2, DLX1, HCN4, RBFOX3, CAMKV, FOXP1, NLGN1	6405, 2563, 115207, 23314, 22906, 7143, 777, 392617, 56853, 23316, 1745, 10021, 146713, 79012, 27086, 22871
APPENDIX	C0003617	0.0041133	0.005	4	0.659918	36	TRAF6, KRT7, SATB2, GNAS	7189, 3855, 23314, 2778
LEUKEMIC HEMATOPOIETIC STEM CELL	C1517807	0.00415101	0.005	7	2.01642	110	RUNX1, LYL1, BLK, TBC1D24, FEV, RARA, WT1	861, 4066, 640, 57465, 54738, 5914, 7490
PALLIUM	C3495430	0.00415732	0.002	5	1.0632	58	WNT8B, CUX2, LHX9, DLX2, DLX1	7479, 23316, 56956, 1746, 1745
HEK293 CELLS	C2936239	0.00422589	0.004	53	36.8637	2011	CACNA1H, GP1BB, RGS3, CYP7B1, SEMA3F, XPNPEP1, PSMD9, LMAN2, MAPK7, ABCA4, UHRF1, DHRS7, IFI27, TRAF6, DNMT3A, AMOTL1, PRDM14, SEMA3B, GRB10, FUS, TCF21, FBXO6, CACNA1E, NXN, GPR37L1, TMEM88, SLCO5A1, ADAMTS13, RXRA, ANO1, TNS3, BCHE, CACNA1I, RIPK3, UBIAD1, BAHD1, HCN4, NR2E3, AKTIP, SNTG2, RPN2, FHIT, TGFB1I1, ITGA2B, SLC12A8, SCN9A, HSP90AA1, CHP2, PCSK6, FPR2, IL11RA, NLGN1, SNPH	8912, 2812, 5998, 9420, 6405, 7511, 5715, 10960, 5598, 24, 29128, 51635, 3429, 7189, 1788, 154810, 63978, 7869, 2887, 2521, 6943, 26270, 777, 64359, 9283, 92162, 81796, 11093, 6256, 55107, 64759, 590, 8911, 11035, 29914, 22893, 10021, 10002, 64400, 54221, 6185, 2272, 7041, 3674, 84561, 6335, 3320, 63928, 5046, 2358, 3590, 22871, 9751
EMBRYONIC HEART	C1516821	0.00432995	0.005	11	4.32613	236	CACNA1H, SEMA3F, ACTA1, SMARCD3, TCF21, CACNA1E, TBX2, HCN4, CASP6, WT1, NFATC4	8912, 6405, 58, 6604, 6943, 777, 6909, 10021, 839, 7490, 4776
ENDOCERVIX	C0227837	0.00447642	0.005	5	1.08153	59	CDX2, KRT7, SATB2, MUC1, GNAS	1045, 3855, 23314, 4582, 2778
ENTIRE SPINAL NERVE	C1283788	0.00458297	0.003	7	2.05308	112	CACNA1H, MIR183, TRAF6, GDNF, ANO1, SCN9A, GDF10	8912, 406959, 7189, 2668, 55107, 6335, 2662
SOMATOSENSORY CORTEX	C0037658	0.00458297	0.004	7	2.05308	112	IL10RB, SEMA3F, AGRN, CUX2, FEV, RBFOX3, NLGN1	3588, 6405, 375790, 23316, 54738, 146713, 22871
CHOROID	C0008520	0.00470982	0.005	8	2.60301	142	PLAT, SLC16A8, ABCA4, PLEKHA7, VAX2, LHX9, RAP1GAP, SPARC	5327, 23539, 24, 144100, 25806, 56956, 5909, 6678
IRIS STRUCTURE	C0022077	0.00475645	0.006	3	0.34829	19	ANO1, SAG, SPARC	55107, 6295, 6678
ENTIRE PISIFORM BONE OF HAND	C1321504	0.00478474	0.002	2	0.109986	6	HOXA10, TLX1	3206, 3195
NEPHROGENIC CORD	C1283944	0.00478474	0.002	2	0.109986	6	TLX1, WT1	3195, 7490
SKELETAL MUSCLE SATELLITE CELLS	C1135926	0.00481156	0.003	5	1.09986	60	DES, TP73, HDAC4, PAX7, MYH7	1674, 7161, 9759, 5081, 4625
CHONDROBLASTS	C0225368	0.00499172	0.003	6	1.57647	86	VDR, HDAC4, DLX2, ANO1, GNAS, RARA	7421, 9759, 1746, 55107, 2778, 5914
MAXILLA	C0024947	0.00500892	0.008	4	0.69658	38	LHX8, WNT10A, DLX2, DLX1	431707, 80326, 1746, 1745
RETINAL FISSURE	C1514914	0.00500892	0.003	4	0.69658	38	ABCA4, WNT8B, VAX2, SFRP2	24, 7479, 25806, 6423
SINOATRIAL NODE	C0037189	0.00528082	0.003	6	1.5948	87	CACNA1H, PDE4A, TBX2, HCN4, SCN9A, NFATC4	8912, 5141, 6909, 10021, 6335, 4776
APICAL ECTODERMAL RIDGE	C1516037	0.00528082	0.008	6	1.5948	87	KREMEN1, DLX2, DLX1, TBX2, CYP26A1, PCSK6	83999, 1746, 1745, 6909, 1592, 5046
STRUCTURE OF DORSAL AORTA	C0231137	0.00528082	0.004	6	1.5948	87	RUNX1, SOX7, WNT1, MMP17, ITGA2B, PCSK6	861, 83595, 7471, 4326, 3674, 5046
DENTAL PAPILLA	C0011387	0.00528082	0.006	6	1.5948	87	LHX8, TRAF6, FUS, GDNF, DLX2, KDM6B	431707, 7189, 2521, 2668, 1746, 23135
STRUCTURE OF DENTATE GYRUS	C0152314	0.00529728	0.007	17	8.46895	462	C1QL1, PDE1B, SEMA3F, RAI1, MAPK7, GABRD, WNT8B, DNMT3A, NELL2, ST8SIA2, TNR, ELFN1, TSPOAP1, DLX6-AS1, BCHE, RBFOX3, NLGN1	10882, 5153, 6405, 10743, 5598, 2563, 7479, 1788, 4753, 8128, 7143, 392617, 9256, 285987, 590, 146713, 22871
NOCICEPTORS	C0028246	0.00546271	0.004	9	3.2446	177	CACNA1H, RUNX1, CACNA1E, GDNF, CUX2, ANO1, GFRA2, CPEB3, SCN9A	8912, 861, 777, 2668, 23316, 55107, 2675, 22849, 6335
ENTIRE LYMPHATIC VESSEL	C1280995	0.00554587	0.003	7	2.1264	116	HOXC9, SEMA3F, LCP2, STAB1, MUC1, RPRM, ANGPT4	3225, 6405, 3937, 23166, 4582, 56475, 51378
TRABECULAR MESHWORK STRUCTURE	C0040573	0.00555687	0.009	8	2.67633	146	PLAT, MIR183, RASAL1, PLEKHA7, TGFB1I1, MMP9, SPARC, HSP90AA1	5327, 406959, 8437, 144100, 7041, 4318, 6678, 3320
MYOEPITHELIAL CELL	C0225356	0.00566366	0.006	9	3.26293	178	DES, TP73, ACTA1, FOXK1, KRT7, AJAP1, ANO1, GNAS, WT1	1674, 7161, 58, 221937, 3855, 55966, 55107, 2778, 7490
TELENCEPHALON	C0039452	0.00591006	0.001	13	5.81094	317	TP73, SEMA3F, LHX8, WNT8B, SLIT1, DLX6-AS1, CUX2, LHX9, DLX2, MEG3, CHST11, DLX1, WNT1	7161, 6405, 431707, 7479, 6585, 285987, 23316, 56956, 1746, 55384, 50515, 1745, 7471
POLYPLOID CELL	C1257913	0.00592344	0.005	5	1.15486	63	TP73, MST1R, HOXA10, ITGA2B, IL11RA	7161, 4486, 3206, 3674, 3590
ENTIRE SUBCOMMISSURAL ORGAN	C1289615	0.00602664	0.006	4	0.733242	40	TP73, TNR, SSPO, WNT1	7161, 7143, 23145, 7471
BASAL FOREBRAIN	C2331620	0.00608059	0.006	7	2.16306	118	LHX8, ASIC4, LY6D, OXT, DLX2, DLX1, GFRA2	431707, 55515, 8581, 5020, 1746, 1745, 2675
ENDOTHELIAL CELLS	C0225336	0.00614419	0.006	36	23.2804	1270	C1QL1, GP1BB, PLAT, SYNRG, HOXC9, SEMA3F, FBP1, ITGA6, MAPK7, HDLBP, LYL1, AMOTL1, LY6D, SEMA3B, ADGRA2, ADAMTS13, STAB1, CLDN9, CLIC3, PDE4A, UBIAD1, MIR29C, CLIC1, GRAMD2A, NPPC, TIMP2, SFRP2, TGFB1I1, MMP9, ITGA2B, SPARC, HSP90AA1, TFEB, PPARD, PDGFD, ANGPT4	10882, 2812, 5327, 11276, 3225, 6405, 2203, 3655, 5598, 3069, 4066, 154810, 8581, 7869, 25960, 11093, 23166, 9080, 9022, 5141, 29914, 407026, 1192, 196996, 4880, 7077, 6423, 7041, 4318, 3674, 6678, 3320, 7942, 5467, 80310, 51378
MOUSE MAMMARY FAT PAD	C1512979	0.00622172	0.009	6	1.64979	90	NEK2, VDR, MST1R, PLEKHB1, WNT1, TIMP2	4751, 7421, 4486, 58473, 7471, 7077
ESOPHAGEAL MUSCLE	C1283686	0.00635386	0.011	3	0.384952	21	SHANK2, PAX7, FOXP1	22941, 5081, 27086
EXTRAHEPATIC BILE DUCT	C0206187	0.00635386	0.006	3	0.384952	21	CDX2, KRT7, AIP	1045, 3855, 9049
BONE MARROW SPECIMEN	C0438737	0.00642343	0.011	11	4.56443	249	PDZD2, RUNX1, DNMT3A, TNFRSF8, KRT7, MEG3, MIR29C, RARA, RPRM, ITGA2B, WT1	23037, 861, 1788, 943, 3855, 55384, 407026, 5914, 56475, 3674, 7490
MESODERMAL CELL	C1183499	0.00651541	0.005	8	2.74966	150	RUNX1, LHX8, ESRRA, FOXL2, TCF21, TLX1, TBX4, WT1	861, 431707, 2101, 668, 6943, 3195, 9496, 7490
SPINAL GANGLION	C0017070	0.00651888	0.009	20	10.8337	591	CACNA1H, RGS3, SEMA3F, RUNX1, MAPK7, ASIC4, NELL2, SPEG, TNR, GDNF, AGRN, SLIT1, KREMEN1, ANO1, MIR29C, NPPC, GFRA2, CPEB3, SCN9A, NFATC4	8912, 5998, 6405, 861, 5598, 55515, 4753, 10290, 7143, 2668, 375790, 6585, 83999, 55107, 407026, 4880, 2675, 22849, 6335, 4776
PLEURAL FLUID	C0225778	0.00656084	0.003	6	1.66813	91	PLAT, MUC1, BCHE, FHIT, TIMP2, MMP9	5327, 4582, 590, 2272, 7077, 4318
ENTIRE DERMIS	C1284120	0.00661626	0.003	2	0.128317	7	TNFRSF8, TNXB	943, 7148
BOWMAN'S CAPSULE PARIETAL LAYER	C0227645	0.00661626	0.005	2	0.128317	7	DES, MMP9	1674, 4318
ANAPLASTIC T LYMPHOCYTE	C1515971	0.00661626	0.008	2	0.128317	7	TNFRSF8, HOXC4	943, 3221
STRUCTURE OF PISIFORM BONE OF HAND	C0223729	0.00661626	0.003	2	0.128317	7	HOXA10, TLX1	3206, 3195
STRUCTURE OF ANTERIOR COMMISSURE	C0152335	0.0067581	0.008	5	1.19152	65	ADCY4, SEMA3F, SEMA3B, ST8SIA2, TNR	196883, 6405, 7869, 8128, 7143
TUNICA MEDIA	C0162867	0.0067581	0.006	5	1.19152	65	DES, PLAT, ACTA1, TIMP2, MMP9	1674, 5327, 58, 7077, 4318
FIRST BRANCHIAL ARCH STRUCTURE	C0231063	0.00691317	0.005	6	1.68646	92	LHX8, FOXL2, TCF21, DLX2, TLX1, DLX1	431707, 668, 6943, 1746, 3195, 1745
MOUSE HYPOTHALAMUS	C1522183	0.00695359	0.015	7	2.21806	121	RAI1, CHORDC1, OXT, RXRA, LHX9, SIM1, AIP	10743, 26973, 5020, 6256, 56956, 6492, 9049
STRUCTURE OF POSTERIOR GRAY HORN OF SPINAL CORD	C0228575	0.0071067	0.008	12	5.27934	288	CACNA1H, MAPK7, SHANK2, HDAC4, GABRA5, GDNF, AGRN, TLX1, RBFOX3, CASP6, SCN9A, NLGN1	8912, 5598, 22941, 9759, 2558, 2668, 375790, 3195, 146713, 839, 6335, 22871
ENTIRE APPENDIX	C1269000	0.00717323	0.008	4	0.769904	42	TRAF6, KRT7, SATB2, GNAS	7189, 3855, 23314, 2778
MESANGIAL MATRIX	C0230906	0.00720482	0.003	5	1.20985	66	DES, ACTA1, MIR29C, TIMP2, WT1	1674, 58, 407026, 7077, 7490
MOUSE ESOPHAGUS	C1516967	0.00725814	0.009	3	0.403283	22	CDX2, PAX7, GDNF	1045, 5081, 2668
UPPER JAW REGION	C0460025	0.00725814	0.006	3	0.403283	22	LHX8, DLX2, DLX1	431707, 1746, 1745
URETERIC BUD	C1284058	0.00748399	0.007	9	3.40958	186	ROR2, GDNF, MUC1, FEV, CDH16, RARA, TIMP2, TGFB1I1, WT1	4920, 2668, 4582, 54738, 1014, 5914, 7077, 7041, 7490
FOREGUT	C1521980	0.00758513	0.013	7	2.25472	123	CDX2, APC, SATB2, TBX2, TBX4, FOXP1, MEN1	1045, 324, 23314, 6909, 9496, 27086, 4221
MALIGNANT TUMOR CELLS	C0334227	0.00761502	0.006	56	40.585	2214	TP73, DAPK2, FAM83A, SEMA3F, KIAA1522, PFKP, PSMD9, NEK2, ABCA4, UHRF1, RASAL1, IFI27, ESRRA, GALNT6, BLCAP, PDE4D, PRDM14, SEMA3B, BRD4, ADAM32, MST1R, HDAC4, PRDM2, CSNK1D, FBXO6, ERRFI1, CENPE, TRMT61A, CT62, RXRA, DIP2C, USP18, MUC1, MEG3, ANO1, CLIC3, TNS3, PFKL, RIPK3, KLK9, JAK3, SOX2-OT, SLC5A5, RPN2, FHIT, TIMP2, MMP17, PSTPIP1, MMP9, TRIM71, SPARC, HSP90AA1, METTL13, CHP2, TFEB, PDGFD	7161, 23604, 84985, 6405, 57648, 5214, 5715, 4751, 24, 29128, 8437, 3429, 2101, 11226, 10904, 5144, 63978, 7869, 23476, 203102, 4486, 9759, 7799, 1453, 26270, 54206, 1062, 115708, 196993, 6256, 22982, 11274, 4582, 55384, 55107, 9022, 64759, 5211, 11035, 284366, 3718, 347689, 6528, 6185, 2272, 7077, 4326, 9051, 4318, 131405, 6678, 3320, 51603, 63928, 7942, 80310
DEVELOPING TOOTH	C0227024	0.00765864	0.011	6	1.72312	94	FUS, ROR2, DLX2, DLX1, SFRP2, HSP90AA1	2521, 4920, 1746, 1745, 6423, 3320
ENTIRE FIRST BRANCHIAL ARCH	C1281745	0.00767174	0.009	5	1.22818	67	LHX8, FOXL2, DLX2, TLX1, DLX1	431707, 668, 1746, 3195, 1745
ENTIRE DENTATE GYRUS	C1281026	0.00777612	0.01	13	6.01259	328	C1QL1, PDE1B, SEMA3F, MAPK7, GABRD, DNMT3A, NELL2, TNR, ELFN1, TSPOAP1, DLX6-AS1, RBFOX3, NLGN1	10882, 5153, 6405, 5598, 2563, 1788, 4753, 7143, 392617, 9256, 285987, 146713, 22871
MUSCLE CELLS	C0596981	0.00788911	0.005	22	12.5384	684	DES, CACNA1H, RGS3, FBP1, MAPK7, FOXK1, ESRRA, TCAP, PDE4D, HDAC4, GRB10, PAX7, AGRN, PDE1A, ANO1, PDE4A, HCN4, KCNG1, TFEB, PPARD, NFATC4, CAPZB	1674, 8912, 5998, 2203, 5598, 221937, 2101, 8557, 5144, 9759, 2887, 5081, 375790, 5136, 55107, 5141, 10021, 3755, 7942, 5467, 4776, 832
ENTIRE ENDOMETRIAL GLAND	C1283921	0.00805232	0.01	6	1.74145	95	PSMD9, HOXA10, RXRA, ZC3H12D, SLC5A5, SFRP2	5715, 3206, 6256, 340152, 6528, 6423
SPINAL NERVE STRUCTURE	C0037941	0.00805232	0.008	6	1.74145	95	CACNA1H, TRAF6, GDNF, ANO1, SCN9A, GDF10	8912, 7189, 2668, 55107, 6335, 2662
EMBRYO STAGE 3 STRUCTURE	C0005705	0.008137	0.005	16	8.13899	444	CDX2, HOXC9, SOX7, DNMT3A, PRDM14, GABRB3, GRB10, HOXA10, MUC1, MEG3, PCID2, OSBPL6, CASP6, KDM6B, IL11RA, PPARD	1045, 3225, 83595, 1788, 63978, 2562, 2887, 3206, 4582, 55384, 55795, 114880, 839, 23135, 3590, 5467
TE4	C0450701	0.00823466	0.005	3	0.421614	23	WNT10A, SOX7, FHIT	80326, 83595, 2272
BASAL LAMINA	C0085872	0.00825809	0.006	7	2.29138	125	DES, ITGA6, PAX7, AGRN, BCHE, MMP9, PPL	1674, 3655, 5081, 375790, 590, 4318, 5493
EXTRACELLULAR MATRIX	C0015350	0.00827966	0.006	22	12.5934	687	PLAT, DAPK2, ITGA6, TCAP, PRDM14, TNR, ROR2, LTBP4, SSPO, AGRN, COL16A1, MIR29C, TNXB, SNTG2, TIMP2, SFRP2, MMP17, TGFB1I1, MMP9, SPARC, PCSK6, PDGFD	5327, 23604, 3655, 8557, 63978, 7143, 4920, 8425, 23145, 375790, 1307, 407026, 7148, 54221, 7077, 6423, 4326, 7041, 4318, 6678, 5046, 80310
LOIN	C0446502	0.00866795	0.005	5	1.26484	69	DES, ACTA1, GNAS, PUM3, NGEF	1674, 58, 2778, 9933, 25791
ANTERIOR INSULA	C0228259	0.00872011	0.018	2	0.146648	8	OXT, MIR29C	5020, 407026
SCALA TYMPANI	C0036264	0.00872011	0.012	2	0.146648	8	SPEG, GDNF	10290, 2668
MIXED VENOUS BLOOD	C0440739	0.00872011	0.007	2	0.146648	8	PLAT, KIF17	5327, 57576
ENTIRE PSOAS MAJOR MUSCLE	C1305045	0.00872011	0.008	2	0.146648	8	DES, MYH7	1674, 4625
NEOPLASTIC ACINAR CELL	C1513924	0.00872011	0.012	2	0.146648	8	TIMP2, MMP9	7077, 4318
RETINAL NEURONS	C2350331	0.00879437	0.008	10	4.12449	225	ITGA6, MIR183, HDAC4, KIF5C, VAX2, ANO1, RIPK3, NR2E3, CPEB3, NFATC4	3655, 406959, 9759, 3800, 25806, 55107, 11035, 10002, 22849, 4776
CERVIX UTERI	C0007874	0.00880246	0.006	8	2.89631	158	AHRR, CAMTA1, KRT7, RXRA, SIM1, AKTIP, FHIT, TIMP2	57491, 23261, 3855, 6256, 6492, 64400, 2272, 7077
GONADAL STRUCTURE	C0018067	0.00904261	0.008	14	6.81915	372	ADCY4, DES, LHX8, NEK2, FOXL2, TCF21, RXRA, LHX9, GNAS, CYP26A1, AKTIP, RARA, WT1, KDM6B	196883, 1674, 431707, 4751, 668, 6943, 6256, 56956, 2778, 1592, 64400, 5914, 7490, 23135
MOUSE EMBRYONIC STEM CELLS	C4042879	0.00904463	0.012	21	11.9335	651	CDX2, TP73, TRRAP, RUNX1, ITGA6, UHRF1, DNMT3A, PRDM14, PAX7, SIM2, PCID2, SOX2-OT, TNXB, CYP26A1, RARA, KCNG1, MOV10, TRIM71, PPL, HSP90AA1, PPARD	1045, 7161, 8295, 861, 3655, 29128, 1788, 63978, 5081, 6493, 55795, 347689, 7148, 1592, 5914, 3755, 4343, 131405, 5493, 3320, 5467
STRUCTURE OF HIPPOCAMPAL FORMATION	C0175202	0.00911957	0.011	9	3.51956	192	ADCY4, PSD, SEMA3F, SIM2, TNR, GDNF, LHX9, RBFOX3, CPLX1	196883, 5662, 6405, 6493, 7143, 2668, 56956, 146713, 10815
MOUSE EPIDERMIS	C1522065	0.00912575	0.013	8	2.91464	159	TP73, ITGA6, MAPK7, DDB1, RXRA, RARA, PPL, PPARD	7161, 3655, 5598, 1642, 6256, 5914, 5493, 5467
STRUCTURE OF SUBCOMMISSURAL ORGAN	C0038533	0.00914862	0.007	4	0.824897	45	TP73, TNR, SSPO, WNT1	7161, 7143, 23145, 7471
ECTODERM	C0013574	0.00924447	0.01	14	6.83748	373	CDX2, LHX8, WNT10A, SOX7, WNT8B, MYT1L, PAX7, CUX2, TCF15, WNT1, TBX2, CYP26A1, GNAS-AS1, PCSK6	1045, 431707, 80326, 83595, 7479, 23040, 5081, 23316, 6939, 7471, 6909, 1592, 149775, 5046
STRUCTURE OF NOTOCHORD	C0028439	0.00932537	0.008	10	4.16115	227	DES, KRT7, PAX7, TCF15, WNT1, MYH7, TBX2, TBX4, RPRM, SPARC	1674, 3855, 5081, 6939, 7471, 4625, 6909, 9496, 56475, 6678
ENTIRE ATRIUM	C1280619	0.00934857	0.008	7	2.34637	128	FAM129B, CACNA2D2, SOX7, PDE4A, TNXB, HCN4, PCSK6	64855, 9254, 83595, 5141, 7148, 10021, 5046
INJURY SITE	C2697752	0.00934857	0.013	7	2.34637	128	FAM129B, SEMA7A, SEMA3F, SEMA3B, GDNF, RBFOX3, MMP9	64855, 8482, 6405, 7869, 2668, 146713, 4318
RETINAL CONE	C0206428	0.00952968	0.011	19	10.4854	572	SEMA3F, NXNL2, MIR183, ABCA4, SHANK2, TNR, NXN, ELFN1, VAX2, DDB1, AGRN, PLEKHB1, NR2E3, SAG, CLIC1, RTN4RL1, PDE6B, SCN9A, NGEF	6405, 158046, 406959, 24, 22941, 7143, 64359, 392617, 25806, 1642, 375790, 58473, 10002, 6295, 1192, 146760, 5158, 6335, 25791
ADRENAL CORTEX	C0001613	0.00961659	0.01	28	17.4695	953	SPTBN2, TP73, SEMA3F, FBP1, MAPK7, LYL1, DMTN, SATB2, FUS, MYT1L, TRAK1, KIF5C, SSPO, SLIT1, CUX2, LHX9, DLX2, MEG3, TLX1, DLX1, PDE4A, RBFOX3, CLIC1, PDE6B, FOXP1, CPLX1, NLGN1, SNPH	6712, 7161, 6405, 2203, 5598, 4066, 2039, 23314, 2521, 23040, 22906, 3800, 23145, 6585, 23316, 56956, 1746, 55384, 3195, 1745, 5141, 146713, 1192, 5158, 27086, 10815, 22871, 9751
ENTIRE PALATE	C1278914	0.0097208	0.006	9	3.55622	194	LHX8, SATB2, GABRB3, SIM2, GABRA5, ROR2, HOXC4, DLX1, CAPZB	431707, 23314, 2562, 6493, 2558, 4920, 3221, 1745, 832
PREOPTIC AREAS	C0033063	0.00973444	0.01	7	2.36471	129	ASIC4, DNMT3A, NELL2, SIM2, OXT, VAX2, SIM1	55515, 1788, 4753, 6493, 5020, 25806, 6492
HEMATO ENCEPHALIC BARRIERS	C0005854	0.00979881	0.013	8	2.9513	161	PLAT, ABCA4, PDE4D, ADGRA2, AGRN, BCHE, MMP9, CASP6	5327, 24, 5144, 25960, 375790, 590, 4318, 839
