# Supplementary material for: Epigenome-wide DNA methylation profiling in Progressive Supranuclear Palsy reveals major changes at DLX1
Source: Nat Commun. 2018 Jul 26;9:2929. doi: 10.1038/s41467-018-05325-y (PMC6062504; doi:10.1038/s41467-018-05325-y)
Supplement: Supplementary file 9 — Supplementary Data 6 [file 41467_2018_5325_MOESM9_ESM.xlsx]

## Sheet: Supplementary Data_6_revised
Illumina450k Target-ID	CHROMOSOME	position [hg19]	associated gene (UCSC_REFGENE_NAME)	part of GLM considering covariates	p-value (two sample t-test with psp=94 and control=72)	fdr (Benjamini & Hochberg)	difference of means	Cohen's d (effect size)	power (sig.level=0.05)
cg12308746	2	172952415	DLX1	1	4.28848e-12	2.08239e-06	0.0485529	1.13881	1
cg07936950	2	172953134	DLX1	1	1.0809e-11	2.62429e-06	0.0898389	1.16166	1
cg10709593	2	172952883	DLX1	1	2.81273e-11	4.55266e-06	0.0592318	1.15532	1
cg13343818	2	172951966	DLX1	1	5.61463e-11	6.81584e-06	0.0305532	1.11607	1
cg08351004	2	172965650	DLX2	1	1.08761e-10	1.05624e-05	0.0265344	1.08737	1
cg07181565	2	172953482	DLX1	1	2.3188e-10	1.43812e-05	0.0444884	1.07708	0.999999
cg12676702	2	172953925	DLX1	1	2.36934e-10	1.43812e-05	0.0615217	1.05619	0.999999
cg27136740	2	172965837	DLX2	1	1.80124e-10	1.43812e-05	0.0370161	1.07611	0.999999
cg12762816	2	172953392	DLX1	1	3.57686e-10	1.92982e-05	0.0349085	1.07293	0.999999
cg03479694	2	172953032	DLX1	1	4.7634e-10	2.10273e-05	0.0476401	1.04261	0.999998
cg05938001	2	172952948	DLX1	1	4.37504e-10	2.10273e-05	0.0448908	1.0475	0.999999
cg12298688	2	172946691	NA	1	7.0062e-10	2.83504e-05	0.059888	1.08659	1
cg15552158	2	172953270	DLX1	1	9.28845e-10	3.46943e-05	0.0694171	1.04304	0.999998
cg07023704	2	172965890	DLX2	1	1.52989e-09	5.30629e-05	0.0457439	0.995476	0.999993
cg09284066	7	25892407	NA	1	1.74307e-09	5.64264e-05	0.0399102	1.00482	0.999995
cg08750504	2	172946193	NA	1	2.15031e-09	6.52587e-05	0.0587378	1.06148	0.999999
cg00822840	2	172951828	DLX1	1	2.87098e-09	7.33728e-05	0.0238314	1.00883	0.999996
cg05443922	7	25892356	NA	1	2.84562e-09	7.33728e-05	0.0422457	1.02874	0.999998
cg14687660	2	172947075	NA	1	2.74281e-09	7.33728e-05	0.0678411	1.04139	0.999998
cg00368973	17	30333964	NA	1	1.03185e-08	0.000250522	0.0258008	0.92365	0.999952
cg26090107	11	60718882	SLC15A3	1	1.12495e-08	0.000260118	0.0578607	0.985903	0.999991
cg23685759	10	98945131	SLIT1	1	1.5479e-08	0.000341648	0.0437315	0.900068	0.999913
cg20156240	7	25891970	NA	1	2.78468e-08	0.000587902	0.0570542	0.943883	0.999972
cg08520746	2	172945932	NA	1	3.48612e-08	0.000677112	0.0378364	0.937643	0.999967
cg17737681	2	172952136	DLX1	1	3.37107e-08	0.000677112	0.046331	0.913339	0.999938
cg18118621	11	64011997	PPP1R14B	0	3.77524e-08	0.000705066	-0.0160003	0.887664	0.999881
cg08380477	2	172957268	NA	1	4.27073e-08	0.000711424	0.047596	0.889489	0.999886
cg09951320	11	123448238	GRAMD1B	1	4.39533e-08	0.000711424	-0.0505938	0.845662	0.999612
cg10468484	20	57431303	GNAS	1	4.24207e-08	0.000711424	0.0153848	0.922509	0.999951
cg11651220	1	20512944	UBXN10	1	4.27651e-08	0.000711424	0.0438542	0.839705	0.999624
cg06571993	7	98579529	TRRAP	1	5.13334e-08	0.000740824	-0.0583001	0.81875	0.999351
cg06662140	1	18809297	KLHDC7A	1	5.18724e-08	0.000740824	-0.0652637	0.841206	0.999637
cg16199277	3	147089290	NA	1	5.17616e-08	0.000740824	-0.0824894	0.940783	0.99997
cg25850629	1	33210830	KIAA1522	1	4.78949e-08	0.000740824	0.0186822	0.93802	0.999968
cg01244270	2	172953630	DLX1	1	6.44279e-08	0.000893849	0.0498987	0.883449	0.999868
cg00929476	X	136645736	NA	1	6.74457e-08	0.000909725	0.0470087	0.849488	0.999701
cg13702421	2	172955759	NA	1	6.95683e-08	0.000912994	0.0187712	0.884754	0.999872
cg00469602	2	172955930	NA	1	7.79471e-08	0.000996034	0.0318131	0.874889	0.999837
cg12764034	1	75602846	LHX8	1	8.07954e-08	0.00100596	0.0360282	0.820216	0.999416
cg01932076	21	47394659	NA	1	1.06782e-07	0.00129627	0.0368894	0.891249	0.999891
cg03520683	13	95355814	NA	1	1.39254e-07	0.00164923	0.033653	0.833852	0.99957
cg08514194	21	46075092	KRTAP12-4	0	1.82865e-07	0.00211417	-0.219236	0.78438	0.998732
cg03244696	2	172947846	NA	1	1.9346e-07	0.00218465	0.0214897	0.862762	0.999781
cg25478113	7	113723483	NA	0	2.00865e-07	0.00221672	0.0277334	0.884942	0.999866
cg19403029	8	10587055	SOX7	1	2.20316e-07	0.00237734	0.0314284	0.881543	0.999861
cg25565505	3	155244042	PLCH1	1	2.68358e-07	0.00283279	0.0367573	0.930336	0.99996
cg12361223	3	147089362	NA	1	2.83689e-07	0.00287035	-0.0802327	0.871129	0.999821
cg13298389	7	49710144	NA	0	2.89045e-07	0.00287035	-0.0167039	0.850761	0.99967
cg15260437	17	79430805	BAHCC1	1	2.89649e-07	0.00287035	-0.0457292	0.765653	0.998135
cg15679892	7	1267057	NA	1	3.03994e-07	0.00295225	0.0459089	0.855063	0.999737
cg14645317	9	34989447	DNAJB5	0	3.14127e-07	0.00299084	0.0118334	0.839469	0.999622
cg04240109	1	18972430	PAX7	1	3.41743e-07	0.0031912	0.0251612	0.790265	0.99888
cg16338280	2	164966826	NA	1	3.64915e-07	0.0033045	-0.0251841	0.849751	0.999702
cg24023289	4	109087312	LOC641518	1	3.67486e-07	0.0033045	0.0277604	0.842749	0.999604
cg04619627	3	46037496	FYCO1	0	4.9002e-07	0.00417443	0.00937019	0.792883	0.99894
cg05661838	8	57026568	MOS	0	4.75e-07	0.00417443	0.0316576	0.860681	0.99977
cg11649825	20	34824487	C20orf4	0	4.83088e-07	0.00417443	0.0068959	0.829842	0.999529
cg12663535	2	172956537	NA	1	5.21927e-07	0.00436958	0.0449851	0.801625	0.999121
cg22500132	1	155162752	MUC1	1	5.55673e-07	0.00457325	0.0215106	0.830585	0.999537
cg19360330	13	95355347	NA	1	5.69524e-07	0.00460913	0.022072	0.789474	0.998861
cg20181079	11	59270409	OR4D11	1	6.37866e-07	0.00507759	0.0208977	0.845515	0.999672
ch.1.95724F	1	2448495	PANK4	0	6.70784e-07	0.0052535	0.0100971	0.788316	0.998832
cg12932306	11	94564754	AMOTL1	1	7.3407e-07	0.00556704	0.0448129	0.845509	0.999672
cg17652507	20	57463653	GNAS	1	7.45211e-07	0.00556704	0.0231087	0.799761	0.999085
cg21783047	12	54320564	NA	1	7.30124e-07	0.00556704	0.0424945	0.801066	0.999111
cg22824450	7	75472763	NA	0	7.58629e-07	0.0055814	-0.0194903	0.763521	0.998053
cg00080012	11	85955689	EED	0	7.77239e-07	0.00563298	0.00852764	0.785974	0.998773
cg17876443	X	136646775	NA	1	8.08316e-07	0.0056884	0.0490128	0.7673	0.998196
cg19528654	11	67251154	AIP	1	7.9767e-07	0.0056884	0.0277007	0.810658	0.999278
cg09383816	8	67344556	ADHFE1	0	8.52538e-07	0.00588675	0.00973661	0.782749	0.998688
cg09709472	8	10586959	SOX7	1	8.60748e-07	0.00588675	0.0244831	0.841445	0.999639
cg07630078	16	89009557	CBFA2T3	1	9.18015e-07	0.0061064	0.0211612	0.791628	0.998912
cg15773794	2	172957583	NA	1	9.17893e-07	0.0061064	0.0165684	0.775838	0.998485
cg23318560	14	64854531	MTHFD1	0	9.3343e-07	0.00612503	0.0122862	0.781182	0.998644
cg06381864	17	12805418	RICH2	0	1.00912e-06	0.00620258	-0.0224881	0.778509	0.998567
cg08419921	16	87110129	NA	1	9.91447e-07	0.00620258	-0.0367615	0.762033	0.997993
cg08800396	12	114200279	NA	1	1.00459e-06	0.00620258	0.027078	0.76221	0.998
cg23908407	17	80207410	CSNK1D	1	9.64975e-07	0.00620258	-0.0171659	0.756985	0.99778
ch.3.1132748F	3	52153823	WDR51A	0	1.00306e-06	0.00620258	0.0141957	0.78404	0.998723
cg24385632	11	16838615	PLEKHA7	1	1.07469e-06	0.00644253	-0.0281316	0.737072	0.996723
cg25280589	X	69353974	IGBP1	0	1.0649e-06	0.00644253	0.02071	0.811471	0.999291
cg05989984	12	122355599	PSMD9	1	1.11261e-06	0.00658849	0.0230437	0.82695	0.999498
cg26457878	7	5862609	ZNF815	0	1.13596e-06	0.00664575	0.0135729	0.797035	0.99903
cg23637494	3	138663400	FOXL2	1	1.17405e-06	0.00678678	0.0225783	0.809594	0.99923
cg00851761	10	133951761	JAKMIP3	0	1.19975e-06	0.00685039	-0.00991916	0.781742	0.99866
cg13171107	7	75045482	NSUN5B	0	1.21326e-06	0.00685039	-0.0258028	0.749727	0.997437
cg24479524	1	20512796	UBXN10	1	1.24595e-06	0.00695409	0.0300432	0.769354	0.99827
cg05057910	7	27260441	NA	1	1.29088e-06	0.00712295	0.0347649	0.776377	0.998502
cg09152943	17	32483882	ACCN1	0	1.32428e-06	0.00722518	0.0170572	0.730763	0.996094
cg03950785	X	136630705	NA	1	1.44539e-06	0.00747747	0.0424421	0.786536	0.998788
cg05895665	7	20818725	NA	1	1.41882e-06	0.00747747	0.0764726	0.829494	0.999424
cg05965015	1	175549030	TNR	1	1.43484e-06	0.00747747	0.0224324	0.775338	0.99847
cg08166863	20	57426391	GNAS	1	1.44752e-06	0.00747747	0.0130243	0.77779	0.998545
cg10146423	15	97345395	NA	1	1.44554e-06	0.00747747	-0.0454704	0.81965	0.999408
cg18393747	13	96205295	CLDN10	0	1.60742e-06	0.00821606	0.0188134	0.753862	0.997638
cg15445725	3	194469106	NA	1	1.62813e-06	0.00823523	0.0365427	0.866036	0.999798
cg01434649	1	3567870	TP73	1	1.65864e-06	0.0082453	0.036065	0.775146	0.99805
cg24964368	19	52264413	FPR2	1	1.66408e-06	0.0082453	0.0259953	0.776692	0.998512
cg16476975	7	155164995	NA	1	1.79834e-06	0.00873232	0.0599132	0.709105	0.994476
cg25354926	4	812611	CPLX1	1	1.7834e-06	0.00873232	-0.0424551	0.710807	0.99436
cg27350602	X	136630265	NA	1	1.8705e-06	0.00899281	0.043441	0.776931	0.998519
cg04958872	10	102241820	WNT8B	1	1.89465e-06	0.00901961	0.0205482	0.815385	0.999349
cg26577231	19	18368873	KIAA1683	0	2.00686e-06	0.00946103	-0.0434109	0.704637	0.99383
ch.5.240336F	5	7757969	ADCY2	0	2.03474e-06	0.00950022	0.0109853	0.77628	0.998499
cg12959079	19	2488464	NA	1	2.07392e-06	0.00959094	0.0180231	0.7685	0.99824
cg08460812	4	109087419	LOC641518	1	2.17729e-06	0.00979194	0.0275973	0.77651	0.998506
cg19282443	3	60541935	FHIT	1	2.14885e-06	0.00979194	0.0183257	0.776399	0.998503
cg25361023	12	54133653	NA	1	2.17788e-06	0.00979194	0.0461007	0.710597	0.994457
cg09178970	12	123351798	VPS37B	1	2.24846e-06	0.00983773	-0.037458	0.720161	0.995491
cg19696441	1	20512463	UBXN10	1	2.24885e-06	0.00983773	0.041624	0.767839	0.998216
cg20645729	17	66194433	LOC440461	1	2.24741e-06	0.00983773	0.0191142	0.740006	0.996903
cg00216024	2	27069312	NA	0	2.36086e-06	0.0100022	0.00491351	0.755766	0.997725
cg03325535	15	27111949	GABRA5	0	2.34258e-06	0.0100022	0.0301975	0.759554	0.997891
cg11992375	6	27840957	HIST1H4L	0	2.35456e-06	0.0100022	0.0109029	0.791199	0.998902
cg25154424	1	1960717	GABRD	1	2.36884e-06	0.0100022	-0.0395059	0.70026	0.99333
cg22698629	1	20670730	VWA5B1	1	2.44548e-06	0.0102368	0.0249724	0.752095	0.997554
cg11310684	10	94832631	CYP26A1	1	2.49735e-06	0.010255	0.0138582	0.737224	0.996732
cg21053509	7	113723569	NA	1	2.51318e-06	0.010255	0.0238329	0.763313	0.998044
cg21745164	16	23765304	CHP2	1	2.50106e-06	0.010255	0.0245479	0.791787	0.998915
cg12302829	15	63341214	TPM1	0	2.62468e-06	0.010448	0.00885847	0.759912	0.997906
cg14429393	12	11802968	ETV6	0	2.62503e-06	0.010448	0.00836418	0.773926	0.998424
cg21548152	3	49306815	C3orf62	1	2.58517e-06	0.010448	0.017241	0.768096	0.998225
cg07973435	6	100905458	SIM1	1	2.7363e-06	0.0105047	0.0310095	0.760208	0.997918
cg11668053	3	194469144	NA	1	2.71725e-06	0.0105047	0.0515176	0.826475	0.999492
cg20779414	12	57505882	STAT6	0	2.74746e-06	0.0105047	0.0116217	0.742274	0.997036
cg23671708	17	7758291	TMEM88	1	2.70057e-06	0.0105047	0.0207573	0.787725	0.998771
cg23838859	4	54853556	RPL21P44	1	2.72432e-06	0.0105047	0.0109727	0.799698	0.999084
cg07382920	1	3567646	TP73	1	2.98528e-06	0.0109817	0.0371323	0.69276	0.992604
cg08402365	2	172945274	MAP1D	1	2.92049e-06	0.0109817	0.0684874	0.80975	0.999264
cg10780367	10	82213323	TSPAN14	1	2.93332e-06	0.0109817	0.0485848	0.761797	0.997984
cg20038204	18	42530828	SETBP1	0	2.96899e-06	0.0109817	-0.0126927	0.760576	0.997858
cg21011425	14	21098880	NA	0	2.95211e-06	0.0109817	0.00880535	0.73976	0.996888
cg14645481	5	130501199	HINT1	0	3.13513e-06	0.0114462	0.00822067	0.747084	0.997301
cg06911113	1	20512617	UBXN10	1	3.16408e-06	0.0114657	0.0300934	0.775617	0.998478
cg05189517	16	1790515	MAPK8IP3	0	3.26792e-06	0.0116679	-0.0480239	0.685704	0.991636
cg18080906	10	94832106	CYP26A1	0	3.25481e-06	0.0116679	0.0102063	0.742443	0.997045
cg00781378	3	173999704	NLGN1	1	3.34472e-06	0.011769	-0.0300304	0.797972	0.999049
cg07270872	10	3678924	NA	1	3.34271e-06	0.011769	-0.04005	0.731745	0.996372
cg08787968	11	32451777	WT1	1	3.3732e-06	0.0117838	0.0283901	0.763151	0.998038
cg00794378	17	41984558	MPP2	0	3.51338e-06	0.0120142	0.00921942	0.735216	0.996604
cg11725265	14	104001089	TRMT61A	1	3.50561e-06	0.0120142	-0.0346547	0.725	0.99588
cg20851030	4	124273088	NA	1	3.46893e-06	0.0120142	0.0443457	0.785428	0.998759
cg26862175	3	52528955	STAB1	1	3.71381e-06	0.0126108	0.0184071	0.773569	0.998413
cg01693503	11	72145691	CLPB	0	3.90727e-06	0.0131466	0.00597315	0.727639	0.996079
cg11516161	15	97345353	NA	1	3.92576e-06	0.0131466	-0.0488354	0.785717	0.998767
cg01556552	1	10695686	NA	1	4.0398e-06	0.0132543	0.0303581	0.74433	0.997152
cg01607232	6	31765614	LSM2	0	4.03245e-06	0.0132543	-0.0146255	0.739503	0.996873
cg15459605	22	20716864	NA	0	4.02001e-06	0.0132543	-0.0323264	0.748911	0.997396
cg04304932	14	101292128	MEG3	1	4.09798e-06	0.0132659	0.0103788	0.772403	0.998374
cg12619326	X	38115487	NA	0	4.08689e-06	0.0132659	0.0248682	0.74563	0.997223
cg24756865	14	103652182	NA	1	4.15608e-06	0.0133649	0.031927	0.709972	0.994562
cg02855924	3	50402563	CACNA2D2	1	4.32469e-06	0.0138156	0.0232573	0.68468	0.991487
cg15035033	15	27111687	GABRA5	1	4.51356e-06	0.0143247	0.0413139	0.750066	0.997364
cg01456368	3	52351859	DNAH1	1	4.60636e-06	0.0144306	0.0251457	0.762787	0.998024
cg21227610	7	87936078	STEAP4	1	4.59109e-06	0.0144306	0.0163627	0.763525	0.998053
cg00145253	1	75602857	LHX8	1	4.79263e-06	0.0148856	0.0206669	0.689823	0.992214
cg04082769	7	1351539	NA	1	4.84356e-06	0.0148856	-0.0391832	0.682195	0.991115
cg09133485	4	8386266	ACOX3	1	4.83981e-06	0.0148856	0.0122392	0.753733	0.997632
cg10918328	13	95355508	NA	0	4.88236e-06	0.0149104	0.0102319	0.706514	0.994211
cg02910793	8	11421934	BLK	1	5.02187e-06	0.015146	0.0197514	0.731298	0.996341
cg25842107	15	26943032	GABRB3	1	5.01916e-06	0.015146	-0.0422541	0.787872	0.998822
cg04903600	19	1105746	GPX4	0	5.11325e-06	0.0153264	-0.0225562	0.753689	0.99763
cg24678611	1	3567732	TP73	1	5.2264e-06	0.0155695	0.0156512	0.720938	0.995555
cg24188708	8	61564960	NA	0	5.3709e-06	0.0159024	0.00801333	0.759296	0.997748
cg01378667	15	27111911	GABRA5	0	5.47904e-06	0.0159216	0.0240814	0.719731	0.995455
cg06513864	17	35969640	SYNRG	1	5.44783e-06	0.0159216	0.00843575	0.767174	0.997718
cg07658449	12	111725167	CUX2	1	5.50855e-06	0.0159216	0.0347188	0.755638	0.99772
cg25100863	3	3079097	CNTN4	0	5.50571e-06	0.0159216	-0.0195201	0.734845	0.99658
cg02569115	17	76922138	TIMP2	1	5.59001e-06	0.0159979	0.0316811	0.685585	0.991619
cg09932135	1	11750569	MAD2L2	1	5.64948e-06	0.0159979	0.0237126	0.749248	0.997413
cg19634573	10	126397072	FAM53B	1	5.64686e-06	0.0159979	0.0213136	0.739201	0.996854
cg21348497	2	217499286	IGFBP2	0	5.66675e-06	0.0159979	0.0123989	0.739871	0.996895
cg22458401	7	72742115	TRIM50	0	5.76792e-06	0.0161894	0.0191787	0.716128	0.995142
cg17518215	2	172973241	NA	1	5.92903e-06	0.0164514	0.0378538	0.755596	0.997718
cg22093158	11	59383768	OSBP	0	5.92e-06	0.0164514	0.0107016	0.726507	0.995995
cg05222982	13	28545214	NA	1	6.09293e-06	0.0166218	0.0316078	0.749408	0.997421
cg21979032	3	42917517	CYP8B1	1	6.09313e-06	0.0166218	0.0179369	0.729498	0.996214
cg26933359	14	20937370	PNP	0	6.06074e-06	0.0166218	0.0111447	0.715111	0.99505
cg27217350	2	242813634	C2orf85	1	6.35598e-06	0.017242	0.0238117	0.721843	0.995489
cg02965178	16	53538660	AKTIP	1	6.50519e-06	0.0175487	0.0202842	0.73293	0.996453
cg21721865	13	38923576	UFM1	0	6.57445e-06	0.0176376	0.00749437	0.721432	0.995596
cg04800768	17	80545544	FOXK2	0	6.66009e-06	0.0177692	-0.0324669	0.673552	0.989707
cg04579064	14	104029527	BAG5	0	6.75884e-06	0.0178213	0.00785053	0.729838	0.996239
cg10970798	1	19665505	CAPZB	1	6.80992e-06	0.0178213	0.013053	0.76068	0.997938
cg20594961	4	3773933	NA	1	6.71819e-06	0.0178213	0.0188823	0.722688	0.995698
cg25916307	22	29467684	KREMEN1	1	6.82643e-06	0.0178213	0.0277923	0.727187	0.996046
cg07352600	16	67143525	C16orf70	0	6.86864e-06	0.0178356	0.00695891	0.72779	0.99609
cg05656763	12	133118770	FBRSL1	0	7.14768e-06	0.0182936	-0.0397535	0.655807	0.98497
cg06576150	17	12893389	RICH2	0	7.18154e-06	0.0182936	-0.0360806	0.659315	0.986964
cg13275321	5	307848	AHRR	1	7.21131e-06	0.0182936	0.0292218	0.737073	0.996533
cg20964024	12	111725484	CUX2	1	7.17751e-06	0.0182936	0.0242011	0.797682	0.999043
cg22226765	17	73257283	GGA3	0	7.2334e-06	0.0182936	0.00708774	0.716558	0.99518
cg25769450	22	23864945	NA	1	7.29764e-06	0.0183604	0.0281764	0.733608	0.996498
cg01821161	2	172956823	NA	1	7.54975e-06	0.0185282	0.0246653	0.725957	0.995953
cg11842944	20	32378867	ZNF341	0	7.49969e-06	0.0185282	-0.00924123	0.710345	0.994432
cg16911819	1	14105506	PRDM2	1	7.5352e-06	0.0185282	-0.0152527	0.728703	0.996157
cg22531371	1	155162756	MUC1	0	7.41844e-06	0.0185282	0.0172463	0.723408	0.995755
cg26325335	3	50402333	CACNA2D2	1	7.55512e-06	0.0185282	0.0385998	0.753067	0.9976
cg04791129	12	53490632	IGFBP6	0	7.6109e-06	0.0185712	0.0205409	0.741061	0.996965
cg13820776	9	139859096	NA	1	7.65199e-06	0.0185782	0.0168929	0.760836	0.997944
cg01055824	14	91818668	CCDC88C	1	7.85188e-06	0.0186586	0.0216537	0.700939	0.993601
cg06364159	2	234216155	SAG	1	7.82618e-06	0.0186586	0.0145587	0.724082	0.995808
cg06760423	7	789945	HEATR2	0	7.87725e-06	0.0186586	-0.0118555	0.68928	0.990916
cg07687548	2	172965280	DLX2	0	7.82418e-06	0.0186586	0.0112595	0.710002	0.994565
cg15062189	2	32264818	DPY30	0	7.81028e-06	0.0186586	0.00807683	0.714605	0.995004
cg14686645	17	42452426	ITGA2B	1	8.07123e-06	0.0190253	0.0275728	0.748457	0.997372
cg21010753	22	50898040	SBF1	0	8.18277e-06	0.019195	-0.0365836	0.652115	0.98535
cg03441452	4	124273068	NA	1	8.31402e-06	0.0194091	0.0449786	0.757784	0.997679
cg02305261	20	49638967	KCNG1	0	8.55971e-06	0.0194241	0.0133235	0.731837	0.996378
cg02364236	4	42398974	SHISA3	0	8.38105e-06	0.0194241	0.01422	0.678895	0.990599
cg03070977	20	61999021	NA	1	8.72241e-06	0.0194241	0.0253313	0.723048	0.995727
cg05142115	7	30544301	GGCT	0	9.00048e-06	0.0194241	0.00850476	0.679428	0.990684
cg07213780	7	158342600	PTPRN2	0	8.77986e-06	0.0194241	0.028431	0.691357	0.99242
cg16009787	1	113217043	MOV10	0	8.68743e-06	0.0194241	0.00940198	0.697505	0.993198
cg16648571	20	36149231	BLCAP	1	8.75351e-06	0.0194241	0.0178871	0.710456	0.99461
cg17839758	21	46077562	C21orf29	0	8.4225e-06	0.0194241	-0.183904	0.692007	0.992505
cg18174404	4	56503521	NMU	0	8.69001e-06	0.0194241	0.0246289	0.727505	0.996069
cg21288685	1	1109244	TTLL10	1	8.51123e-06	0.0194241	0.0161927	0.71366	0.994916
cg21992250	11	60718709	SLC15A3	1	8.88916e-06	0.0194241	0.0251611	0.724092	0.995809
cg22061628	2	172966180	DLX2	1	8.99039e-06	0.0194241	0.0178085	0.732832	0.996446
cg22846611	20	39969379	LPIN3	0	8.71274e-06	0.0194241	0.0221806	0.695406	0.99294
cg25819846	12	131443445	GPR133	1	8.99065e-06	0.0194241	0.035434	0.746654	0.997115
cg26995942	16	1226269	CACNA1H	1	8.83518e-06	0.0194241	0.0275004	0.759725	0.997898
ch.11.125574265R	11	126069055	NA	0	8.93476e-06	0.0194241	0.0233826	0.724947	0.995742
ch.4.938507R	4	41267165	UCHL1	0	8.54298e-06	0.0194241	0.0117796	0.71175	0.994736
cg19987768	17	750306	NXN	1	9.04983e-06	0.0194442	0.050573	0.74231	0.997038
cg23716449	8	21608280	GFRA2	1	9.29058e-06	0.0198735	-0.0333489	0.702105	0.991684
cg08980711	10	98945025	SLIT1	1	9.46329e-06	0.0201542	0.0359038	0.696974	0.993133
cg06226724	9	34651674	IL11RA	1	9.55878e-06	0.0201795	0.0231914	0.717613	0.995273
cg11715858	7	1267228	NA	0	9.67561e-06	0.0201795	0.033598	0.739316	0.996861
cg13557411	15	74703101	SEMA7A	1	9.67662e-06	0.0201795	-0.0430721	0.734938	0.996586
cg25118167	3	128144503	NA	0	9.53161e-06	0.0201795	-0.0316018	0.654231	0.985841
cg26031127	14	59655429	DAAM1	0	9.68296e-06	0.0201795	0.00782262	0.71003	0.994568
cg14518209	5	151066268	SPARC	1	9.77666e-06	0.020188	0.0347175	0.739283	0.996859
cg18786593	2	157178731	NA	1	9.81177e-06	0.020188	0.0355424	0.693344	0.992679
cg21732915	4	156588072	GUCY1A3	0	9.81111e-06	0.020188	0.00879752	0.705826	0.994138
cg19320612	2	167168190	SCN9A	1	9.95636e-06	0.0203991	-0.0164399	0.711369	0.994699
cg27443693	1	27726275	NA	1	1.00359e-05	0.0204756	0.0236369	0.6993	0.993411
cg10971559	10	23287284	ARMC3	1	1.01523e-05	0.0206264	-0.0304784	0.741588	0.99663
cg03094935	19	42721937	DEDD2	0	1.03539e-05	0.0209382	0.0042808	0.68639	0.991333
cg09215152	11	111637306	PPP2R1B	0	1.0392e-05	0.0209382	0.0050287	0.704295	0.993792
cg03905795	11	70670880	SHANK2	1	1.05302e-05	0.021129	0.030059	0.705787	0.994134
cg25775198	5	159826994	C5orf54	0	1.05779e-05	0.0211373	0.00670501	0.700084	0.993503
cg06175981	2	220387980	ACCN4	1	1.06944e-05	0.0212826	0.0267964	0.712982	0.994853
cg08474929	11	118810923	NA	1	1.09833e-05	0.0216797	0.0203853	0.697087	0.993147
cg19427188	2	211090281	ACADL	0	1.09432e-05	0.0216797	0.0187669	0.720048	0.995481
cg25498541	3	9885863	RPUSD3	0	1.11055e-05	0.0218273	0.0139701	0.721713	0.995619
cg26082856	14	23503928	PSMB5	0	1.11479e-05	0.0218273	0.00641403	0.688261	0.991999
cg14410395	5	134879818	NA	1	1.12093e-05	0.0218594	0.0219995	0.730922	0.996315
cg02181920	6	32820029	TAP1	0	1.12773e-05	0.0218977	0.0212953	0.700035	0.993497
cg09258993	13	52419332	FLJ37307	0	1.13643e-05	0.0218977	0.0144276	0.709382	0.994504
cg10405333	21	28516138	NA	0	1.13211e-05	0.0218977	0.0164427	0.727949	0.996102
cg19542841	11	64073530	ESRRA	1	1.15866e-05	0.022238	0.0125058	0.697404	0.993185
cg05012516	8	145619642	CPSF1	0	1.19794e-05	0.0228209	-0.0100199	0.730407	0.996279
cg17789542	5	71604139	MRPS27	0	1.20314e-05	0.0228209	0.00876299	0.679805	0.990743
cg18954943	11	43380351	TTC17	0	1.20304e-05	0.0228209	0.00558492	0.689467	0.992165
cg26551200	7	2681369	TTYH3	0	1.20876e-05	0.0228384	-0.0345588	0.732509	0.996424
cg05392440	1	2478653	NA	1	1.23676e-05	0.0230907	0.0265091	0.683124	0.991255
cg14053318	22	19967559	ARVCF	1	1.22854e-05	0.0230907	-0.0303983	0.657019	0.986467
cg17114246	19	37708884	NA	0	1.24113e-05	0.0230907	0.00840357	0.712979	0.994852
cg20885078	2	179278530	MIR548N	0	1.23623e-05	0.0230907	0.00708623	0.709947	0.99456
cg16204009	3	130064781	COL29A1	0	1.24738e-05	0.0231183	0.00943275	0.709453	0.994511
cg01419084	19	36236615	PSENEN	0	1.27201e-05	0.0232009	0.00782258	0.682945	0.991228
cg04569555	17	80300614	NA	1	1.29484e-05	0.0232009	0.0176725	0.727505	0.996069
cg04808946	3	151987320	LOC401093	0	1.2604e-05	0.0232009	0.00690004	0.70257	0.993465
cg04958411	17	77816711	NA	0	1.28782e-05	0.0232009	0.0135696	0.705755	0.994131
cg05599550	17	48711902	ABCC3	0	1.29132e-05	0.0232009	0.0285933	0.681118	0.990949
cg13258195	17	80300821	NA	1	1.26895e-05	0.0232009	0.0226126	0.734251	0.996541
cg14790396	11	72381323	PDE2A	0	1.28277e-05	0.0232009	0.0191069	0.6989	0.993364
cg15871797	14	101139695	NA	1	1.28003e-05	0.0232009	0.0182246	0.702292	0.993754
cg19159222	15	49912703	C15orf33	0	1.26569e-05	0.0232009	0.0148857	0.673762	0.989744
cg22903365	14	45431297	KLHL28	0	1.30775e-05	0.0232606	0.0065696	0.695377	0.99273
cg24106020	1	181452827	CACNA1E	1	1.30416e-05	0.0232606	0.0125111	0.712576	0.994814
cg18429374	2	47031639	NA	1	1.32833e-05	0.0235404	0.0214105	0.733096	0.996464
cg13664931	4	2396482	ZFYVE28	1	1.33693e-05	0.0236066	-0.0354641	0.65693	0.985744
cg04789495	6	31705963	NA	1	1.35801e-05	0.0236301	0.0254724	0.73082	0.996308
cg10791955	6	126307701	TRMT11	0	1.34771e-05	0.0236301	0.0087087	0.719425	0.995429
cg20005743	15	27111884	GABRA5	1	1.35679e-05	0.0236301	0.0311153	0.707764	0.99434
cg23325335	15	99979290	NA	1	1.36259e-05	0.0236301	0.0387627	0.688925	0.992091
cg23676475	2	64455515	NA	0	1.36254e-05	0.0236301	0.00745177	0.684331	0.991435
cg08667721	19	8455690	RAB11B	0	1.38136e-05	0.0238703	0.0125165	0.718869	0.995381
cg00306909	2	175194079	NA	1	1.39736e-05	0.0240612	0.0195499	0.715241	0.995062
cg04165120	20	443331	TBC1D20	0	1.40353e-05	0.0240821	0.00828869	0.707516	0.994314
cg06952099	7	20818657	NA	0	1.40851e-05	0.0240824	0.0528546	0.72302	0.995724
cg17849156	17	79255961	SLC38A10	0	1.44693e-05	0.0246525	-0.0417154	0.63305	0.978139
cg26165269	17	77765514	NA	1	1.45224e-05	0.0246564	0.0276345	0.656949	0.986451
cg00346208	1	20669905	VWA5B1	0	1.46003e-05	0.0246806	0.0298397	0.703943	0.993936
cg00569244	1	59248673	JUN	0	1.46383e-05	0.0246806	0.00729854	0.682974	0.991233
cg15023006	2	241760782	KIF1A	0	1.49364e-05	0.025096	0.0233448	0.708751	0.993971
cg04826831	16	87392001	FBXO31	0	1.51899e-05	0.0254341	-0.0389585	0.631726	0.979819
cg07104557	7	1036653	C7orf50	1	1.53571e-05	0.0254508	0.0150884	0.70199	0.99372
cg13016048	9	140054056	GRIN1	0	1.53281e-05	0.0254508	0.0225043	0.674105	0.989803
cg22679316	12	54396990	HOXC9	1	1.52797e-05	0.0254508	0.0247357	0.711708	0.994731
cg03890691	16	30023615	DOC2A	1	1.56872e-05	0.0257342	0.0290336	0.707617	0.994325
cg24675735	17	74878351	MGAT5B	1	1.5664e-05	0.0257342	0.0126527	0.702775	0.993808
ch.16.700349R	16	22439679	RRN3P3	0	1.56403e-05	0.0257342	0.00974573	0.677154	0.989861
cg08521178	6	170491202	NA	1	1.57902e-05	0.0258161	0.0248933	0.722451	0.995679
cg08493265	3	195539297	MUC4	0	1.60451e-05	0.0259481	-0.0286349	0.637225	0.981462
cg14571092	17	1870347	RTN4RL1	1	1.59438e-05	0.0259481	0.0160098	0.704485	0.993995
cg18344212	7	27190431	NA	0	1.60007e-05	0.0259481	0.00870256	0.678111	0.990472
cg22712840	1	2026193	PRKCZ	0	1.60847e-05	0.0259481	-0.0332014	0.636647	0.981295
cg14546712	8	41478669	AGPAT6	0	1.62921e-05	0.0261091	-0.0286304	0.643863	0.983292
cg18209835	7	6543114	GRID2IP	0	1.62911e-05	0.0261091	0.0412713	0.633413	0.980336
cg10124491	1	151042967	GABPB2	0	1.63463e-05	0.0261098	0.00936109	0.693165	0.992442
cg12468708	1	5220736	NA	1	1.6456e-05	0.0261989	-0.0191389	0.701762	0.993694
ch.17.1945262F	17	73220966	NUP85	0	1.65192e-05	0.0262135	0.00948017	0.710489	0.994613
cg18699242	22	18632429	USP18	1	1.66e-05	0.0262559	0.0288145	0.722654	0.995695
cg04078608	21	47394533	NA	1	1.66772e-05	0.0262925	0.0275434	0.714002	0.994948
cg06777853	14	61201602	MNAT1	0	1.68599e-05	0.026409	0.00600561	0.700282	0.993525
cg17044356	17	7758228	TMEM88	1	1.68581e-05	0.026409	0.035829	0.710256	0.994304
cg05261336	7	1032904	NA	0	1.73792e-05	0.0271349	0.00502594	0.709114	0.994477
cg15431934	15	40759208	BAHD1	1	1.75756e-05	0.0272662	0.0230284	0.689981	0.992235
cg25360147	5	140566664	PCDHB9	0	1.75546e-05	0.0272662	0.00898527	0.692005	0.992505
cg07170222	1	211849252	NEK2	1	1.77457e-05	0.0274423	0.00825573	0.703513	0.993889
cg01189917	3	71633604	FOXP1	1	1.7929e-05	0.0275144	0.00892145	0.668912	0.988874
cg05946692	1	114471796	HIPK1	0	1.78928e-05	0.0275144	0.0066462	0.674422	0.989857
cg15429629	4	186696632	SORBS2	0	1.79623e-05	0.0275144	0.0335658	0.640383	0.982353
cg01210550	4	3773891	NA	1	1.80982e-05	0.0276354	0.0207449	0.668228	0.988747
ch.12.132101134F	12	133591061	NA	0	1.83035e-05	0.0278613	0.00889196	0.671153	0.989284
cg09404981	2	217904379	NA	1	1.8533e-05	0.0279426	0.00945295	0.715467	0.995082
cg12841579	17	36728764	SRCIN1	0	1.85803e-05	0.0279426	0.00716334	0.687237	0.991855
cg22377064	12	131443486	GPR133	1	1.85871e-05	0.0279426	0.0354796	0.717037	0.995222
cg27493151	19	38701994	DPF1	0	1.85273e-05	0.0279426	0.0526566	0.628884	0.978922
cg00220225	3	50194470	SEMA3F	1	1.88214e-05	0.0280387	0.0241237	0.688939	0.991705
cg00821731	2	219744626	WNT10A	1	1.93617e-05	0.0280387	0.0263257	0.727532	0.995851
cg02217713	7	643155	PRKAR1B	1	1.87611e-05	0.0280387	0.015295	0.705946	0.993846
cg02301209	6	21593717	SOX4	0	1.92028e-05	0.0280387	0.00778452	0.717772	0.995287
cg02645852	10	133201437	NA	1	1.89153e-05	0.0280387	0.0333847	0.716779	0.99494
cg08682334	16	737214	WDR24	0	1.91245e-05	0.0280387	-0.0262726	0.638765	0.981901
cg09142408	4	100484885	RG9MTD2	0	1.91308e-05	0.0280387	0.00596206	0.692918	0.992624
cg09544728	7	601503	PRKAR1B	0	1.94205e-05	0.0280387	-0.0459486	0.633397	0.979083
cg10520099	16	87856074	NA	0	1.93686e-05	0.0280387	0.0247307	0.705892	0.994145
cg11852796	21	44062183	NA	1	1.93763e-05	0.0280387	0.0133991	0.682224	0.991119
cg12879164	12	56862170	SPRYD4	0	1.94299e-05	0.0280387	0.00794096	0.673651	0.989724
cg16468280	2	240036791	HDAC4	1	1.94594e-05	0.0280387	-0.0273426	0.635094	0.980839
cg16700364	2	157178889	NA	1	1.93525e-05	0.0280387	0.0410835	0.672058	0.989445
ch.17.27159102R	17	30134989	NA	0	1.91665e-05	0.0280387	0.0298467	0.677017	0.990293
cg01219048	4	110623974	CASP6	1	1.95285e-05	0.028055	0.00965776	0.707582	0.994024
cg05344966	1	178064351	RASAL2	0	1.98019e-05	0.0281009	0.0158982	0.640977	0.982516
cg07363270	2	171569282	LOC440925	0	1.97416e-05	0.0281009	0.0246823	0.673771	0.989745
cg10198271	20	55966838	RBM38	1	1.97778e-05	0.0281009	-0.015118	0.701664	0.993683
cg15972294	3	50273096	GNAI2	0	1.99009e-05	0.0281009	0.0319731	0.706202	0.994178
cg20659752	7	34360960	NA	0	1.99077e-05	0.0281009	0.0304204	0.702483	0.993775
cg25198847	4	113192515	NA	0	1.96599e-05	0.0281009	-0.0103158	0.690628	0.992322
cg03122164	19	39421160	MRPS12	0	2.02585e-05	0.0281922	0.00435611	0.689955	0.992232
cg04082461	10	94832569	CYP26A1	1	2.02627e-05	0.0281922	0.0201848	0.699696	0.993457
cg06340276	4	89204787	PPM1K	0	2.01211e-05	0.0281922	0.00803878	0.666546	0.988427
cg13797425	14	102554977	HSP90AA1	1	2.0078e-05	0.0281922	0.0448039	0.691399	0.992425
cg14802951	9	136287409	ADAMTS13	1	2.02181e-05	0.0281922	0.0300575	0.720729	0.995538
cg03987847	1	46651377	TSPAN1	0	2.05864e-05	0.0283779	0.00740909	0.697107	0.99315
cg05522848	5	68710359	RAD17	0	2.07232e-05	0.0283779	-0.0145777	0.657509	0.986574
cg05780028	12	46384545	SFRS2IP	0	2.07299e-05	0.0283779	0.00572322	0.666456	0.98841
cg07514207	2	227656261	IRS1	0	2.06533e-05	0.0283779	0.00747859	0.685929	0.991669
cg10805039	17	750241	NXN	1	2.07468e-05	0.0283779	0.0452864	0.699222	0.993402
cg16796458	16	85254655	NA	0	2.05806e-05	0.0283779	0.027782	0.711986	0.994758
cg11586832	22	37721305	NA	0	2.1e-05	0.0286436	0.00840593	0.672271	0.989483
cg08190858	12	54321346	NA	1	2.10646e-05	0.0286513	0.0417031	0.661872	0.987499
cg08650910	7	20817530	NA	1	2.13628e-05	0.0287789	0.0200931	0.699688	0.993457
cg13689996	17	71810497	C17orf54	1	2.14548e-05	0.0287789	0.0231381	0.696317	0.992849
cg15897970	14	62583962	FLJ43390	0	2.14017e-05	0.0287789	0.00628049	0.666102	0.988342
cg19143020	2	114430284	NA	0	2.14411e-05	0.0287789	-0.0243223	0.65938	0.986978
cg23551132	14	32030686	NUBPL	0	2.13672e-05	0.0287789	0.00849362	0.672728	0.989563
cg05944967	18	77166811	NFATC1	0	2.18244e-05	0.0291138	-0.0401068	0.616669	0.972752
cg24975842	20	57416221	GNASAS	1	2.1787e-05	0.0291138	0.0128451	0.69945	0.993429
cg06548442	19	6495872	TUBB4	0	2.19444e-05	0.0291937	-0.0257537	0.686876	0.991804
cg01821854	4	154711347	SFRP2	1	2.21958e-05	0.0294475	0.0202363	0.69768	0.993219
cg00013660	9	140068770	NA	0	2.24928e-05	0.029688	-0.0191185	0.696278	0.993048
cg00318242	5	137548698	CDC23	0	2.26087e-05	0.029688	0.00720881	0.690972	0.992148
cg10695180	11	75427562	MOGAT2	1	2.29273e-05	0.029688	0.0098759	0.67998	0.990771
cg11751101	12	7244660	C1R	0	2.26524e-05	0.029688	0.0183884	0.676145	0.990149
cg13549497	6	1621093	NA	1	2.28934e-05	0.029688	0.0364447	0.6887	0.99206
cg15609935	21	43429288	ZNF295	0	2.28149e-05	0.029688	0.00741081	0.675087	0.989971
cg16519433	10	3143596	PFKP	1	2.25092e-05	0.029688	-0.0379987	0.625404	0.977778
cg24149379	3	184319877	NA	0	2.28784e-05	0.029688	0.0285266	0.68995	0.992231
ch.1.173201084F	1	174934461	NA	0	2.28607e-05	0.029688	0.00857308	0.665245	0.988175
cg24435924	19	12978255	MAST1	1	2.30419e-05	0.029757	0.0141942	0.64641	0.983952
cg11631427	17	59478579	TBX2	1	2.32881e-05	0.0299951	0.0342861	0.67071	0.989204
cg03638479	3	52009768	ABHD14B	0	2.34867e-05	0.0301006	0.0155512	0.693909	0.992752
cg10907237	13	95355869	NA	1	2.357e-05	0.0301006	0.033769	0.679476	0.990691
cg19896198	1	12123262	TNFRSF8	1	2.35131e-05	0.0301006	0.0213745	0.659292	0.986959
cg21988119	19	17958937	JAK3	0	2.36799e-05	0.0301006	0.0237539	0.687507	0.991893
cg22226839	1	203596051	ATP2B4	0	2.36698e-05	0.0301006	0.00998143	0.673105	0.98963
cg05824218	17	38499096	RARA	1	2.37513e-05	0.0301126	0.0307325	0.631178	0.979648
cg02776128	4	982826	SLC26A1	0	2.3935e-05	0.0301413	-0.0303277	0.625388	0.977773
cg15872103	2	114513914	SLC35F5	0	2.39802e-05	0.0301413	0.00644813	0.693308	0.992675
cg15997512	8	21608254	GFRA2	1	2.40844e-05	0.0301413	-0.0362726	0.648507	0.983699
cg17989037	17	57232584	SKA2	0	2.40471e-05	0.0301413	0.00752482	0.656048	0.986252
cg18597434	13	76055871	TBC1D4	0	2.40236e-05	0.0301413	0.00858892	0.658456	0.98678
cg23252902	6	711405	NA	0	2.41878e-05	0.0301929	0.0213049	0.6829	0.990801
cg14495514	9	974533	NA	0	2.43295e-05	0.0302919	0.0261852	0.673238	0.989653
cg06613840	3	49395574	GPX1	0	2.4621e-05	0.0303436	0.011739	0.637167	0.981445
cg07201215	21	36419478	RUNX1	1	2.45655e-05	0.0303436	0.0292176	0.65681	0.986421
cg14437725	9	137787387	NA	1	2.45235e-05	0.0303436	0.036492	0.672303	0.989489
cg15031106	15	62361020	C2CD4A	0	2.45618e-05	0.0303436	0.014262	0.685327	0.991581
cg16268863	14	78227565	SNW1	0	2.48108e-05	0.0304779	0.0064398	0.675447	0.990031
cg26882224	15	89386800	ACAN	0	2.48555e-05	0.0304779	-0.034283	0.620844	0.972241
cg00360761	2	43398079	NA	0	2.52599e-05	0.0305746	0.0309653	0.685445	0.991598
cg04565473	6	1619162	NA	1	2.53305e-05	0.0305746	0.0263695	0.669395	0.988964
cg06967118	6	108879610	FOXO3	0	2.50877e-05	0.0305746	0.00561341	0.664072	0.987944
cg14035231	1	75602925	LHX8	0	2.54381e-05	0.0305746	0.0232183	0.662353	0.987597
cg18586851	20	31332353	COMMD7	1	2.53632e-05	0.0305746	0.0113673	0.691504	0.992439
cg19694453	13	70747673	NA	1	2.51347e-05	0.0305746	-0.0323645	0.69334	0.992679
cg22638542	3	42624573	SEC22C	0	2.54163e-05	0.0305746	0.00826845	0.668076	0.988718
cg23841288	7	158342105	PTPRN2	0	2.51336e-05	0.0305746	0.0191338	0.668902	0.988872
cg18297797	3	137488459	NA	1	2.5568e-05	0.0305794	0.0282978	0.696324	0.993054
ch.2.1436611R	2	62697620	NA	0	2.55472e-05	0.0305794	0.0145847	0.677497	0.990372
cg07219710	6	74230925	EEF1A1	0	2.58315e-05	0.0308186	0.00718535	0.661653	0.987454
cg12311930	2	109335703	RANBP2	0	2.63383e-05	0.030986	0.00746557	0.673712	0.989735
cg13682722	14	90798568	C14orf102	0	2.60664e-05	0.030986	-0.0169478	0.688811	0.992075
cg19419389	7	2006468	MAD1L1	0	2.63048e-05	0.030986	-0.037743	0.618014	0.975176
cg21796167	5	98132111	RGMB	0	2.63333e-05	0.030986	0.0231318	0.652144	0.985357
cg22047901	7	129415994	MIR183	1	2.6252e-05	0.030986	0.0228254	0.692088	0.992516
ch.9.1470405F	9	100842913	TRIM14	0	2.63547e-05	0.030986	0.0136847	0.675584	0.990055
cg00000905	15	59785306	FAM81A	0	2.77554e-05	0.031068	0.00919384	0.67269	0.989557
cg01530981	1	209756892	CAMK1G	0	2.74376e-05	0.031068	0.0261017	0.670695	0.989201
cg01708411	12	57631839	NDUFA4L2	1	2.74241e-05	0.031068	0.0311096	0.691349	0.992199
cg05063087	10	102133314	C10orf75	1	2.75132e-05	0.031068	0.0104767	0.672226	0.989191
cg07053014	6	44187132	SLC29A1	0	2.71716e-05	0.031068	0.0239576	0.617786	0.975092
cg07613752	3	27756421	NA	0	2.76651e-05	0.031068	0.0398232	0.674961	0.989949
cg07835094	1	227127075	CABC1	0	2.71249e-05	0.031068	0.00859096	0.661426	0.987407
cg08986765	4	152681979	PET112L	0	2.77497e-05	0.031068	0.00655663	0.667337	0.988062
cg11085296	10	133949683	JAKMIP3	0	2.68054e-05	0.031068	-0.0236335	0.64215	0.982835
cg11759644	18	29673246	RNF138	0	2.74933e-05	0.031068	0.00672705	0.687053	0.991829
cg15089090	3	52089313	DUSP7	0	2.75564e-05	0.031068	0.00842445	0.665961	0.988315
cg17340391	3	128151578	NA	1	2.76735e-05	0.031068	0.021748	0.703634	0.993902
cg18919720	17	79495335	FSCN2	1	2.65453e-05	0.031068	0.0323415	0.702896	0.993635
cg19804488	17	73760363	GALK1	0	2.73145e-05	0.031068	0.0210038	0.668479	0.988794
cg23218533	19	44645662	ZNF234	0	2.68982e-05	0.031068	0.00536892	0.673243	0.989653
cg23241448	17	750379	NXN	1	2.71824e-05	0.031068	0.0530659	0.669253	0.988937
cg23598462	2	240101504	HDAC4	0	2.71449e-05	0.031068	-0.0161369	0.685195	0.991562
cg24108215	1	39174820	NA	0	2.6896e-05	0.031068	0.0168852	0.675031	0.989961
cg24267283	3	181414021	SOX2OT	1	2.71887e-05	0.031068	0.0363281	0.69724	0.993166
cg25550279	7	53254983	NA	0	2.7768e-05	0.031068	0.0196327	0.683503	0.991312
ch.11.991049F	11	47494477	CUGBP1	0	2.76424e-05	0.031068	0.0105346	0.658384	0.986764
cg16745596	19	39695801	SYCN	0	2.8154e-05	0.0314275	0.0197744	0.64795	0.984341
cg03978920	14	23426107	HAUS4	0	2.83327e-05	0.0315544	0.00647748	0.661936	0.987512
cg21255732	3	32148497	GPD1L	0	2.85052e-05	0.0316738	0.00875253	0.651784	0.985272
cg08036502	15	74420511	LOC283731	1	2.87827e-05	0.0317758	0.0320274	0.704684	0.994016
cg09597070	12	54088972	NA	1	2.86648e-05	0.0317758	0.0299005	0.698019	0.993259
cg17711265	1	78153303	NA	1	2.87933e-05	0.0317758	0.0309375	0.677426	0.990361
cg02421985	5	180527547	NA	0	2.93672e-05	0.0321172	0.0360209	0.659047	0.986571
cg06088918	3	27755600	NA	0	2.93424e-05	0.0321172	0.0212663	0.683671	0.99084
cg18116486	14	58667316	ACTR10	0	2.93258e-05	0.0321172	0.00745516	0.648045	0.984364
cg18679487	10	133783302	BNIP3	0	2.93099e-05	0.0321172	-0.0173424	0.625838	0.977924
cg10740563	11	66790615	SYT12	0	2.95177e-05	0.0322092	0.00695535	0.660994	0.987317
cg01998801	4	2396368	ZFYVE28	0	3.00616e-05	0.0325105	-0.0249318	0.628161	0.97786
cg07303450	16	30023400	DOC2A	0	2.98734e-05	0.0325105	0.018661	0.676065	0.990135
cg15554555	11	69634384	FGF3	0	3.00312e-05	0.0325105	0.0227679	0.612856	0.973212
cg26358338	11	98891492	CNTN5	0	2.99748e-05	0.0325105	0.00655707	0.651723	0.985258
cg00509053	12	46120609	LOC400027	0	3.06308e-05	0.0330166	0.00650249	0.665343	0.988194
cg11467639	1	16494499	NA	1	3.0703e-05	0.0330166	0.0118372	0.664215	0.987972
cg27201940	16	1219628	CACNA1H	0	3.07335e-05	0.0330166	0.0225113	0.67754	0.990379
cg08130179	19	17958905	JAK3	0	3.10001e-05	0.0330784	0.0249951	0.6848	0.991504
cg11512608	11	73357276	PLEKHB1	1	3.10636e-05	0.0330784	0.01798	0.694121	0.992779
cg20798574	1	229479495	C1orf96	0	3.09933e-05	0.0330784	0.0279639	0.627427	0.978449
cg25033990	17	32484014	ACCN1	0	3.10433e-05	0.0330784	0.0105024	0.623808	0.977237
cg16905100	3	72149974	NA	0	3.11733e-05	0.0331226	0.017182	0.684551	0.991468
cg14006096	2	175595400	NA	1	3.13132e-05	0.0331986	0.0213827	0.694984	0.992888
cg22366350	12	57082604	PTGES3	0	3.14825e-05	0.0333054	0.00967703	0.681004	0.990931
cg16441900	17	750848	NXN	0	3.1573e-05	0.0333285	0.0298588	0.643974	0.983322
cg04590974	7	1338284	NA	1	3.17822e-05	0.0334071	0.0130233	0.697464	0.993193
cg04846710	1	145478286	LIX1L	0	3.18016e-05	0.0334071	0.0244999	0.652091	0.985345
cg13482308	9	37002685	PAX5	0	3.18587e-05	0.0334071	0.0456511	0.609685	0.970929
cg27406975	2	172955512	NA	0	3.19226e-05	0.0334071	0.0191728	0.658598	0.98681
cg04643920	21	45729326	PFKL	1	3.213e-05	0.0335518	0.0195518	0.677625	0.990393
cg01984802	5	9623366	NA	1	3.22584e-05	0.0335999	0.0251307	0.660914	0.987301
cg10942227	12	67160208	NA	0	3.23145e-05	0.0335999	-0.0161396	0.619831	0.975839
cg03188064	12	122096667	MORN3	1	3.23911e-05	0.0336076	0.0255753	0.667707	0.988649
cg00045748	22	42908796	RRP7A	0	3.25509e-05	0.0336297	0.0199865	0.680964	0.990925
cg25845367	13	100627175	NA	0	3.25485e-05	0.0336297	0.051034	0.659929	0.987094
cg08289525	15	92939006	ST8SIA2	1	3.29418e-05	0.0339613	0.0194364	0.68809	0.991975
cg18304674	10	114206557	ZDHHC6	0	3.31318e-05	0.0340848	0.00691741	0.671627	0.989369
cg02715629	8	124193817	FAM83A	1	3.36306e-05	0.0341373	0.0118061	0.686888	0.991806
cg11530213	8	42037966	PLAT	1	3.36806e-05	0.0341373	0.0276388	0.692586	0.992213
cg18138400	11	64073849	ESRRA	0	3.38155e-05	0.0341373	0.0160219	0.644323	0.983413
cg19972273	7	128594194	NA	1	3.32686e-05	0.0341373	0.0110231	0.696109	0.993028
cg22845901	3	110791439	PVRL3	0	3.36216e-05	0.0341373	0.00718652	0.662512	0.98763
cg26042514	1	1425726	ATAD3B	0	3.37924e-05	0.0341373	-0.0361878	0.605116	0.970022
cg26827394	16	1362626	UBE2I	0	3.34667e-05	0.0341373	-0.0389066	0.60329	0.969225
ch.13.40199926R	13	41301926	NA	0	3.36628e-05	0.0341373	0.0113659	0.657265	0.986521
ch.4.33594158R	4	33917763	NA	0	3.34025e-05	0.0341373	0.0113586	0.65855	0.9868
cg00025331	2	145147350	ZEB2	0	3.4031e-05	0.0342835	-0.0186826	0.660383	0.98719
cg26048448	1	197879380	NA	0	3.42348e-05	0.0344175	0.0154481	0.682682	0.991189
cg19451261	10	103002111	NA	1	3.4377e-05	0.034489	-0.0335661	0.609955	0.972051
cg14759043	12	3862597	EFCAB4B	0	3.45884e-05	0.0346296	0.0276691	0.66681	0.988478
cg16867825	6	30312970	RPP21	0	3.48211e-05	0.0346482	0.00775987	0.650677	0.985008
cg23854921	2	64751325	AFTPH	0	3.47934e-05	0.0346482	0.00701346	0.660042	0.987118
ch.1.3651949R	1	186910332	PLA2G4A	0	3.47949e-05	0.0346482	0.0157948	0.664062	0.987942
cg12475507	1	3567852	TP73	1	3.54002e-05	0.0347263	0.0208767	0.635697	0.981017
cg17279773	15	29346521	APBA2	0	3.53424e-05	0.0347263	-0.0284085	0.59744	0.965408
cg18219490	4	89206110	PPM1K	0	3.51691e-05	0.0347263	0.00675494	0.650557	0.984979
cg20956278	22	38478457	SLC16A8	1	3.5088e-05	0.0347263	0.0242109	0.65075	0.985026
cg22617703	20	62551362	DNAJC5	0	3.52831e-05	0.0347263	-0.0331918	0.634637	0.980703
cg24632241	2	80530431	CTNNA2	0	3.5273e-05	0.0347263	0.0160856	0.653495	0.985672
cg24717935	3	27756281	NA	0	3.52273e-05	0.0347263	0.0321647	0.618825	0.975474
cg07873320	6	33561253	C6orf227	0	3.55149e-05	0.0347686	0.0271921	0.627608	0.978509
cg03167763	1	20512397	UBXN10	0	3.57902e-05	0.0348376	0.020274	0.662009	0.987527
cg05129817	1	210001399	C1orf107	0	3.58006e-05	0.0348376	0.00776512	0.643351	0.983157
cg18132081	11	66887329	KDM2A	0	3.579e-05	0.0348376	0.00625513	0.654343	0.985867
ch.6.2134092F	6	109191345	ARMC2	0	3.60401e-05	0.0350005	0.0187658	0.677504	0.990373
cg11073811	1	44016049	PTPRF	0	3.63173e-05	0.0351993	0.0345603	0.701664	0.993683
cg23469878	9	139640884	LCN6	0	3.64825e-05	0.035289	0.0177318	0.67881	0.990585
ch.4.101815866R	4	101596843	NA	0	3.69824e-05	0.0357014	0.0160721	0.68113	0.990951
cg09170127	5	140080245	ZMAT2	0	3.73115e-05	0.0357349	0.00777972	0.66704	0.988522
cg15624072	1	93811136	DR1	0	3.73029e-05	0.0357349	0.00526696	0.648248	0.984415
cg17642941	7	27198429	NA	1	3.71858e-05	0.0357349	0.0272465	0.668049	0.988713
cg24159214	3	50402751	CACNA2D2	0	3.71141e-05	0.0357349	0.0242581	0.614239	0.973751
cg02423064	17	32484008	ACCN1	0	3.7612e-05	0.0357408	0.0175087	0.608889	0.971614
cg09959118	14	69310844	NA	0	3.7513e-05	0.0357408	0.00787914	0.663348	0.987799
cg11457119	2	172959114	NA	0	3.75902e-05	0.0357408	0.00777097	0.657326	0.986534
cg25933095	8	12957646	DLC1	0	3.75727e-05	0.0357408	-0.0253472	0.646119	0.983878
cg09114441	19	40502678	ZNF546	0	3.78249e-05	0.0358029	0.00735789	0.652726	0.985494
cg19387862	19	50931875	SPIB	0	3.77791e-05	0.0358029	0.0157386	0.669883	0.989053
cg05587419	12	110270636	TRPV4	0	3.81261e-05	0.0359963	0.0350309	0.653003	0.985558
cg21641552	12	88535903	TMTC3	0	3.81775e-05	0.0359963	0.0067901	0.674141	0.989809
cg08251064	6	75994699	TMEM30A	0	3.8345e-05	0.0360227	0.0107844	0.654013	0.985792
cg12246527	15	67834730	MAP2K5	0	3.83538e-05	0.0360227	0.00673782	0.64548	0.983714
cg02035018	4	2299988	ZFYVE28	0	3.8644e-05	0.0362251	-0.0385964	0.601897	0.968606
cg01492710	6	79788336	PHIP	0	3.91278e-05	0.0363206	0.00681587	0.673208	0.989647
cg04425920	10	50604518	NA	1	3.91623e-05	0.0363206	0.0386189	0.610836	0.972408
cg07850948	4	106630398	INTS12	0	3.89231e-05	0.0363206	0.00969734	0.650373	0.984935
cg11251086	2	74007147	DUSP11	0	3.90555e-05	0.0363206	0.00805517	0.647209	0.984155
cg19932177	13	34392073	RFC3	0	3.88274e-05	0.0363206	0.00818036	0.663083	0.987426
cg21821315	12	54959611	PDE1B	1	3.91946e-05	0.0363206	0.0217742	0.649707	0.984396
cg00792053	4	25097886	NA	0	3.99014e-05	0.0363948	-0.0339356	0.602331	0.968799
cg05423018	7	36193854	EEPD1	1	3.9921e-05	0.0363948	0.0227059	0.644168	0.983373
cg06246357	6	1524494	NA	0	3.99492e-05	0.0363948	0.0300401	0.678299	0.990503
cg06389444	17	77474192	HRNBP3	1	3.98858e-05	0.0363948	-0.0354408	0.64172	0.982719
cg07919431	10	133753257	PPP2R2D	0	3.97885e-05	0.0363948	-0.0400831	0.633982	0.980507
cg11754676	12	133706789	ZNF10	0	3.96282e-05	0.0363948	0.00733763	0.657328	0.986535
cg16139401	13	99852615	UBAC2	0	3.97037e-05	0.0363948	0.00728297	0.650175	0.984512
cg18478068	19	16222428	RAB8A	0	3.99204e-05	0.0363948	0.00703083	0.625516	0.977816
ch.12.1204902R	12	57570411	LRP1	0	3.94634e-05	0.0363948	0.0186992	0.655864	0.986211
cg02256049	11	115531001	NA	1	4.00955e-05	0.0364596	0.0250611	0.685461	0.991601
cg10828910	2	63850056	LOC388955	0	4.03073e-05	0.0365837	0.0155605	0.671899	0.989417
cg25737224	6	72926121	RIMS1	0	4.04e-05	0.0365994	-0.0260781	0.650079	0.984864
cg22443762	1	197890608	LHX9	1	4.05847e-05	0.0366983	0.032043	0.671526	0.989351
cg01940753	15	81069622	NA	0	4.07015e-05	0.0367355	0.0337358	0.658437	0.986776
cg22827707	6	34100899	GRM4	0	4.07802e-05	0.0367382	-0.0372211	0.598942	0.966595
cg04391111	1	3568004	TP73	0	4.08616e-05	0.036743	0.011335	0.666463	0.988411
cg04731988	20	3051954	OXT	1	4.14605e-05	0.036743	0.0212228	0.65238	0.985413
cg08339208	1	115323327	SIKE1	0	4.11881e-05	0.036743	0.00643729	0.673577	0.989712
cg08453263	11	16838675	PLEKHA7	0	4.15422e-05	0.036743	-0.0281685	0.613107	0.97331
cg12482502	X	134570634	NA	0	4.09514e-05	0.036743	0.0167505	0.66592	0.988307
cg14059257	12	52628105	KRT7	1	4.1513e-05	0.036743	0.0191114	0.65733	0.986535
cg14062468	22	33453893	SYN3	0	4.15291e-05	0.036743	0.00719193	0.64123	0.982586
cg20431488	10	95721442	PIPSL	0	4.13088e-05	0.036743	0.0194448	0.638383	0.981793
cg21623175	15	48822481	FBN1	0	4.13582e-05	0.036743	-0.0100661	0.662961	0.987401
cg21818252	4	110354354	SEC24B	0	4.14182e-05	0.036743	0.0144764	0.650452	0.984954
cg07247190	10	102979058	NA	0	4.1683e-05	0.0367757	0.00978433	0.645046	0.983602
cg07660671	8	10586967	SOX7	1	4.17306e-05	0.0367757	0.0192531	0.692493	0.992569
cg00557021	19	1203149	NA	0	4.2047e-05	0.0368539	-0.0171067	0.638393	0.981364
cg00806704	13	28539042	CDX2	1	4.19978e-05	0.0368539	0.0303055	0.648132	0.983729
cg12434982	1	197890479	LHX9	1	4.19224e-05	0.0368539	0.0267481	0.668186	0.988739
cg19559628	15	73636424	HCN4	1	4.21549e-05	0.0368819	0.0119245	0.675485	0.990038
cg07389611	17	59540267	TBX4	1	4.24931e-05	0.0369779	0.0249764	0.659991	0.987107
cg15641398	7	1266616	NA	0	4.23773e-05	0.0369779	0.0167637	0.657958	0.986672
cg25463831	14	58766031	FLJ31306	0	4.24866e-05	0.0369779	0.00639736	0.650711	0.985016
cg07792822	1	157961914	KIRREL	0	4.28837e-05	0.0371845	0.0101332	0.667736	0.988654
cg19631264	14	101526802	MIR496	1	4.28693e-05	0.0371845	-0.038929	0.628751	0.978879
cg11669516	2	217501092	IGFBP2	0	4.3433e-05	0.0375937	0.0367982	0.642264	0.982866
cg13657092	22	26986419	TPST2	0	4.35138e-05	0.0375966	0.0101459	0.634702	0.980723
cg00493804	2	70352257	LOC100133985	1	4.3674e-05	0.037668	0.00562914	0.681024	0.990243
cg03088705	10	111624928	XPNPEP1	1	4.3847e-05	0.0376795	0.0146598	0.665345	0.988195
cg13226232	2	128158601	NA	1	4.39201e-05	0.0376795	0.037316	0.686138	0.991699
cg20832181	20	49638661	KCNG1	1	4.38399e-05	0.0376795	0.0256932	0.65496	0.986007
cg24724664	2	172945383	MAP1D	1	4.40088e-05	0.037689	0.0360424	0.687194	0.991849
cg06654901	20	21689759	PAX1	0	4.44457e-05	0.0379234	0.0196815	0.658339	0.986755
cg08858437	3	142838938	CHST2	0	4.44122e-05	0.0379234	0.00886866	0.653921	0.98577
cg09554983	10	112679006	NCRNA00081	0	4.45168e-05	0.0379234	0.00614488	0.642407	0.982905
cg04608900	2	71126926	VAX2	1	4.50197e-05	0.0380873	0.0247615	0.66604	0.98833
cg07472191	8	145773003	KIAA1688	0	4.50116e-05	0.0380873	-0.0390243	0.591098	0.963444
cg12021814	2	172973195	NA	0	4.51014e-05	0.0380873	0.0277931	0.666915	0.988498
cg21149582	1	10532838	DFFA	0	4.50989e-05	0.0380873	0.0120788	0.658667	0.986825
cg27150171	12	49961253	MCRS1	0	4.49543e-05	0.0380873	0.00757736	0.667152	0.988543
cg03871717	13	89815451	NA	0	4.52013e-05	0.0381054	-0.0198122	0.622445	0.975883
cg23098012	1	149859591	HIST2H2AB	0	4.53738e-05	0.0381845	0.00738313	0.659632	0.987031
cg02325832	4	13542883	NKX3-2	0	4.5825e-05	0.0382558	0.0291777	0.637135	0.981436
cg02758599	3	194992644	C3orf21	0	4.60076e-05	0.0382558	0.00783982	0.660955	0.987309
cg02841482	3	157217803	VEPH1	0	4.58196e-05	0.0382558	0.0300886	0.659861	0.985199
cg04894993	7	129710370	KLHDC10	0	4.60099e-05	0.0382558	0.00595557	0.629328	0.979064
cg13934288	9	115141877	HSDL2	0	4.5675e-05	0.0382558	0.00694848	0.633356	0.980318
cg17173227	19	14360364	NA	0	4.59677e-05	0.0382558	-0.0173852	0.63009	0.979307
cg19816811	7	27188364	HOXA6	1	4.57641e-05	0.0382558	0.0242198	0.641681	0.982708
cg02834449	16	85786110	C16orf74	1	4.63002e-05	0.0383657	0.0293939	0.667059	0.988526
cg06701892	12	131443245	GPR133	0	4.62882e-05	0.0383657	0.0332217	0.702275	0.993752
cg04764898	19	7562249	C19orf45	0	4.67519e-05	0.0385238	0.0219652	0.643028	0.983071
cg13655341	17	79859826	NPB	0	4.68662e-05	0.0385238	0.013259	0.63607	0.981126
cg14961550	6	52149751	MCM3	0	4.66935e-05	0.0385238	0.00634063	0.648031	0.984361
cg15249357	10	88296605	NA	1	4.68877e-05	0.0385238	0.0199426	0.646515	0.983979
ch.15.1497565F	15	88581122	NTRK3	0	4.68381e-05	0.0385238	0.0275082	0.604531	0.969769
cg12348970	9	19786543	SLC24A2	0	4.71424e-05	0.0386677	-0.0288664	0.65229	0.985391
cg08731623	17	15166153	PMP22	0	4.72511e-05	0.0386915	0.00729695	0.642891	0.983034
cg10421194	2	43133914	NA	1	4.73518e-05	0.0387087	0.0227965	0.650774	0.985031
cg12905836	12	54409770	HOXC4	1	4.75928e-05	0.0387751	0.0141933	0.660227	0.987157
ch.2.62306258F	2	62452754	NA	0	4.75724e-05	0.0387751	0.0107614	0.626563	0.978165
cg04741821	20	8000564	TMX4	0	4.80384e-05	0.0390073	0.00599151	0.639142	0.982007
cg11911689	19	19381324	TM6SF2	0	4.79675e-05	0.0390073	0.0193492	0.662493	0.987626
cg22377290	19	17970567	RPL18AP3	0	4.82441e-05	0.0390637	0.00517767	0.623124	0.977001
cg23984059	11	14521548	COPB1	0	4.83035e-05	0.0390637	0.0067272	0.641766	0.982732
cg27303746	16	67453822	NA	1	4.83492e-05	0.0390637	0.0124728	0.666528	0.988424
cg23483707	13	44453835	C13orf31	0	4.85872e-05	0.0391907	0.00588602	0.646328	0.983931
cg03829318	13	24462838	PCOTH	0	4.87321e-05	0.0392425	0.00904702	0.649944	0.984189
cg21422740	1	1960689	GABRD	0	4.88559e-05	0.039277	-0.02264	0.587896	0.960531
cg09390974	4	103423492	NFKB1	0	4.92322e-05	0.0394489	0.00741991	0.636417	0.981228
cg15114607	7	137854552	NA	0	4.91781e-05	0.0394489	0.0247678	0.639706	0.982165
cg21296320	2	145248607	ZEB2	0	4.93675e-05	0.0394921	-0.0125592	0.665992	0.988321
cg11614536	10	30348709	KIAA1462	0	4.95938e-05	0.0396079	0.00963648	0.621919	0.976581
cg23146663	5	151066662	SPARC	1	4.96773e-05	0.0396094	0.0389335	0.65902	0.986901
cg24625128	11	133939064	JAM3	0	5.01263e-05	0.0399019	0.00690085	0.623044	0.976974
cg07567107	17	58156231	HEATR6	0	5.0822e-05	0.0402577	0.00671064	0.654874	0.985988
cg11240212	5	90679388	LOC100129716	0	5.08171e-05	0.0402577	0.00646724	0.65042	0.984946
cg15653033	1	174992430	MRPS14	0	5.0758e-05	0.0402577	0.00644457	0.662079	0.987541
cg05056390	11	124824120	CCDC15	0	5.10706e-05	0.0403467	0.00637894	0.640536	0.982395
cg09417299	2	121493139	NA	0	5.11004e-05	0.0403467	0.00668276	0.651646	0.985239
cg23207054	17	38171530	CSF3	0	5.14071e-05	0.0405229	0.0147244	0.645042	0.983601
cg14556896	12	22094963	NA	0	5.16988e-05	0.0406868	0.00930613	0.648059	0.984368
cg07854831	4	164087672	NAF1	0	5.18194e-05	0.0407157	0.00736215	0.654937	0.986002
cg00253658	16	54210496	NA	0	5.19591e-05	0.0407595	0.0365594	0.646639	0.984011
cg12584684	4	96471105	UNC5C	0	5.21753e-05	0.0407973	0.00864625	0.6585	0.986789
cg18121003	11	86085757	CCDC81	0	5.21667e-05	0.0407973	0.0219721	0.667458	0.98766
cg01913455	17	59479070	TBX2	1	5.24282e-05	0.0408287	0.0219096	0.626026	0.977987
cg04651603	12	54321302	NA	0	5.24418e-05	0.0408287	0.0160827	0.639285	0.982047
cg10318222	15	27111940	GABRA5	0	5.24677e-05	0.0408287	0.036464	0.640921	0.982501
cg16429819	3	49395585	GPX1	0	5.28437e-05	0.0410555	0.0116741	0.631436	0.979729
cg03263514	22	19711036	GP1BB	1	5.298e-05	0.0410825	0.0248902	0.641367	0.982623
cg12446613	5	159072916	NA	1	5.30477e-05	0.0410825	0.0207672	0.654631	0.985933
cg11840168	18	20513432	RBBP8	0	5.31603e-05	0.0411042	0.00764101	0.626177	0.978037
cg04156607	19	47923653	MEIS3	0	5.35927e-05	0.0413727	0.0300445	0.628587	0.978826
cg14124261	9	116262291	RGS3	1	5.41006e-05	0.0416756	0.0184915	0.638738	0.981893
cg20577468	8	80803196	NA	1	5.41568e-05	0.0416756	0.0380522	0.678835	0.990589
cg15388804	14	36993079	NA	1	5.4389e-05	0.041722	0.0257825	0.644779	0.982849
cg21471828	2	183086277	PDE1A	1	5.43793e-05	0.041722	0.0162878	0.638761	0.9819
cg11075745	1	43205976	CLDN19	0	5.50378e-05	0.0420868	0.028841	0.68294	0.991228
cg12902206	3	52351487	DNAH1	1	5.50356e-05	0.0420868	0.0322602	0.680117	0.989893
cg15337897	11	69634400	FGF3	0	5.52714e-05	0.0421327	0.0306416	0.587033	0.960064
cg17478228	19	11591593	ELAVL3	0	5.52326e-05	0.0421327	-0.0307548	0.669466	0.988977
cg23612557	16	3014320	KREMEN2	0	5.55728e-05	0.042296	0.00667349	0.648675	0.984521
cg23773983	6	16761891	ATXN1	0	5.59692e-05	0.0424646	0.00670533	0.643092	0.983088
cg25956062	11	130416290	NA	0	5.59041e-05	0.0424646	0.0144487	0.634642	0.980705
cg24683922	1	11983373	KIAA2013	0	5.61914e-05	0.0425034	-0.0259	0.624213	0.977375
ch.13.568598F	13	44810546	NA	0	5.61954e-05	0.0425034	0.0198278	0.631744	0.979824
cg11116142	3	3221344	CRBN	0	5.65943e-05	0.0427385	0.0073289	0.643349	0.983156
cg00349061	1	26371865	SLC30A2	0	5.71495e-05	0.0428236	0.0338324	0.644548	0.983472
cg13469600	1	18972919	PAX7	0	5.70773e-05	0.0428236	0.0179715	0.606035	0.970416
cg13975660	4	114681840	CAMK2D	0	5.68672e-05	0.0428236	0.0089738	0.629375	0.979079
cg14165614	10	71812101	H2AFY2	0	5.70568e-05	0.0428236	0.0215245	0.638499	0.981826
cg16210718	22	19711007	GP1BB	1	5.72361e-05	0.0428236	0.0263675	0.639176	0.982017
ch.2.126713632R	2	126997162	NA	0	5.71369e-05	0.0428236	0.00993618	0.64433	0.982728
cg00216305	16	51625890	NA	1	5.81159e-05	0.0428527	0.020501	0.655404	0.986108
cg00667026	14	69262265	C14orf181	0	6.00693e-05	0.0428527	0.00655628	0.640003	0.982248
cg00944431	1	10896004	NA	1	5.98827e-05	0.0428527	0.0136538	0.648701	0.984527
cg01021053	10	58121007	ZWINT	0	5.81188e-05	0.0428527	0.0039313	0.634301	0.98015
cg01732538	2	181738144	NA	0	6.00076e-05	0.0428527	0.0203639	0.65169	0.98525
cg01843264	12	133036016	NA	0	5.87945e-05	0.0428527	0.0118752	0.636395	0.981221
cg05922453	16	50425414	NA	1	5.9447e-05	0.0428527	0.0249637	0.646872	0.98407
cg06339752	16	68877402	TMCO7	0	5.93259e-05	0.0428527	0.0071862	0.633649	0.980407
cg06797617	2	88649907	NA	1	5.93595e-05	0.0428527	0.0333882	0.657425	0.986556
cg06854353	6	109704291	CD164	0	5.90597e-05	0.0428527	0.00676739	0.628535	0.97881
cg07325233	21	34638662	IL10RB	1	5.76863e-05	0.0428527	0.0367113	0.634094	0.980541
cg07549551	6	158487608	SYNJ2	0	5.91177e-05	0.0428527	-0.0236142	0.615663	0.973739
cg08685955	19	48871461	SYNGR4	0	5.77455e-05	0.0428527	0.00880955	0.643461	0.983186
cg11069748	10	118569479	NA	1	5.86423e-05	0.0428527	0.0249096	0.669503	0.988984
cg11468000	6	139694674	CITED2	0	5.97088e-05	0.0428527	0.00666238	0.64965	0.98476
cg11735846	1	4770935	AJAP1	1	5.90343e-05	0.0428527	0.0409537	0.65008	0.984864
cg11829253	15	77320787	PSTPIP1	1	5.93057e-05	0.0428527	0.0260549	0.619705	0.975793
cg13690543	6	31587680	BAT2	0	5.79999e-05	0.0428527	0.0231426	0.666103	0.988342
cg13921858	2	86333426	POLR1A	0	5.94851e-05	0.0428527	0.00603146	0.631393	0.979715
cg14151096	6	42714379	TBCC	0	5.76909e-05	0.0428527	0.00682665	0.646504	0.983976
cg14894961	2	184125440	NA	0	5.84775e-05	0.0428527	0.0122144	0.622098	0.976644
cg17839344	17	6544115	TXNDC17	0	6.00665e-05	0.0428527	0.00634729	0.640148	0.982288
cg18829162	18	77313915	NA	0	6.00528e-05	0.0428527	-0.0172926	0.596813	0.966256
cg19344103	6	108583071	SNX3	0	6.0099e-05	0.0428527	0.0165845	0.635347	0.980914
cg19426128	12	49667081	TUBA1C	0	5.88907e-05	0.0428527	-0.0192747	0.628905	0.978107
cg22919728	3	126242490	CHST13	0	5.8969e-05	0.0428527	0.0225288	0.614646	0.973907
cg25289845	4	108132316	NA	0	5.99423e-05	0.0428527	0.0223108	0.681432	0.990998
cg26188131	14	106095796	NA	0	5.91588e-05	0.0428527	-0.0383119	0.617959	0.975156
cg27528222	1	2138953	C1orf86	0	5.91707e-05	0.0428527	0.0263952	0.653829	0.985749
ch.12.1870160F	12	95463242	NR2C1	0	5.77844e-05	0.0428527	0.0139956	0.649957	0.984834
ch.6.2625594F	6	136904692	MAP3K5	0	5.80765e-05	0.0428527	0.0242264	0.656874	0.986435
ch.7.106043218F	7	106255982	NA	0	5.99546e-05	0.0428527	0.0154771	0.649478	0.984718
cg24032249	11	91956670	NA	0	6.04578e-05	0.0430454	0.0244805	0.633991	0.980055
cg19790294	16	88717755	CYBA	0	6.10163e-05	0.0433793	0.0401915	0.671989	0.989433
cg05622261	3	171757169	FNDC3B	0	6.12501e-05	0.0434089	0.0135085	0.637848	0.981641
cg09117237	1	7047820	CAMTA1	1	6.14155e-05	0.0434089	0.0193342	0.637963	0.981674
cg23290482	17	36997720	C17orf98	1	6.12356e-05	0.0434089	0.0342776	0.641075	0.982543
cg27517702	4	175750280	GLRA3	0	6.13489e-05	0.0434089	0.00632135	0.637609	0.981572
cg06784260	12	69634187	CPSF6	0	6.15676e-05	0.0434532	0.00563549	0.629751	0.979199
cg12650490	19	13209901	LYL1	1	6.20839e-05	0.0436409	0.022572	0.668172	0.988736
cg13765646	4	47708509	CORIN	0	6.20047e-05	0.0436409	0.010099	0.639057	0.981983
cg22872195	8	35401908	UNC5D	0	6.2193e-05	0.0436409	0.0288203	0.628036	0.978648
cg26357453	17	21030054	DHRS7B	0	6.21212e-05	0.0436409	0.00931039	0.61922	0.974704
cg10313047	3	52351355	DNAH1	1	6.28067e-05	0.0438812	0.0240317	0.666015	0.988325
cg15042866	3	27755970	NA	0	6.26978e-05	0.0438812	0.0284418	0.666302	0.987304
cg26426564	10	134371746	INPP5A	0	6.2725e-05	0.0438812	-0.0421947	0.585057	0.960267
cg04172748	2	120124292	DBI	0	6.30064e-05	0.0439496	0.00750264	0.634048	0.980527
cg07895149	10	105212283	CALHM2	1	6.30855e-05	0.0439496	0.0273421	0.600981	0.968192
cg11299873	2	145147291	ZEB2	0	6.34841e-05	0.0440403	-0.0117668	0.648874	0.98457
cg16301163	5	3221037	NA	0	6.36435e-05	0.0440403	-0.030449	0.577436	0.955942
cg21271681	13	20702278	NA	0	6.33386e-05	0.0440403	0.00732248	0.623028	0.976968
cg23441616	13	77901383	MYCBP2	0	6.36692e-05	0.0440403	0.00537695	0.628505	0.9788
ch.2.10906491R	2	10989040	NA	0	6.36473e-05	0.0440403	0.0259268	0.612272	0.972981
cg14753321	5	176784914	RGS14	0	6.39364e-05	0.0441622	0.0203876	0.648186	0.984399
cg00518989	22	31608519	LIMK2	0	6.42682e-05	0.0442359	0.00557319	0.632682	0.979326
cg01977762	19	4909193	UHRF1	1	6.45413e-05	0.0442359	0.0249139	0.65243	0.985424
cg02630129	21	16438166	NRIP1	0	6.44831e-05	0.0442359	0.0065204	0.639292	0.982049
cg08833675	8	10586790	SOX7	1	6.43472e-05	0.0442359	0.030573	0.665874	0.988298
cg11754343	17	5322575	RPAIN	0	6.47203e-05	0.0442359	0.00683202	0.613155	0.973329
cg25242556	15	91423375	FURIN	0	6.45467e-05	0.0442359	-0.0283746	0.587075	0.959845
cg25859099	7	20818767	NA	0	6.47718e-05	0.0442359	0.0542021	0.664789	0.988086
ch.17.75301806F	17	77687213	NA	0	6.47089e-05	0.0442359	0.00723316	0.615327	0.974168
cg03693568	2	220324656	SPEG	1	6.53475e-05	0.0443559	0.0167105	0.653118	0.985585
cg04927033	17	43679265	LOC644172	0	6.54043e-05	0.0443559	0.0156462	0.645148	0.983628
cg19144071	17	37735925	NA	1	6.53653e-05	0.0443559	0.0166591	0.635883	0.981072
cg23648810	10	30337992	KIAA1462	0	6.5176e-05	0.0443559	0.0246361	0.632113	0.979938
cg24164254	9	137329341	RXRA	1	6.52964e-05	0.0443559	0.02248	0.689534	0.992174
cg14678829	8	97657553	PGCP	0	6.63541e-05	0.0448747	0.0118598	0.637399	0.981512
cg17000885	5	139149420	NA	0	6.63195e-05	0.0448747	0.00812466	0.638515	0.98183
cg12263485	12	54673731	HNRNPA1	0	6.64619e-05	0.0448851	0.00749253	0.618195	0.975242
cg24980032	12	132551592	EP400	0	6.68894e-05	0.0451111	-0.0169875	0.58698	0.961302
cg19879479	6	80246572	LCA5	0	6.72051e-05	0.0452611	0.0108912	0.656266	0.9863
cg04963480	15	71408776	CT62	1	6.74481e-05	0.0453457	0.0221319	0.668929	0.988878
cg06916729	5	90676249	LOC100129716	0	6.75176e-05	0.0453457	0.00514831	0.628812	0.978899
cg03812067	20	43150641	SERINC3	0	6.80287e-05	0.0456259	0.00652772	0.639366	0.98207
cg03915558	2	179061183	OSBPL6	1	6.8587e-05	0.0458695	-0.0228643	0.65124	0.985143
cg06623385	10	103542751	NPM3	0	6.88484e-05	0.0458695	0.0107102	0.602628	0.968932
cg11702368	1	50798572	NA	0	6.85725e-05	0.0458695	0.0163714	0.635303	0.980901
cg14130977	22	19711023	GP1BB	0	6.88065e-05	0.0458695	0.0264365	0.627163	0.978363
cg22711811	19	1260514	NA	0	6.88642e-05	0.0458695	0.0107364	0.64509	0.983613
cg04964333	20	39969604	LPIN3	1	6.95804e-05	0.0462831	0.019018	0.624139	0.97735
cg03690187	15	41233838	NA	0	6.97982e-05	0.0463086	0.0105544	0.648284	0.984424
cg04872475	1	11159259	EXOSC10	0	6.99131e-05	0.0463086	0.00749058	0.652975	0.985552
cg08529267	4	8385035	ACOX3	0	6.99814e-05	0.0463086	0.008706	0.644042	0.983339
cg17481936	1	116371802	NA	0	7.00514e-05	0.0463086	-0.0308178	0.597982	0.966809
cg19399402	17	41984774	MPP2	0	7.00957e-05	0.0463086	0.0076382	0.636414	0.981227
cg04701618	12	131443231	GPR133	0	7.08214e-05	0.0465979	0.048266	0.686886	0.991572
cg12162450	2	45176551	NA	0	7.08087e-05	0.0465979	0.0251505	0.671934	0.989423
cg23071728	19	7069904	ZNF557	0	7.07052e-05	0.0465979	0.00675508	0.628206	0.978703
cg05771342	11	68782202	MRGPRF	1	7.09716e-05	0.0466335	0.0297946	0.636711	0.981313
cg07481320	6	42739021	NA	0	7.1106e-05	0.0466587	0.0384841	0.630137	0.978356
cg14653136	1	197877786	NA	1	7.12095e-05	0.0466636	0.0327563	0.645673	0.983764
cg01872660	16	10972898	CIITA	0	7.17404e-05	0.0468453	0.00914578	0.623202	0.977028
cg04714201	6	30538986	ABCF1	0	7.175e-05	0.0468453	0.00675818	0.641008	0.982525
cg14147498	9	974820	NA	0	7.18056e-05	0.0468453	0.0615612	0.651705	0.985253
cg26611765	7	27199916	NA	1	7.18728e-05	0.0468453	0.0415333	0.653222	0.985609
cg00388871	20	62530407	DNAJC5	0	7.2305e-05	0.0469492	-0.0324052	0.591233	0.963513
cg12298212	6	27065003	NA	0	7.23221e-05	0.0469492	0.00782134	0.635208	0.980873
cg14318001	14	70236385	SFRS5	0	7.21822e-05	0.0469492	-0.0107406	0.61971	0.975795
cg00691940	13	103514731	ERCC5	0	7.26847e-05	0.0469499	-0.0105226	0.636824	0.981346
cg05920909	1	197889693	LHX9	1	7.26962e-05	0.0469499	0.0310225	0.648659	0.984517
cg09074817	6	87866051	ZNF292	0	7.26073e-05	0.0469499	0.0125766	0.61791	0.975138
cg16740802	7	30811996	FAM188B	0	7.28303e-05	0.0469499	0.0173033	0.624406	0.977441
cg21420090	1	11750857	MAD2L2	0	7.29035e-05	0.0469499	0.0070703	0.638605	0.981856
cg27642062	16	55513148	MMP2	0	7.28824e-05	0.0469499	0.00812269	0.626276	0.977574
ch.13.564317R	13	44582648	NA	0	7.31333e-05	0.0470356	0.0177961	0.63188	0.979401
cg00997338	3	32862830	TRIM71	1	7.35108e-05	0.0470912	0.0143197	0.655198	0.986061
cg05318454	19	46117805	EML2	0	7.36077e-05	0.0470912	0.0244682	0.640936	0.982505
cg07304175	3	181414139	SOX2OT	1	7.34871e-05	0.0470912	0.0283268	0.668308	0.988463
cg16615348	5	140090765	VTRNA1-1	0	7.34544e-05	0.0470912	0.014185	0.636366	0.981213
cg06204838	1	27816661	WASF2	0	7.37736e-05	0.0471352	0.00687067	0.621363	0.976386
ch.7.87722890F	7	87884954	NA	0	7.38756e-05	0.0471384	0.013931	0.664007	0.987931
cg06572563	19	1132966	SBNO2	0	7.44133e-05	0.0472332	0.01955	0.638941	0.981951
cg11769939	10	48370695	ZNF488	0	7.42277e-05	0.0472332	-0.0276986	0.599733	0.967623
cg17996591	3	88198870	C3orf38	0	7.43913e-05	0.0472332	0.00709914	0.626916	0.977442
ch.12.124321348F	12	125755395	NA	0	7.43648e-05	0.0472332	0.0124766	0.640522	0.982391
cg16544661	16	48657422	NA	1	7.48026e-05	0.0472388	0.00805711	0.654895	0.985993
cg23497569	7	19417585	NA	1	7.47296e-05	0.0472388	0.040035	0.657147	0.986495
ch.10.1529706R	10	73505818	CDH23	0	7.48113e-05	0.0472388	0.0132321	0.628601	0.978831
ch.4.1616659F	4	84178312	NA	0	7.4767e-05	0.0472388	0.0266441	0.639982	0.982242
cg01974027	1	114694766	SYT6	1	7.51018e-05	0.0472993	0.0204621	0.617111	0.974841
cg08748308	5	169695483	LCP2	1	7.50329e-05	0.0472993	0.0233602	0.645897	0.983821
cg07118069	12	10766482	MAGOHB	0	7.56558e-05	0.0473345	0.00991106	0.629618	0.979157
cg08694858	2	71644339	ZNF638	0	7.53106e-05	0.0473345	0.0192905	0.623848	0.97725
cg09393535	16	77224401	MON1B	0	7.57603e-05	0.0473345	0.00800305	0.627065	0.978331
cg10724940	22	50656595	TUBGCP6	0	7.58402e-05	0.0473345	-0.0274641	0.581776	0.958449
cg16767968	17	75085390	SCARNA16	0	7.55039e-05	0.0473345	0.0089163	0.622726	0.976863
cg24937126	7	107643285	LAMB1	0	7.56178e-05	0.0473345	0.00602343	0.629535	0.97913
cg25975690	7	27199726	NA	1	7.5404e-05	0.0473345	0.0343706	0.643965	0.983319
cg00607566	17	45726993	KPNB1	0	7.60681e-05	0.0473693	0.00809534	0.634809	0.980754
cg25724441	17	68165759	KCNJ2	0	7.60911e-05	0.0473693	0.00766788	0.633066	0.98023
cg11518839	5	176216711	NA	0	7.62202e-05	0.0473889	0.0243034	0.602037	0.968668
cg03222374	4	3773996	NA	0	7.65475e-05	0.0474228	0.0231767	0.618461	0.9748
cg05668405	6	28890644	TRIM27	0	7.64783e-05	0.0474228	0.008979	0.613433	0.973438
cg11663376	3	147089629	NA	0	7.65675e-05	0.0474228	-0.0503989	0.655239	0.98607
cg02919615	19	1295656	EFNA2	0	7.67739e-05	0.0474295	0.022159	0.630095	0.979308
cg15005255	19	18368728	KIAA1683	0	7.677e-05	0.0474295	-0.0284655	0.572085	0.952684
cg04247530	8	144997355	PLEC1	0	7.69362e-05	0.0474694	-0.0246276	0.657669	0.986025
cg13955487	9	91187065	NXNL2	1	7.73625e-05	0.0476719	0.0197047	0.654958	0.985653
cg05962644	12	32331973	BICD1	0	7.80673e-05	0.0480452	-0.0168405	0.619907	0.975866
cg10778994	1	226497636	LIN9	0	7.8369e-05	0.0481699	0.0149914	0.609923	0.972038
cg00247571	13	50707065	NA	1	7.86146e-05	0.0482324	0.0340687	0.655389	0.986104
cg25710298	2	286830	FAM150B	0	7.86695e-05	0.0482324	0.0269253	0.631444	0.979731
cg20944157	2	10567750	NA	1	7.8802e-05	0.0482527	0.0198396	0.663024	0.987733
cg04801716	22	39268170	CBX6	0	7.89297e-05	0.0482701	0.00727062	0.619825	0.975836
cg23089438	1	110453477	CSF1	0	7.91344e-05	0.0483344	0.00581364	0.63023	0.979351
cg01089639	19	17959046	JAK3	0	8.03039e-05	0.0483966	0.0216148	0.640135	0.982284
cg02855360	5	102595549	C5orf30	0	7.99144e-05	0.0483966	0.00651563	0.617161	0.97486
cg03678146	7	2972392	CARD11	0	8.00567e-05	0.0483966	-0.0324543	0.575286	0.954655
cg04191236	17	80330901	UTS2R	0	8.01423e-05	0.0483966	0.0214103	0.628623	0.978838
cg08184640	14	95624149	FLJ45244	0	8.05784e-05	0.0483966	0.00688441	0.631439	0.97973
cg08836199	3	194469052	NA	1	8.06315e-05	0.0483966	0.036579	0.687821	0.991707
cg11360819	6	15663360	DTNBP1	0	8.05075e-05	0.0483966	0.00729663	0.615646	0.974289
cg11992621	2	172960519	NA	0	7.981e-05	0.0483966	0.0159903	0.640201	0.982303
cg16645705	13	111881218	ARHGEF7	0	8.03596e-05	0.0483966	-0.0230473	0.666215	0.988364
cg18161327	13	100627703	NA	0	8.004e-05	0.0483966	0.0334136	0.659958	0.986768
cg19463531	4	619272	PDE6B	1	7.94165e-05	0.0483966	0.0189533	0.674257	0.989356
cg22540324	2	29092552	TRMT61B	0	8.02668e-05	0.0483966	0.00915286	0.614607	0.973892
cg22676212	19	47910108	MEIS3	1	7.96253e-05	0.0483966	0.0272019	0.642692	0.982981
ch.10.296387R	10	10719045	NA	0	7.94898e-05	0.0483966	0.0202766	0.600131	0.967805
cg25958857	12	53448399	TENC1	0	8.08784e-05	0.0484848	-0.0155774	0.643234	0.983126
cg01656470	19	57350096	PEG3	0	8.12214e-05	0.0484996	0.0167555	0.613764	0.972597
cg10592901	12	48245219	VDR	1	8.18318e-05	0.0484996	0.0186687	0.613663	0.973527
cg12198140	3	16843387	NA	1	8.21642e-05	0.0484996	-0.0321161	0.61083	0.972405
cg13396716	1	5923309	NPHP4	1	8.22312e-05	0.0484996	0.0197704	0.655915	0.986222
cg14199833	6	33288964	DAXX	0	8.18629e-05	0.0484996	-0.0129234	0.625298	0.976377
cg17114932	11	108092898	ATM	0	8.20801e-05	0.0484996	0.00876678	0.631475	0.979741
cg17514851	16	72128393	TXNL4B	0	8.19309e-05	0.0484996	0.00783951	0.625055	0.977661
cg18712119	17	26662236	TNFAIP1	0	8.13296e-05	0.0484996	0.0085569	0.617662	0.975046
cg20734268	6	2764974	WRNIP1	0	8.20157e-05	0.0484996	0.00607762	0.627281	0.978402
cg21637172	7	61968988	NA	0	8.23014e-05	0.0484996	-0.0140054	0.620375	0.976034
cg24089723	1	27019087	NA	0	8.18726e-05	0.0484996	0.00857291	0.629724	0.97919
cg25913233	5	151066683	SPARC	1	8.22252e-05	0.0484996	0.0242409	0.640185	0.981576
cg27149284	19	3821283	ZFR2	0	8.16121e-05	0.0484996	-0.0266838	0.59953	0.967529
ch.11.1416715R	11	68206429	LRP5	0	8.18585e-05	0.0484996	0.0192041	0.583012	0.959142
cg20587808	3	184320123	NA	1	8.25028e-05	0.0485593	0.0304053	0.648653	0.984515
cg02098752	5	176024005	GPRIN1	0	8.27522e-05	0.0486472	0.0351194	0.656241	0.986295
cg08887093	3	81810259	GBE1	0	8.28998e-05	0.048675	0.00697246	0.621702	0.976505
cg16258569	1	82169315	NA	1	8.31013e-05	0.0487344	0.0190384	0.642426	0.98291
cg11602598	12	122985643	ZCCHC8	0	8.3835e-05	0.0491054	0.00678476	0.634683	0.980717
cg11522812	1	92949608	GFI1	0	8.42063e-05	0.0492634	0.00683194	0.627706	0.978541
cg07360182	1	180123796	QSOX1	0	8.43593e-05	0.0492777	0.00851264	0.615643	0.974289
cg26875073	15	25200490	SNRPN	0	8.44337e-05	0.0492777	0.02341	0.620181	0.975964
cg19065045	11	61066996	DDB1	1	8.49932e-05	0.0495447	0.0197116	0.67649	0.990206
cg05210689	14	100233454	NA	0	8.52763e-05	0.0495907	0.0345826	0.661682	0.98746
cg17282395	2	172974014	NA	0	8.52629e-05	0.0495907	0.0303172	0.633927	0.980491
cg03619586	6	31705409	CLIC1	1	8.57717e-05	0.0498191	0.0288151	0.641409	0.982635
cg25731359	1	3567738	TP73	0	8.59845e-05	0.049883	0.0170197	0.593206	0.964503
cg10024587	10	105211753	CALHM2	0	8.61714e-05	0.0498897	0.016609	0.592811	0.964307
cg15215033	17	79258732	SLC38A10	0	8.62014e-05	0.0498897	0.025125	0.635766	0.981037
cg09562503	14	21152739	RNASE4	0	8.65526e-05	0.0500333	0.0131609	0.629997	0.978466
cg04006718	10	1068667	C10orf110	0	8.70323e-05	0.0501749	-0.0369774	0.621223	0.976336
cg14258366	7	41982794	NA	0	8.71077e-05	0.0501749	0.00460885	0.626377	0.978103
cg16028555	11	75922172	NA	1	8.70833e-05	0.0501749	0.0216729	0.658808	0.986856
cg19776032	6	32821090	PSMB9	0	8.7216e-05	0.0501778	0.00655667	0.6281	0.978669
cg06828538	7	5463627	TNRC18	0	8.77401e-05	0.0503006	0.00934846	0.612326	0.973003
cg09926418	14	101292392	MEG3	0	8.7727e-05	0.0503006	0.0108029	0.638076	0.981706
cg12378939	12	44949198	NELL2	1	8.76321e-05	0.0503006	0.0446972	0.655389	0.986104
cg04486506	20	62577863	UCKL1	0	8.80563e-05	0.0503036	-0.0298173	0.565445	0.948376
cg11784785	11	20620089	SLC6A5	0	8.7935e-05	0.0503036	0.0131392	0.59436	0.963189
cg13912748	5	170814454	NPM1	0	8.80511e-05	0.0503036	0.0062457	0.607172	0.970898
cg20360212	22	30642820	LIF	0	8.86508e-05	0.0504873	0.00699622	0.631512	0.979752
cg21178645	9	93375779	DIRAS2	0	8.86897e-05	0.0504873	-0.0191741	0.645459	0.983709
cg21852429	17	36997740	C17orf98	0	8.85739e-05	0.0504873	0.0337903	0.614967	0.97347
cg00875849	10	118569527	NA	1	8.89111e-05	0.050495	0.0286489	0.672037	0.989442
cg01362570	3	140660572	SLC25A36	0	8.88451e-05	0.050495	0.00714486	0.617808	0.9751
cg12555380	15	27111699	GABRA5	1	8.90218e-05	0.0504988	0.042591	0.630923	0.979569
cg03863069	5	171883729	NA	0	8.93483e-05	0.0505658	0.00885367	0.625945	0.97796
cg13684305	1	223566278	C1orf65	0	8.93439e-05	0.0505658	0.0226528	0.631898	0.979872
cg05614333	15	27111774	GABRA5	0	8.95929e-05	0.0505863	0.0284526	0.641697	0.982713
cg18789547	3	42307799	CCK	0	8.95266e-05	0.0505863	0.0241018	0.614962	0.974029
cg26568669	6	71276461	C6orf57	0	9.08205e-05	0.0512199	0.0065612	0.613689	0.973537
ch.14.95739172F	14	96669419	NA	0	9.11045e-05	0.0513205	0.014146	0.641152	0.982564
cg01578221	14	75530906	ACYP1	0	9.16973e-05	0.0515349	0.00623738	0.625315	0.977749
cg04629182	6	32862244	NA	0	9.16968e-05	0.0515349	0.00679696	0.609374	0.971813
cg01924596	5	31854504	PDZD2	1	9.28734e-05	0.0518574	0.0315695	0.64234	0.982887
cg05412843	8	52812092	PCMTD1	0	9.3084e-05	0.0518574	0.00732077	0.617869	0.975122
cg05779219	20	23032166	NA	0	9.29364e-05	0.0518574	0.020855	0.606835	0.970756
cg09143319	8	144997224	PLEC1	0	9.25315e-05	0.0518574	-0.0141628	0.637996	0.981683
cg16429505	7	100488398	UFSP1	1	9.3304e-05	0.0518574	0.0239054	0.638985	0.981963
cg16519300	1	16084830	FBLIM1	0	9.26664e-05	0.0518574	0.0169348	0.646658	0.984015
cg20839034	2	20646816	RHOB	0	9.33391e-05	0.0518574	0.00721395	0.616351	0.974556
cg21001214	12	56497920	PA2G4	0	9.28096e-05	0.0518574	0.00617579	0.611722	0.972763
cg22332076	8	133494940	NA	0	9.24077e-05	0.0518574	0.0314947	0.639154	0.982011
cg25965290	5	89705234	CETN3	0	9.32327e-05	0.0518574	0.00662238	0.63911	0.981998
cg00338391	7	1283981	NA	0	9.35917e-05	0.0519383	0.0119132	0.58639	0.960239
cg04916091	19	17958647	JAK3	1	9.39607e-05	0.0519649	0.0174229	0.61338	0.973417
cg11665652	19	42777487	NA	0	9.39008e-05	0.0519649	-0.0246598	0.598674	0.967133
cg27219874	16	67696095	PARD6A	0	9.37737e-05	0.0519649	-0.0280073	0.564692	0.947869
cg05652840	1	235491627	GGPS1	0	9.40907e-05	0.0519776	0.00616929	0.634273	0.980594
cg02045948	3	32857317	NA	1	9.45077e-05	0.0521486	0.0203871	0.623281	0.977056
cg02256631	16	31342952	ITGAM	0	9.49982e-05	0.0521694	0.0244838	0.630976	0.979585
cg08117110	15	81605232	STARD5	0	9.48291e-05	0.0521694	-0.0292165	0.584341	0.959876
cg10671380	15	80445874	FAH	0	9.50826e-05	0.0521694	0.0299667	0.63617	0.981156
cg17205803	17	74733313	MIR636	0	9.46681e-05	0.0521694	0.00488739	0.617089	0.974833
cg24011405	17	66194797	LOC440461	0	9.49101e-05	0.0521694	0.0195889	0.639381	0.982074
cg11247103	1	201915768	LMOD1	0	9.52184e-05	0.052185	0.00659421	0.627748	0.978554
cg02046668	16	67258146	LRRC29	0	9.61301e-05	0.0525563	0.0143113	0.622281	0.976708
cg06023257	11	78129396	GAB2	0	9.64371e-05	0.0525563	0.00854353	0.631918	0.979878
cg07878378	8	56987195	RPS20	0	9.62932e-05	0.0525563	0.0067747	0.610871	0.972422
cg18787802	6	139190700	ECT2L	1	9.63594e-05	0.0525563	0.0306307	0.662067	0.987215
cg19861138	2	154335384	RPRM	1	9.63824e-05	0.0525563	-0.00788101	0.632654	0.979643
cg00302979	4	124261820	NA	0	9.65596e-05	0.052564	0.011766	0.635115	0.980845
cg01495344	13	39260543	FREM2	0	9.73379e-05	0.0527594	0.00725579	0.627003	0.97831
cg01568668	15	74420796	LOC283731	1	9.75633e-05	0.0527594	0.0271636	0.635424	0.980937
cg11110248	4	103682314	MANBA	0	9.75098e-05	0.0527594	0.00735221	0.610504	0.972274
cg13941982	19	3610890	C19orf29	1	9.73986e-05	0.0527594	0.0216207	0.665613	0.988247
cg15526035	14	54686833	NA	0	9.77876e-05	0.0527594	0.0168788	0.616009	0.974427
cg17752089	19	15590308	PGLYRP2	0	9.72157e-05	0.0527594	0.0114339	0.611728	0.972765
cg20721738	22	23487104	RAB36	0	9.77184e-05	0.0527594	0.0273697	0.63437	0.980623
ch.2.164613865R	2	164905619	NA	0	9.7689e-05	0.0527594	0.0329908	0.62993	0.979256
ch.15.922567R	15	63963749	HERC1	0	9.78997e-05	0.0527612	0.00834612	0.615632	0.974284
cg08704250	15	31115839	NA	0	9.81091e-05	0.0528154	0.0459874	0.646985	0.983304
cg01904393	12	51815083	NA	1	9.85901e-05	0.0530156	-0.0208582	0.622786	0.976884
cg20667480	17	77916768	TBC1D16	0	9.87772e-05	0.0530575	0.0217076	0.608623	0.971504
cg27281093	22	18632404	USP18	0	9.92232e-05	0.0532381	0.016318	0.630351	0.979389
cg11619961	5	149792840	CD74	0	9.94643e-05	0.0533086	0.0348969	0.6343	0.980603
cg08019195	11	118023996	SCN4B	0	9.97078e-05	0.0533299	0.0053865	0.621042	0.976272
cg23243400	7	20818844	NA	0	9.97237e-05	0.0533299	0.0654439	0.657589	0.986007
cg07930578	15	41806588	LTK	1	0.000100034	0.0534371	0.0148393	0.633366	0.980321
cg10149870	2	129106448	NA	0	0.000100311	0.0534763	0.0335686	0.636349	0.981208
cg17667035	10	118569608	NA	1	0.000100328	0.0534763	0.026019	0.646285	0.98392
cg05415146	11	42429192	NA	1	0.000100685	0.0536081	0.0140399	0.623661	0.977186
cg15387123	9	139891058	CLIC3	1	0.000101022	0.0536695	0.0235376	0.639852	0.982206
cg17159790	18	73168179	NA	0	0.000100989	0.0536695	0.0299203	0.617316	0.974917
cg09504398	4	146019088	ABCE1	0	0.000101898	0.0539014	0.00811124	0.630505	0.978965
cg18710738	6	28324650	ZKSCAN3	0	0.000101903	0.0539014	-0.0229543	0.570019	0.951375
cg18915379	2	242212422	HDLBP	0	0.000101642	0.0539014	0.00583891	0.608263	0.971355
cg27278500	2	96765415	NA	1	0.000101744	0.0539014	0.0129519	0.628078	0.978662
cg11413778	2	3715083	ALLC	0	0.000102033	0.0539118	-0.0118137	0.601392	0.968379
cg09575258	5	175084718	HRH2	0	0.00010227	0.0539781	0.0143326	0.63056	0.979455
cg09720372	3	108308234	KIAA1524	0	0.000102709	0.0540924	0.00687134	0.613248	0.973365
cg21412992	1	61547497	NFIA	0	0.000102656	0.0540924	0.00581856	0.62164	0.975593
cg27265573	14	54686707	NA	0	0.000102881	0.0541242	0.01643	0.620945	0.976237
cg03673138	11	72385963	PDE2A	0	0.000103389	0.0541568	0.0193865	0.631656	0.979797
cg07025242	4	1578603	NA	0	0.000103138	0.0541568	0.0104982	0.632918	0.980185
cg12956209	11	32851240	PRRG4	0	0.000103306	0.0541568	0.00610852	0.607203	0.970912
cg17572221	6	135376204	HBS1L	0	0.000103327	0.0541568	0.0080774	0.614224	0.973745
cg18567944	20	42843864	NA	0	0.000104023	0.0543714	0.00945278	0.607436	0.971009
cg24160823	10	132284938	NA	1	0.00010393	0.0543714	0.0128683	0.663605	0.987308
cg05232067	8	26240888	BNIP3L	0	0.000104355	0.0544249	0.00656205	0.627882	0.978598
cg05528916	11	10955626	NA	0	0.000104368	0.0544249	0.00586241	0.635387	0.980926
cg06218688	11	19799429	NAV2	0	0.000104461	0.0544249	0.0215794	0.630773	0.979522
cg14893857	14	102554969	HSP90AA1	0	0.000104759	0.0544977	0.0285096	0.623408	0.977099
cg22992472	10	96305176	HELLS	0	0.000104825	0.0544977	0.00599689	0.629245	0.979038
cg19927885	20	39969058	LPIN3	0	0.000105002	0.054524	0.0505978	0.636034	0.979905
cg20670939	19	51513296	KLK9	1	0.000105101	0.054524	0.0208454	0.636163	0.981154
cg06585982	3	143692056	C3orf58	0	0.000105422	0.054618	0.00707023	0.62669	0.978207
cg09174502	11	130079372	ST14	0	0.000105619	0.054618	-0.0294752	0.572005	0.942718
cg14017460	19	46288989	DMWD	0	0.00010561	0.054618	-0.0213212	0.588915	0.962321
cg08301299	16	2317849	RNPS1	0	0.00010626	0.0548326	0.0231144	0.630303	0.979374
cg09261555	6	26285826	HIST1H4H	0	0.000106229	0.0548326	0.00680098	0.607282	0.970945
cg04879832	16	88717456	CYBA	0	0.000106661	0.0549674	0.0547484	0.643252	0.98313
cg26687477	2	103349464	MFSD9	0	0.000106748	0.0549674	-0.0115114	0.60248	0.968866
cg16963683	11	44087684	ACCS	0	0.000107373	0.0552308	0.00550429	0.627164	0.978363
cg13881964	6	41537476	FOXP4	0	0.000107907	0.0554467	0.020674	0.66936	0.988957
cg23261102	5	138775214	DNAJC18	0	0.000108214	0.0555455	0.00761837	0.622621	0.976827
cg20316048	2	183580463	DNAJC10	0	0.000108361	0.0555623	0.00697436	0.614627	0.9739
cg18322546	14	77422738	NA	0	0.000108552	0.0556018	0.0195441	0.564141	0.947494
cg26076412	10	7452242	SFMBT2	0	0.00010867	0.0556033	0.00603565	0.607072	0.970856
cg08499602	8	27132306	NA	0	0.000109083	0.055639	0.00742456	0.607328	0.970964
cg09050331	8	70984917	PRDM14	1	0.00010896	0.055639	0.0216565	0.632646	0.980102
cg10263682	3	181413847	SOX2OT	0	0.000109027	0.055639	0.0494273	0.651266	0.985149
cg12260146	3	33840237	PDCD6IP	0	0.00010956	0.0556417	0.00982713	0.627151	0.978359
cg12322146	3	29197502	NA	0	0.000109511	0.0556417	-0.0199679	0.622814	0.976894
cg21375294	18	35065040	BRUNOL4	0	0.0001096	0.0556417	0.0125905	0.594385	0.965084
cg22896354	17	21367200	NA	1	0.000109662	0.0556417	0.0295321	0.611511	0.972678
cg23097006	20	25063817	VSX1	0	0.000109405	0.0556417	0.0302631	0.575994	0.955082
cg07813460	10	102743097	SEMA4G	0	0.000110416	0.0556755	-0.044603	0.620755	0.97617
cg14626259	21	38079019	SIM2	1	0.000110226	0.0556755	0.0221887	0.637499	0.981541
cg19475224	7	150689889	NOS3	0	0.000110276	0.0556755	0.0188107	0.664204	0.987432
cg22116670	5	151066730	SPARC	1	0.000110066	0.0556755	0.0333366	0.63329	0.980298
cg23046045	11	116285258	NA	1	0.000110344	0.0556755	0.0190358	0.621653	0.976488
cg23468699	14	101526893	MIR496	0	0.00011031	0.0556755	-0.0411511	0.571033	0.949686
cg01604411	19	41834514	NA	1	0.000111132	0.0557873	0.0252046	0.655565	0.986144
cg03167413	7	113723093	NA	0	0.000110947	0.0557873	0.00780672	0.611244	0.972572
cg04337653	6	100905587	SIM1	0	0.00011129	0.0557873	0.0141385	0.591268	0.963531
cg05260466	3	27756661	NA	0	0.000111442	0.0557873	0.0232199	0.594034	0.964912
cg06771056	6	32805223	TAP2	0	0.000110885	0.0557873	0.00618712	0.627775	0.978563
cg13751927	19	17000885	F2RL3	0	0.000111376	0.0557873	-0.0231254	0.558538	0.94357
cg25195210	3	157217842	VEPH1	0	0.00011099	0.0557873	0.0235627	0.621303	0.976364
cg02671880	13	95355117	NA	1	0.000112271	0.0560096	0.0164499	0.601554	0.968451
cg03791497	17	21118194	TMEM11	0	0.000112227	0.0560096	0.00622855	0.617695	0.975058
cg04257751	6	170863379	PSMB1	0	0.000112078	0.0560096	0.00775924	0.614178	0.973727
cg06654447	9	139686019	TMEM141	0	0.000112347	0.0560096	0.00538345	0.617666	0.975047
cg02992296	7	1511248	INTS1	0	0.00011269	0.056065	0.00801852	0.635277	0.980893
cg09689449	12	121163851	ACADS	0	0.00011266	0.056065	0.0120492	0.609207	0.967923
cg05973457	16	22207490	NA	0	0.000113192	0.0562066	0.00996111	0.602361	0.968813
ch.6.40382477R	6	40274499	NA	0	0.000113206	0.0562066	0.0194395	0.588963	0.960363
cg25653204	19	52264429	FPR2	0	0.000113345	0.0562182	0.0165227	0.606532	0.970015
cg15714041	9	32384344	ACO1	0	0.000113467	0.0562214	0.00614636	0.61386	0.973604
cg01849903	3	127263647	NA	0	0.000113888	0.0562656	-0.0160811	0.618689	0.975424
cg04928372	6	27720905	NA	0	0.000113986	0.0562656	0.00518099	0.614928	0.974016
cg13681751	20	44065600	NA	0	0.00011402	0.0562656	0.00680517	0.625239	0.977723
cg17936867	22	20716397	NA	0	0.000113973	0.0562656	-0.0398326	0.631089	0.979621
cg01030121	12	72667236	LOC283392	0	0.000114314	0.0562908	0.00722593	0.627319	0.978414
cg13806029	10	131209623	NA	0	0.000114419	0.0562908	-0.0364102	0.567193	0.949539
ch.10.20745226R	10	20705220	NA	0	0.000114403	0.0562908	0.0117863	0.626806	0.978245
cg21757127	19	18525886	NA	0	0.000115577	0.0568031	0.0247805	0.59582	0.965781
cg11007426	15	89164106	AEN	0	0.000115716	0.0568139	0.0153946	0.614662	0.973914
cg01410951	7	73256879	WBSCR27	0	0.000116199	0.056976	0.00584604	0.617224	0.974883
cg26055950	1	3600852	TP73	0	0.000116281	0.056976	0.0251703	0.592571	0.964187
cg06639870	2	152954155	CACNB4	0	0.000117348	0.0573127	0.0278979	0.625857	0.97793
cg12708799	10	438227	DIP2C	0	0.000117139	0.0573127	-0.0281669	0.580568	0.957763
cg13520651	11	60789647	NA	0	0.000117794	0.0573127	0.0276738	0.627041	0.978323
cg19560588	7	25892614	NA	0	0.000117545	0.0573127	0.0461846	0.642424	0.982909
cg21951594	4	128554147	INTU	0	0.000117754	0.0573127	0.0226391	0.629408	0.97909
cg27130882	20	56064104	HMGB1L1	0	0.000117653	0.0573127	-0.0130719	0.603582	0.968277
ch.2.4489892R	2	225042950	NA	0	0.000117317	0.0573127	0.0178438	0.632192	0.979963
cg07088372	17	21367002	NA	0	0.00011817	0.0573477	0.0143971	0.605558	0.970212
cg10321208	1	53662243	CPT2	0	0.000118338	0.0573477	0.00722042	0.610492	0.972269
cg16248783	2	38304146	CYP1B1	0	0.000118262	0.0573477	0.00747336	0.606462	0.970598
cg22050253	4	77507338	SHROOM3	0	0.000118054	0.0573477	0.0204377	0.647744	0.984289
cg15631127	20	57426580	GNAS	0	0.00011874	0.0574849	0.00827473	0.618861	0.975487
cg10462108	5	128430983	ISOC1	0	0.000118867	0.0574893	0.00715084	0.60766	0.971103
cg18623649	10	125034066	NA	1	0.000119102	0.0575453	0.0216968	0.607831	0.971175
cg01730976	17	80676883	FN3KRP	0	0.000119502	0.0576815	0.00605361	0.599979	0.967735
cg04928049	1	19665240	NA	1	0.000119911	0.0577638	0.0232891	0.640232	0.982311
cg12721600	1	35327788	NA	0	0.0001198	0.0577638	0.0188771	0.614785	0.973961
cg00170714	17	40724562	MLX	0	0.000121083	0.057869	0.0180494	0.628831	0.978905
cg09038058	17	38497528	RARA	0	0.000120685	0.057869	0.00967777	0.612344	0.97301
cg10591516	12	125405786	NA	0	0.000120984	0.057869	0.0200641	0.589715	0.962736
cg12949461	6	33872364	NA	1	0.000120883	0.057869	0.0189354	0.58577	0.960653
cg18933840	17	77721824	NA	0	0.000120279	0.057869	0.010131	0.592749	0.964276
cg20594316	4	2389156	ZFYVE28	0	0.000120679	0.057869	-0.0320968	0.552227	0.937163
cg21835622	5	146833431	DPYSL3	0	0.000120696	0.057869	0.00703504	0.607262	0.970936
cg25254573	11	76432963	GUCY2E	0	0.000120944	0.057869	0.00659049	0.6119	0.972834
cg00269115	1	23695530	C1orf213	0	0.000121703	0.0579943	0.00642462	0.610255	0.972173
cg02743713	2	157178647	NA	0	0.000121606	0.0579943	0.0236492	0.581584	0.958341
cg04879211	7	47576144	TNS3	1	0.00012148	0.0579943	0.0308926	0.600631	0.968034
cg18758453	20	2637177	SNORD57	0	0.000121829	0.0579972	-0.0211745	0.618297	0.97528
cg14537507	5	130970729	RAPGEF6	0	0.000122315	0.0580925	0.00705263	0.601995	0.96865
cg16652462	17	43679667	LOC644172	0	0.000122388	0.0580925	-0.0672103	0.64929	0.984672
cg20264529	10	30638039	MTPAP	0	0.000122163	0.0580925	0.0046177	0.619301	0.974734
cg04220088	4	141294522	SCOC	0	0.00012271	0.058149	0.00731111	0.613712	0.973546
cg10824705	2	149645724	KIF5C	1	0.000122831	0.058149	0.0100918	0.617817	0.975103
cg23201676	15	32569053	NA	0	0.000122866	0.058149	-0.0113237	0.600418	0.967936
cg03416228	11	65360321	NA	1	0.000123169	0.0582357	0.0168854	0.624586	0.977502
cg02454053	15	85327774	ZNF592	0	0.000123592	0.0582817	-0.0347288	0.570977	0.951986
cg09018151	2	201390701	SGOL2	0	0.000123551	0.0582817	0.00673613	0.608068	0.970671
cg09547170	10	105726688	SLK	0	0.000123626	0.0582817	0.00750739	0.613803	0.973582
cg03224126	15	72491032	GRAMD2	1	0.000123937	0.0583717	0.0127882	0.624563	0.977494
cg01130406	4	113739249	ANK2	0	0.00012459	0.0585432	0.00919925	0.624227	0.97738
cg03761006	16	28251257	NA	1	0.000125628	0.0585432	0.00769909	0.645112	0.983619
cg08935793	16	50776015	CYLD	0	0.000124569	0.0585432	0.00578758	0.616052	0.974443
cg15141207	5	175815715	HIGD2A	0	0.000125503	0.0585432	0.00520957	0.624788	0.976546
cg16650026	1	1969334	NA	1	0.000125608	0.0585432	0.0096344	0.637928	0.981663
cg17256364	10	17495134	ST8SIA6	0	0.000125394	0.0585432	0.0201045	0.615657	0.974294
cg22061444	15	30917918	ARHGAP11B	0	0.000125568	0.0585432	0.00735409	0.609277	0.971774
cg22389137	4	113432227	NA	0	0.000125182	0.0585432	0.0239897	0.623803	0.977235
cg22462010	8	124173385	NA	0	0.000124965	0.0585432	0.0319226	0.608565	0.97148
cg25509697	3	138666732	FOXL2	1	0.000124798	0.0585432	0.0187021	0.609951	0.972049
ch.13.52878677F	13	53980676	NA	0	0.000125424	0.0585432	0.0127952	0.605057	0.969996
cg15774065	17	79495320	FSCN2	1	0.000126032	0.0586191	0.0261837	0.634273	0.980594
cg19596273	10	30724086	MAP3K8	0	0.000125984	0.0586191	0.0197486	0.622075	0.976117
cg06982190	7	27199815	NA	1	0.000126918	0.0586646	0.0328723	0.614444	0.97383
cg10246531	16	88717628	CYBA	0	0.000126319	0.0586646	0.0528453	0.640981	0.982517
cg13893372	16	16457657	NA	0	0.000126782	0.0586646	-0.0229312	0.56544	0.946836
cg18847904	5	1779178	NA	1	0.000126691	0.0586646	0.0134895	0.631088	0.97962
cg22230640	6	32805807	TAP2	0	0.000126861	0.0586646	0.0168648	0.621383	0.976393
cg24547575	6	31831681	NEU1	0	0.00012652	0.0586646	0.00915165	0.609874	0.972018
cg24695614	10	3143611	PFKP	0	0.000126976	0.0586646	-0.0282064	0.556968	0.94243
cg24520538	6	42739049	NA	0	0.000127165	0.0586964	0.0394151	0.603391	0.969269
cg10243301	19	20163542	NA	0	0.000127335	0.0587152	0.0065302	0.612454	0.973053
cg18479068	2	216878351	MREG	0	0.000127448	0.0587152	0.0067953	0.614852	0.973987
cg23994043	2	200326725	SATB2	1	0.000127705	0.0587776	0.0374552	0.623687	0.976325
cg17125990	15	75470777	NA	0	0.000128111	0.0588529	0.0191096	0.592221	0.964012
cg22201387	14	74485554	ENTPD5	0	0.00012801	0.0588529	0.00612793	0.606798	0.970741
cg08855170	3	27756139	NA	0	0.000128362	0.0588625	0.033067	0.58649	0.959768
cg09851460	1	212964733	NSL1	0	0.000128374	0.0588625	0.00852528	0.616386	0.974569
cg22026150	8	50653870	NA	0	0.000128593	0.0589076	-0.0209582	0.625459	0.977297
cg09734394	7	20818887	NA	0	0.000128716	0.0589081	0.0729734	0.635068	0.980383
cg03910282	11	15671690	NA	0	0.000129447	0.0591487	0.0067871	0.612948	0.973248
cg09424609	12	70760972	KCNMB4	0	0.000129485	0.0591487	0.00607073	0.607248	0.97093
cg10281846	7	26156403	NA	0	0.000130156	0.059399	0.0185915	0.627232	0.978385
cg04514556	3	71113948	FOXP1	0	0.000130552	0.059468	0.00718627	0.591787	0.963793
cg04720665	1	245028075	HNRNPU	0	0.000130521	0.059468	0.00588366	0.614165	0.973722
cg15853812	17	7757994	KDM6B	1	0.000130702	0.0594806	0.0251998	0.650285	0.984914
ch.3.3584022R	3	183668697	ABCC5	0	0.000131022	0.0595705	0.0105199	0.616163	0.974485
cg13373085	5	131629069	SLC22A4	0	0.00013149	0.0596715	0.00618881	0.600673	0.968053
cg26537639	16	88717374	CYBA	0	0.000131432	0.0596715	0.0449254	0.648767	0.984543
cg09264558	1	237144735	NA	0	0.000132165	0.059866	0.0122796	0.609864	0.972014
cg18381283	1	156561353	APOA1BP	0	0.000132074	0.059866	0.00675827	0.606669	0.970686
cg12203852	14	58765243	FLJ31306	0	0.000132342	0.0598729	0.00730501	0.611793	0.972791
cg21186299	7	100808810	VGF	0	0.00013255	0.0598729	-0.0147882	0.654749	0.985959
cg26958859	5	176074033	TSPAN17	0	0.000132512	0.0598729	0.00592044	0.605363	0.970128
cg12177220	3	38080925	DLEC1	0	0.000132728	0.0598973	0.0172051	0.617988	0.97424
cg10445315	21	38066047	NA	0	0.000132999	0.0599083	0.0128615	0.601358	0.968363
cg22947322	17	47091978	IGF2BP1	0	0.000132931	0.0599083	-0.0345613	0.61837	0.975307
cg18486150	1	21044874	KIF17	1	0.000133343	0.0599521	0.0136862	0.598996	0.967282
cg26399411	7	56174390	CHCHD2	0	0.000133294	0.0599521	0.00634053	0.607008	0.970829
cg04271103	10	62538179	CDK1	0	0.000133563	0.0599578	0.00643447	0.605143	0.970033
cg11668448	8	124054817	DERL1	0	0.000133657	0.0599578	0.00767112	0.60836	0.971395
cg19856002	4	159593054	C4orf46	0	0.000133726	0.0599578	0.00614115	0.589317	0.96253
cg09276739	6	31588427	BAT2	0	0.000133879	0.0599711	0.00838103	0.613981	0.973651
cg14417760	15	27111749	GABRA5	1	0.000134131	0.0599744	0.0420748	0.619954	0.975883
ch.3.2567129F	3	129201672	IFT122	0	0.000134134	0.0599744	0.00724689	0.607858	0.971186
cg10308682	20	5931622	MCM8	0	0.000134907	0.0602649	0.00635067	0.596217	0.965971
cg15264991	12	7066563	PTPN6	0	0.000135174	0.0603284	-0.0165281	0.618321	0.975289
cg27150370	21	34863940	DNAJC28	0	0.000135349	0.0603511	0.00725517	0.593566	0.964681
cg00540544	1	201476297	CSRP1	0	0.000136331	0.0604254	0.00658556	0.589455	0.962602
cg02956519	1	19988579	NA	0	0.00013718	0.0604254	0.015532	0.602973	0.969085
cg04512050	6	31620972	BAT3	0	0.000136351	0.0604254	0.00427661	0.621011	0.975364
cg04889043	10	93882845	CPEB3	1	0.000136365	0.0604254	0.0208276	0.61707	0.974826
cg08528417	7	1740507	NA	0	0.000137133	0.0604254	-0.0227356	0.629449	0.979103
cg08626445	16	3221728	NA	0	0.000136935	0.0604254	0.00948095	0.633311	0.980305
cg11061946	22	43407460	NA	0	0.000136614	0.0604254	-0.00684506	0.603993	0.969534
cg12796410	6	144537357	NA	0	0.000137258	0.0604254	0.0075592	0.595715	0.96573
cg16681421	17	73868584	NA	0	0.000136824	0.0604254	0.0198469	0.635061	0.980829
cg23607889	16	1483192	NA	0	0.000136787	0.0604254	0.016134	0.599699	0.967607
cg23848889	11	70455304	SHANK2	0	0.000137019	0.0604254	0.0327502	0.610286	0.971596
cg25196575	1	3649250	TP73	0	0.000136795	0.0604254	0.0164921	0.621406	0.976401
cg25783361	7	47783949	NA	1	0.000135823	0.0604254	0.020259	0.623431	0.977107
cg26774385	6	35354049	PPARD	1	0.000136147	0.0604254	0.0104375	0.61913	0.975585
cg06294416	12	66628232	IRAK3	0	0.000137384	0.0604264	-0.0132251	0.609643	0.971924
cg17859187	1	168147929	TIPRL	0	0.000137632	0.0604806	0.00898509	0.609104	0.971702
cg02166473	14	76117456	C14orf1	0	0.000137857	0.0605247	0.00909065	0.604005	0.969539
cg01652953	14	36295868	BRMS1L	0	0.00013804	0.0605504	0.00498954	0.607855	0.97058
cg02223350	3	100429064	TFG	0	0.000138283	0.0606021	0.0112415	0.620455	0.976063
cg03284866	8	124173487	NA	0	0.000138562	0.0606251	0.0332826	0.581561	0.958327
cg14439353	6	8102781	EEF1E1	0	0.000138585	0.0606251	0.00494132	0.597784	0.966716
cg12546785	17	17615189	RAI1	1	0.000139286	0.060877	0.0190965	0.61088	0.972425
cg00668215	9	135465386	BARHL1	0	0.000139952	0.0609093	0.0132295	0.565596	0.948477
cg12842305	17	42581080	GPATCH8	0	0.000139988	0.0609093	0.00616636	0.620177	0.975963
cg19005707	15	27111541	GABRA5	0	0.000139688	0.0609093	0.0259042	0.611085	0.972508
cg24123479	5	68664773	TAF9	0	0.000139884	0.0609093	0.00680095	0.596174	0.965951
cg24283842	15	69745592	RPLP1	0	0.000139832	0.0609093	0.0057194	0.59491	0.96534
cg27100760	8	10708248	NA	0	0.000140249	0.0609685	0.0252556	0.597849	0.966746
cg00971695	14	65169664	NA	0	0.000140773	0.0610021	0.0198366	0.612468	0.973059
cg03239279	7	100883248	FIS1	0	0.000141193	0.0610021	0.00973033	0.626661	0.978197
cg10258411	13	103514774	ERCC5	0	0.000140946	0.0610021	-0.0117341	0.618462	0.975341
cg12596171	3	113251061	SIDT1	0	0.000141332	0.0610021	0.0143737	0.610446	0.97225
cg12693634	10	52384065	SGMS1	0	0.000141221	0.0610021	0.00658375	0.602629	0.968932
cg13518216	12	57040018	ATP5B	0	0.000140989	0.0610021	0.0104903	0.625646	0.97786
cg15272362	20	25062823	VSX1	0	0.000141203	0.0610021	0.0212617	0.565997	0.948746
cg26814650	1	1269399	TAS1R3	0	0.000141326	0.0610021	-0.0286989	0.549202	0.936521
cg06221394	1	167906402	BRP44	0	0.000141693	0.0610494	0.00760426	0.597087	0.966386
cg26102801	7	155793769	NA	0	0.00014159	0.0610494	-0.0212516	0.567553	0.949776
cg22165106	7	1782220	ELFN1	0	0.000142171	0.0612012	0.0144347	0.591396	0.963596
cg00859280	14	101137068	C14orf70	1	0.0001426	0.0613315	0.023353	0.572798	0.953129
cg22430006	4	13485549	RAB28	0	0.000142996	0.0614411	0.0056578	0.603249	0.969207
cg27583220	16	3064377	CLDN9	1	0.000143108	0.0614411	0.0186557	0.637962	0.981673
cg18608055	19	1130866	SBNO2	0	0.000143346	0.0614472	0.018155	0.615138	0.974096
cg19674032	13	111682796	NA	0	0.000143482	0.0614472	-0.0293956	0.562705	0.94651
cg24657687	15	69707291	KIF23	0	0.000143502	0.0614472	0.00719795	0.618899	0.9755
cg27498197	8	5992822	NA	0	0.000143853	0.0615435	0.0138919	0.624155	0.977356
cg19041006	19	57349679	PEG3	0	0.000144112	0.0615998	0.0198055	0.6142	0.973736
cg24051749	1	39340282	MYCBP	0	0.000144271	0.0616136	-0.118166	0.609255	0.971765
cg18638840	19	11877792	ZNF441	0	0.000144681	0.0617344	0.00441158	0.6058	0.970316
cg03880173	3	181413810	SOX2OT	0	0.000144961	0.0617456	0.0370576	0.627726	0.978547
cg18613421	15	54051543	WDR72	0	0.000144851	0.0617456	0.0229436	0.586068	0.960814
cg10581071	5	10653304	ANKRD33B	0	0.000145105	0.0617524	-0.0174781	0.597842	0.966743
cg10174836	12	121163694	ACADS	0	0.000145261	0.0617647	0.0301286	0.603621	0.968088
cg04321919	2	149866741	KIF5C	0	0.00014625	0.0619347	-0.0341703	0.549592	0.934042
cg05116382	11	66327000	ACTN3	0	0.000146287	0.0619347	0.0271135	0.637298	0.981483
cg05689110	12	113524921	DTX1	0	0.000146426	0.0619347	0.0382178	0.611445	0.972652
cg10168850	5	16465928	ZNF622	0	0.000145883	0.0619347	0.00567034	0.610015	0.972075
cg22531801	1	235806070	GNG4	1	0.000146114	0.0619347	0.0168821	0.614249	0.973755
cg23475725	12	2734205	CACNA1C	0	0.00014641	0.0619347	0.0257307	0.620494	0.976077
cg08612468	5	93954175	C5orf36	0	0.000147064	0.0619885	0.00586515	0.601727	0.968529
cg09419444	16	69958792	WWP2	0	0.000146808	0.0619885	0.026155	0.610257	0.972174
cg16110759	12	54330320	NA	0	0.000147025	0.0619885	0.0161264	0.609577	0.971897
cg25804359	2	2703296	NA	1	0.000147017	0.0619885	0.018215	0.588024	0.961855
cg26477793	10	104262085	ACTR1A	0	0.000147269	0.0620211	0.00605256	0.601433	0.968397
cg05956462	3	127175400	NA	0	0.000147857	0.0622149	0.0172363	0.555932	0.941667
cg04278905	17	40273815	KAT2A	0	0.000148108	0.0622663	0.00663665	0.615364	0.974183
cg01779740	8	142366708	GPR20	0	0.000148442	0.0623531	0.0223673	0.614344	0.973791
cg00054525	16	88717587	CYBA	0	0.000148781	0.0623788	0.0453113	0.635746	0.979817
cg06814191	11	10462924	NA	1	0.000148668	0.0623788	0.0235209	0.621797	0.976538
ch.15.25649867R	15	27976272	NA	0	0.000148889	0.0623788	0.0349746	0.580047	0.957464
cg25184724	7	31026679	NA	0	0.000149224	0.0624653	0.0290435	0.632604	0.979628
cg07429908	13	50698635	DLEU2	0	0.000149581	0.0624965	0.00746841	0.596563	0.964982
cg25147139	12	49740718	DNAJC22	0	0.000149685	0.0624965	0.00649908	0.597804	0.966725
ch.9.1233470F	9	91626629	NA	0	0.000149647	0.0624965	0.0133695	0.597557	0.966609
cg06278108	15	66274343	MEGF11	0	0.000149974	0.0625527	0.013119	0.617285	0.974906
cg23632656	17	56362296	NA	1	0.000150077	0.0625527	0.031698	0.620203	0.975972
cg21611187	4	38321009	NA	0	0.000150328	0.0626034	0.0154544	0.598032	0.966832
cg17919186	14	91883555	CCDC88C	0	0.00015075	0.0627255	0.0236303	0.613733	0.973554
cg00294534	7	1607247	PSMG3	0	0.000151032	0.0627256	0.0193814	0.606596	0.970655
cg20043969	13	45491859	NA	0	0.00015108	0.0627256	0.00906159	0.599907	0.967703
cg21893314	15	40453133	BUB1B	0	0.000151138	0.0627256	0.00674029	0.60076	0.968092
cg04255733	12	3333936	TSPAN9	0	0.000151576	0.0627259	-0.0256225	0.575065	0.954521
cg11930722	3	138668349	C3orf72	0	0.000151594	0.0627259	0.0156198	0.601348	0.968358
cg13298963	17	32483938	ACCN1	0	0.000151784	0.0627259	0.00964969	0.582593	0.958908
cg27541875	12	129308709	SLC15A4	0	0.000151522	0.0627259	0.00636043	0.598607	0.967101
ch.5.1433452R	5	75973495	IQGAP2	0	0.000151771	0.0627259	0.0246605	0.603521	0.969327
cg04239024	4	104119155	CENPE	1	0.000152534	0.0627725	0.00756505	0.620198	0.975066
cg15545222	12	120967037	COQ5	0	0.000152118	0.0627725	0.00673621	0.601367	0.968367
cg18053505	3	20081161	KAT2B	0	0.000152157	0.0627725	0.0085143	0.597854	0.966749
cg18685745	13	91001297	NA	0	0.000152543	0.0627725	-0.00743183	0.611433	0.972647
cg23729963	8	94753249	RBM12B	0	0.000152507	0.0627725	0.00636183	0.610853	0.972415
cg18817990	4	13543119	NKX3-2	0	0.000152806	0.0627742	0.0245557	0.589749	0.962754
cg25489024	19	14359902	NA	0	0.000152753	0.0627742	0.00685919	0.637696	0.981597
cg15090036	17	48706075	NA	0	0.000153491	0.0628961	0.021275	0.616829	0.974736
cg17471939	1	3600879	TP73	1	0.000153396	0.0628961	0.0331406	0.597357	0.966514
ch.21.408866F	21	35186944	ITSN1	0	0.000153261	0.0628961	0.00839686	0.597483	0.966574
cg01546814	16	4295972	NA	0	0.000153852	0.0629907	0.00614805	0.600058	0.967772
cg01955286	3	125475060	NA	0	0.000153996	0.0629966	0.00917906	0.590751	0.963268
cg05322500	16	30824294	NA	0	0.000154351	0.0630358	0.0237181	0.62388	0.977261
cg09740450	12	125223650	NA	0	0.000154322	0.0630358	0.0370204	0.635588	0.980224
cg02360776	11	62521582	ZBTB3	0	0.000155801	0.0631249	0.00822761	0.594377	0.964388
cg07369606	17	80290169	SECTM1	0	0.000154855	0.0631249	-0.0243717	0.632326	0.979214
cg07982481	10	75007255	DNAJC9	0	0.000155229	0.0631249	0.00680379	0.600823	0.968121
cg08799305	13	112187165	NA	0	0.000155252	0.0631249	0.037105	0.612104	0.972915
cg11155687	12	63025589	NA	0	0.000155665	0.0631249	0.0104203	0.593541	0.964669
cg17961378	22	39641154	PDGFB	0	0.000155033	0.0631249	0.0100059	0.594155	0.964972
cg18449721	4	30719221	NA	0	0.0001554	0.0631249	0.0054011	0.594938	0.965354
cg20919556	6	154832050	CNKSR3	0	0.00015507	0.0631249	0.00776297	0.611496	0.972673
cg21780202	1	204801078	NFASC	0	0.000156076	0.0631249	-0.0191131	0.613817	0.973587
cg22449795	12	109490720	USP30	0	0.00015613	0.0631249	0.00494297	0.593994	0.964892
cg27009475	2	109645364	NA	0	0.000155754	0.0631249	0.0144505	0.619413	0.975687
cg27612665	15	74703165	SEMA7A	1	0.000156097	0.0631249	-0.0249279	0.611601	0.972715
cg14130459	11	60718568	SLC15A3	0	0.00015656	0.0632462	0.0256874	0.617796	0.975096
cg00472758	16	2552820	TBC1D24	1	0.0001575	0.0632895	0.0283394	0.623173	0.977018
cg04673754	15	69689855	PAQR5	0	0.000158219	0.0632895	0.0116066	0.63225	0.973278
cg06133205	13	50701960	NA	1	0.000158362	0.0632895	0.0310743	0.643771	0.983268
cg06465021	5	127418547	FLJ33630	0	0.000157088	0.0632895	0.0065403	0.59617	0.965949
cg06987672	1	181453051	CACNA1E	0	0.000157304	0.0632895	0.0184677	0.626626	0.978186
cg08090452	4	148605563	PRMT10	0	0.00015787	0.0632895	0.00541743	0.605882	0.970351
cg09788123	6	26533540	NA	0	0.000158309	0.0632895	0.00679719	0.615209	0.974123
cg15474754	4	175444096	HPGD	0	0.000157544	0.0632895	0.00970665	0.609899	0.972028
cg15921240	4	331448	ZNF141	0	0.000157513	0.0632895	0.00632918	0.623155	0.977012
cg20671920	8	10586678	SOX7	1	0.00015809	0.0632895	0.0206674	0.615717	0.974317
cg21454516	1	245134786	EFCAB2	0	0.000158175	0.0632895	0.010114	0.603658	0.969387
cg23029193	5	38258216	EGFLAM	0	0.000157893	0.0632895	0.00637129	0.602031	0.968665
ch.2.47286786F	2	47433282	NA	0	0.000158258	0.0632895	0.0215595	0.558104	0.943256
cg25033325	2	98612560	TMEM131	0	0.000158752	0.0633932	0.00593208	0.59882	0.9672
cg05797001	16	75681577	KARS	0	0.000159249	0.0634037	0.00620993	0.611596	0.972713
cg10740670	14	65453617	FNTB	0	0.0001593	0.0634037	0.00651752	0.586452	0.96102
cg23460285	12	133076687	FBRSL1	0	0.000158989	0.0634037	-0.0333628	0.542251	0.928991
cg26153688	1	90457055	NA	0	0.000159104	0.0634037	0.0133604	0.593062	0.964431
cg00900704	6	133135564	RPS12	0	0.000160223	0.0634591	0.00544876	0.608828	0.971589
cg01098651	18	77439095	CTDP1	0	0.000159936	0.0634591	0.00546283	0.599895	0.967697
cg01522826	12	85430123	TSPAN19	0	0.000160135	0.0634591	0.00737502	0.599757	0.967634
cg05015959	5	143550393	YIPF5	0	0.000160151	0.0634591	0.00665692	0.601271	0.968324
cg19845926	3	49058251	DALRD3	0	0.000160214	0.0634591	0.00779458	0.607908	0.971207
cg22602831	1	94313745	NA	0	0.000159928	0.0634591	0.00538504	0.592707	0.964255
cg05642546	7	37298927	ELMO1	0	0.00016211	0.0639031	-0.0333662	0.586655	0.961128
cg06124528	7	98468167	TMEM130	0	0.000161871	0.0639031	0.00862501	0.593629	0.964712
cg16349656	7	150676364	KCNH2	0	0.000161879	0.0639031	0.0154169	0.60998	0.972061
cg17345366	14	76128003	TTLL5	0	0.000161495	0.0639031	0.00841626	0.595939	0.965838
cg24846199	7	1283915	NA	1	0.000162007	0.0639031	0.0168552	0.585936	0.960743
cg27572068	3	25728371	NA	0	0.000162134	0.0639031	0.0128682	0.620085	0.97593
cg17614262	10	73638389	NA	0	0.000162307	0.0639192	0.0197655	0.608857	0.971601
cg10896604	11	6449300	NA	0	0.000162647	0.0640012	0.00900468	0.630139	0.979322
cg02672530	20	34680964	NA	0	0.000163312	0.0640882	0.00994535	0.601534	0.968442
cg08663213	17	27411597	MYO18A	1	0.000163668	0.0640882	0.0123064	0.60755	0.971057
cg13232900	16	75656651	ADAT1	0	0.000163563	0.0640882	0.00600999	0.59735	0.966511
cg13978856	4	40918191	APBB2	0	0.00016334	0.0640882	0.0246806	0.616743	0.974704
cg23257604	6	32076144	TNXB	0	0.000163639	0.0640882	0.0246069	0.609632	0.971919
cg27557782	3	127256188	NA	1	0.00016325	0.0640882	0.010802	0.622636	0.976832
cg27634695	4	113739184	ANK2	0	0.000163792	0.0640882	0.00653891	0.59005	0.962909
cg15901804	15	74988569	EDC3	0	0.000164035	0.06412	0.00785538	0.609801	0.971988
ch.8.902189R	8	38143723	WHSC1L1	0	0.000164137	0.06412	0.00693225	0.61859	0.974848
cg23471314	12	88429605	C12orf29	0	0.000164416	0.0641772	0.00703332	0.593522	0.96466
cg00070181	6	2467820	NA	1	0.000165742	0.064439	0.0111165	0.608472	0.971442
cg07690098	19	35225507	ZNF181	0	0.000165706	0.064439	0.00840975	0.595897	0.965818
cg11873854	9	139642875	LCN6	1	0.00016575	0.064439	0.0159607	0.616616	0.974656
cg12859164	7	104624847	NA	0	0.000165318	0.064439	0.00628862	0.587009	0.961317
cg20956815	3	184320006	NA	1	0.000165686	0.064439	0.0147638	0.61991	0.975867
cg06922305	2	85842499	USP39	0	0.000166246	0.0645802	0.00717312	0.599833	0.967668
cg24378048	11	9685442	SWAP70	0	0.000166535	0.0646406	0.00583687	0.598577	0.967087
cg24866923	15	54051239	WDR72	0	0.000167035	0.064783	0.0405448	0.602592	0.96762
cg05512669	6	110012488	AKD1	0	0.000167388	0.0648683	0.00663811	0.611518	0.972681
cg03802696	11	128773751	KCNJ5	0	0.000167955	0.0649839	0.0190776	0.579534	0.957169
cg11045814	5	150461165	TNIP1	0	0.00016785	0.0649839	0.0131709	0.558826	0.943777
cg25344672	9	135285207	C9orf171	0	0.000168301	0.0650661	0.0176949	0.60416	0.969607
cg01553335	6	39230011	NA	0	0.000168554	0.065112	0.008187	0.60433	0.969681
cg03190266	16	86602533	FOXC2	0	0.000168865	0.0651804	0.0132544	0.618045	0.975187
cg01254575	4	44451009	KCTD8	0	0.000169827	0.0653696	0.00621809	0.602672	0.968314
cg09094615	8	17779997	PCM1	0	0.000169894	0.0653696	0.00693564	0.594081	0.964241
cg15956237	3	64671315	ADAMTS9	0	0.000169781	0.0653696	0.00595204	0.589322	0.962533
cg26938474	17	44418204	ARL17B	0	0.000169555	0.0653696	0.0123445	0.611381	0.972627
cg01256165	20	62716606	OPRL1	0	0.00017024	0.065451	0.022014	0.600218	0.967192
cg00104267	9	116102740	WDR31	0	0.000171408	0.065848	0.00828706	0.604116	0.969588
cg20114739	10	53459604	PRKG1	0	0.000172058	0.0660453	0.00715267	0.596598	0.966154
cg05160935	8	118532754	MED30	0	0.000172972	0.0661652	0.00711301	0.612597	0.97311
cg06534892	6	13615533	NOL7	0	0.000172892	0.0661652	0.00864494	0.598598	0.967097
cg10750315	11	28780002	NA	0	0.000173135	0.0661652	-0.0123254	0.62177	0.976529
cg13863103	9	98902324	NA	0	0.000173188	0.0661652	0.0244042	0.593876	0.964834
cg25729957	10	104614136	C10orf32	0	0.000172974	0.0661652	0.0073971	0.592659	0.964231
cg27663200	15	68868569	NA	0	0.000173054	0.0661652	-0.03178	0.587871	0.961774
cg24594295	1	151966792	S100A10	0	0.000173474	0.0662225	0.0104766	0.608178	0.97132
cg04228573	17	67410799	MAP2K6	0	0.000173845	0.06626	0.00659724	0.594661	0.965219
cg25190176	1	115300693	CSDE1	0	0.000173746	0.06626	0.00527328	0.592956	0.964379
cg10275315	15	83954246	BNC1	0	0.0001743	0.0663811	0.0193734	0.599347	0.967445
cg04874239	12	53004326	KRT73	0	0.000174895	0.0663981	0.0129704	0.607831	0.971175
cg10100424	1	3178384	PRDM16	0	0.000174755	0.0663981	0.02101	0.604977	0.969962
cg11597902	17	75096239	NA	0	0.000174766	0.0663981	0.0276345	0.646065	0.981314
cg18335931	19	18229242	MAST3	0	0.000174623	0.0663981	0.0208481	0.60243	0.968844
cg19042435	6	2971087	SERPINB6	0	0.000175028	0.0663981	0.00657045	0.59894	0.967256
cg05773194	1	226844154	ITPKB	0	0.000175318	0.0664138	0.0199612	0.589026	0.962379
cg15127250	12	51786489	GALNT6	1	0.000175499	0.0664138	0.0379661	0.620483	0.976073
cg19947061	3	111697672	ABHD10	0	0.000175575	0.0664138	0.00714638	0.591054	0.963422
cg21856005	1	98386766	DPYD	0	0.000175616	0.0664138	0.00675083	0.592878	0.963638
cg10287137	11	72929054	P2RY2	0	0.000176849	0.0666931	0.0195112	0.593665	0.96473
cg14557232	4	1368966	KIAA1530	0	0.000176905	0.0666931	-0.0250627	0.547062	0.933028
cg20468058	19	18885858	CRTC1	0	0.000176823	0.0666931	-0.0267957	0.541378	0.930101
cg21965820	15	72978371	HIGD2B	0	0.000176893	0.0666931	0.00420373	0.623935	0.96583
ch.20.905431R	20	42339567	MYBL2	0	0.000177206	0.0667548	0.0122375	0.593151	0.964476
cg08674238	19	18525442	NA	0	0.000177413	0.0667812	0.0184423	0.637174	0.981447
cg21478222	1	205601572	ELK4	0	0.000177692	0.0668345	0.00679081	0.605015	0.969978
cg01330290	3	151001014	MED12L	0	0.000178056	0.0668486	0.0182061	0.597937	0.966788
cg02395846	17	43037309	C1QL1	0	0.000178555	0.0668486	0.0198598	0.611825	0.972804
cg06137273	3	6905031	GRM7	0	0.000178354	0.0668486	0.0177648	0.591333	0.963564
cg13547657	6	33379193	PHF1	0	0.000177993	0.0668486	0.00782631	0.63708	0.980672
cg15298358	20	37376930	ACTR5	0	0.000178172	0.0668486	0.00651679	0.594726	0.965251
cg17245735	1	61542979	NFIA	0	0.000178556	0.0668486	0.0069057	0.597389	0.966529
cg26116969	14	101526807	MIR496	0	0.000178878	0.0669175	-0.0334996	0.560985	0.945311
cg00918738	20	589310	TCF15	1	0.000179446	0.0670784	0.0178315	0.594732	0.965253
cg08109568	15	31115862	NA	0	0.000180044	0.0672195	0.0349386	0.616222	0.974508
cg20073553	4	13545291	NKX3-2	0	0.0001801	0.0672195	0.0171402	0.607875	0.970163
cg21184699	9	96277131	FAM120A	0	0.000180359	0.0672645	-0.0209939	0.573001	0.953255
cg10255904	12	3529674	NA	0	0.00018082	0.0673845	0.0155727	0.584626	0.960032
cg09616795	11	31531290	ELP4	0	0.000181417	0.0674533	0.00634547	0.589203	0.962471
cg11225528	8	80803207	NA	0	0.000181421	0.0674533	0.0306688	0.617515	0.974991
ch.X.92148261F	X	92261605	NA	0	0.000181421	0.0674533	0.00994872	0.586989	0.961306
cg07474324	16	28227095	NA	0	0.000182044	0.0675812	0.0079347	0.597956	0.966796
cg22023627	8	20125819	NA	1	0.000181953	0.0675812	0.0211444	0.545613	0.933635
cg05744332	7	156799873	MNX1	0	0.000182354	0.0676309	0.0286477	0.606519	0.970622
cg25198599	12	131142648	NA	0	0.000182456	0.0676309	0.0197085	0.595264	0.965512
cg14008999	17	750766	NXN	0	0.000183184	0.0678488	0.0326892	0.601956	0.968632
cg15868002	17	61920371	SMARCD2	0	0.000183399	0.0678768	0.00579634	0.59491	0.96534
cg01275515	2	68385031	PNO1	0	0.000184122	0.0678855	0.00557708	0.594002	0.964896
cg06749854	11	2020030	H19	0	0.000184106	0.0678855	0.01078	0.608595	0.971492
cg08172065	8	70981796	PRDM14	0	0.000183885	0.0678855	0.0105226	0.618903	0.975502
cg21555877	17	77128445	HRNBP3	0	0.00018407	0.0678855	-0.024865	0.543854	0.932185
cg23565292	14	50234668	KLHDC2	0	0.000183807	0.0678855	0.00503787	0.597035	0.966362
cg02028758	16	85168709	NA	1	0.000184524	0.0679737	0.012296	0.61423	0.973747
cg02126031	14	54686316	NA	0	0.000184641	0.0679737	0.0309447	0.604955	0.969952
cg02809591	16	1817232	MAPK8IP3	0	0.000185215	0.0679788	-0.0320131	0.538181	0.927338
cg03086235	8	10586796	SOX7	0	0.000185109	0.0679788	0.0204177	0.640784	0.982463
cg24067118	10	102806933	NA	1	0.000184807	0.0679788	0.018705	0.583746	0.959549
cg26870865	13	114294447	TFDP1	0	0.000184954	0.0679788	-0.0232947	0.581147	0.958093
cg05395852	7	128750384	NA	0	0.000185751	0.0681241	0.0175445	0.622273	0.976705
cg13064062	12	14924930	HIST4H4	0	0.000185938	0.0681412	0.0198279	0.595787	0.965765
cg08714586	11	110166618	RDX	0	0.000186557	0.0682652	0.00675422	0.587072	0.960608
cg22605348	13	95248671	TGDS	0	0.000186427	0.0682652	0.0056629	0.591524	0.963661
cg00091781	15	40886101	CASC5	0	0.000192041	0.0683428	0.00625016	0.593768	0.964781
cg00450617	2	1237239	SNTG2	1	0.000191221	0.0683428	0.0500819	0.629601	0.978337
cg00705808	4	154711183	SFRP2	0	0.0001894	0.0683428	0.0221143	0.592758	0.96428
cg01159004	20	48330681	B4GALT5	0	0.000191369	0.0683428	0.0100973	0.608949	0.971639
cg02047300	5	140208201	PCDHA6	1	0.000190295	0.0683428	0.0223714	0.596127	0.965928
cg02835214	19	58125672	ZNF134	0	0.000192855	0.0683428	0.00698628	0.593274	0.960798
cg02988730	1	110167509	AMPD2	0	0.0001907	0.0683428	0.0108575	0.617928	0.975144
cg03477302	22	32598681	RFPL2	0	0.000192976	0.0683428	0.00972986	0.598957	0.967264
cg04287375	10	102490920	NA	0	0.000189439	0.0683428	0.0108117	0.606967	0.970812
cg04755674	19	14142047	IL27RA	0	0.000189296	0.0683428	0.019746	0.587101	0.961366
cg05522145	7	53255065	NA	0	0.000189964	0.0683428	0.0147977	0.576505	0.955388
cg05641882	4	74904583	CXCL3	0	0.000193111	0.0683428	0.00635213	0.581317	0.95819
cg06100622	4	159644465	PPID	0	0.000187278	0.0683428	0.00604853	0.583343	0.959326
cg06124418	3	106959592	LOC344595	0	0.000189451	0.0683428	0.00554056	0.591523	0.96366
cg07598385	16	88566483	ZFPM1	0	0.000191373	0.0683428	0.0197684	0.585981	0.960767
cg07760851	11	695000	TMEM80	0	0.000192932	0.0683428	0.00815844	0.584388	0.959901
cg08036899	14	94577218	IFI27	1	0.0001903	0.0683428	0.0157603	0.621742	0.976519
cg09535960	8	23193704	LOXL2	0	0.000186996	0.0683428	0.0380224	0.570662	0.951786
cg09723341	16	4986076	PPL	1	0.000192006	0.0683428	0.0178662	0.600763	0.968093
cg10526841	6	30182507	TRIM26	0	0.000192452	0.0683428	0.0177721	0.618252	0.97434
cg10953723	1	34522918	CSMD2	0	0.000192292	0.0683428	0.0156019	0.594984	0.965376
cg11464064	9	133710261	ABL1	0	0.000193331	0.0683428	0.00718454	0.597315	0.966494
cg11706911	1	15910989	AGMAT	0	0.000188948	0.0683428	0.0160371	0.594992	0.96538
cg12255554	20	55982978	RBM38	0	0.000188978	0.0683428	-0.0123186	0.593376	0.964588
cg13004878	12	57855200	GLI1	0	0.00019176	0.0683428	0.00641219	0.58788	0.961779
cg13289132	10	30722225	MAP3K8	0	0.000190624	0.0683428	0.00709184	0.604782	0.969877
cg13427728	17	63309319	NA	1	0.000190099	0.0683428	0.0297265	0.609866	0.972014
cg13658263	10	70167264	RUFY2	0	0.000192676	0.0683428	0.0069976	0.598693	0.967141
cg14006650	10	3147474	PFKP	0	0.000190693	0.0683428	-0.0163832	0.609359	0.971807
cg14130141	19	45406886	TOMM40	0	0.000193384	0.0683428	0.0113588	0.59353	0.964664
cg14986845	6	30182240	TRIM26	0	0.000187461	0.0683428	0.00601584	0.593122	0.963761
cg15081999	4	11370872	NA	0	0.000190495	0.0683428	0.0172881	0.603549	0.969339
cg15286372	6	53659348	LRRC1	0	0.000192181	0.0683428	0.0067509	0.584658	0.960049
cg16124719	20	58179244	PHACTR3	0	0.000191399	0.0683428	0.00551494	0.579917	0.957389
cg16358438	1	36689446	THRAP3	0	0.000192319	0.0683428	0.0207544	0.592585	0.964194
cg16590190	1	13909522	PDPN	0	0.000193017	0.0683428	0.0197071	0.609426	0.971835
cg17807903	1	86174739	ZNHIT6	0	0.000190479	0.0683428	0.0254698	0.614829	0.973978
cg18255240	15	27111993	GABRA5	0	0.000192617	0.0683428	0.0230439	0.615134	0.974095
cg18882156	2	42276442	PKDCC	0	0.000190339	0.0683428	0.0239882	0.605686	0.970267
cg19538724	10	50530719	C10orf71	0	0.000190651	0.0683428	-0.0241269	0.539153	0.928187
cg20405697	6	30657469	NRM	0	0.000188283	0.0683428	0.00905211	0.603101	0.969142
cg21170636	9	136215141	SNORD24	0	0.000192046	0.0683428	0.00674158	0.591865	0.962623
cg21176597	14	101526870	MIR496	0	0.000190893	0.0683428	-0.0286015	0.547515	0.935177
cg23723933	7	91569823	AKAP9	0	0.000192062	0.0683428	0.00725056	0.608686	0.97153
cg25355482	20	58179249	PHACTR3	0	0.00018763	0.0683428	0.00778071	0.588338	0.962019
cg27409401	16	614852	C16orf11	0	0.000188147	0.0683428	-0.0227387	0.544775	0.932947
cg27473538	4	15780522	CD38	0	0.000188686	0.0683428	0.00983596	0.60461	0.968737
cg06194982	1	185703877	HMCN1	0	0.000193536	0.0683466	0.0194795	0.587729	0.961699
cg13058581	11	129872885	NCRNA00167	0	0.000193717	0.0683609	0.00610794	0.580022	0.95745
ch.10.290763R	10	10462173	NA	0	0.000193926	0.0683849	0.0143736	0.596458	0.966087
cg01393233	1	64935571	CACHD1	0	0.000194239	0.0684455	0.00612283	0.594273	0.965029
cg25150924	12	860520	NA	0	0.000194528	0.0684977	0.00520024	0.589186	0.962462
cg00299660	11	76382794	LRRC32	0	0.000195737	0.0685258	0.0107604	0.613007	0.973271
cg01430172	11	46958188	C11orf49	0	0.000195667	0.0685258	0.00770124	0.582536	0.958876
cg02626208	17	34989377	NA	1	0.000195023	0.0685258	0.0264989	0.624185	0.977366
cg03823154	6	108879922	FOXO3	0	0.000195366	0.0685258	0.00590538	0.584897	0.96018
cg09587172	1	205600246	ELK4	0	0.000195377	0.0685258	0.00710387	0.580787	0.957888
cg18115757	14	23514994	NA	0	0.000194834	0.0685258	0.0154701	0.6074	0.970994
cg21140292	9	2015788	SMARCA2	0	0.000195658	0.0685258	0.00660724	0.587687	0.960418
ch.16.725323R	16	23535908	EARS2	0	0.000195536	0.0685258	0.0101858	0.58428	0.959843
cg00367532	15	74703141	SEMA7A	1	0.000195954	0.0685524	-0.0363034	0.580574	0.957766
cg21078966	18	68699782	NA	0	0.000196321	0.0686313	-0.0119356	0.587743	0.961707
cg06009432	2	178483847	TTC30A	0	0.000197364	0.0686992	0.00640231	0.594109	0.964949
cg12729160	1	37875985	NA	0	0.000197356	0.0686992	0.0212287	0.588027	0.961856
cg14614006	11	45739427	NA	0	0.000196812	0.0686992	-0.0136146	0.586158	0.960862
cg15952045	3	37848209	ITGA9	0	0.000197034	0.0686992	0.0206357	0.568006	0.950073
cg18332806	18	22006496	IMPACT	0	0.000196811	0.0686992	0.00717684	0.593985	0.964888
cg23634318	6	46097671	ENPP4	1	0.000197221	0.0686992	0.00891547	0.613075	0.973298
cg19251345	3	43733038	ABHD5	0	0.000197611	0.0687358	0.00618435	0.578331	0.956469
cg02198988	5	134661102	NA	1	0.000198338	0.068828	0.0160521	0.580126	0.95751
cg02743895	17	77394015	HRNBP3	1	0.000198309	0.068828	-0.0372522	0.570132	0.951448
cg07925134	17	47022508	SNF8	0	0.000198584	0.068828	0.00918497	0.5998	0.967654
cg14759565	11	65360123	NA	1	0.000198584	0.068828	0.0157482	0.61424	0.973751
ch.5.53208672R	5	53172915	NA	0	0.000198199	0.068828	0.0180953	0.592156	0.963979
cg02022380	14	101347044	MIR431	0	0.000201225	0.0689809	-0.0221068	0.556111	0.9418
cg02862864	1	85742044	BCL10	0	0.000200984	0.0689809	0.00732238	0.603184	0.969178
cg03079818	13	110324798	NA	0	0.000200628	0.0689809	0.012993	0.630963	0.979581
cg04798154	22	51020960	CHKB	0	0.000199951	0.0689809	0.00650829	0.592912	0.964357
cg08075060	6	166797293	BRP44L	0	0.000200415	0.0689809	0.00468005	0.602553	0.968899
cg08843517	16	88717464	CYBA	0	0.000200931	0.0689809	0.0516742	0.605018	0.969979
cg08863620	10	88136768	NA	1	0.000201279	0.0689809	0.016979	0.60589	0.970354
cg09783236	20	3185276	DDRGK1	0	0.000200325	0.0689809	0.00636202	0.590021	0.962894
cg10358603	14	24616011	RNF31	0	0.000199866	0.0689809	0.00545577	0.584701	0.960073
cg11329235	1	24969260	SRRM1	0	0.000201097	0.0689809	0.00730212	0.590434	0.963106
cg13855715	2	177430491	NA	1	0.0002006	0.0689809	0.0123998	0.632747	0.980133
cg14850181	22	37416188	MPST	0	0.000199668	0.0689809	0.00549846	0.58256	0.958889
cg16535062	11	14521425	COPB1	0	0.00020044	0.0689809	0.00653308	0.588445	0.962076
cg16922167	1	27961746	FGR	0	0.000201155	0.0689809	0.0158895	0.595211	0.965486
cg18632135	6	35996485	MAPK14	0	0.000200362	0.0689809	0.00927268	0.594596	0.965187
cg21542366	2	3659484	COLEC11	0	0.000201441	0.0689809	0.0123205	0.614666	0.973915
cg24029426	4	25995496	NA	0	0.000201428	0.0689809	0.0162745	0.566965	0.949389
cg11356398	10	133783182	BNIP3	0	0.00020179	0.0690445	-0.0182273	0.549582	0.93682
cg16450097	8	101348467	NA	1	0.000201911	0.0690445	0.0195506	0.608191	0.971325
cg00054706	2	68289972	C1D	0	0.000202109	0.0690638	0.0058982	0.594818	0.965295
cg15952487	1	158300733	CD1B	0	0.000202608	0.0691369	-0.0249803	0.609816	0.971994
cg24295104	6	28985069	NA	0	0.000202501	0.0691369	0.00590686	0.588983	0.961627
cg08625335	14	50053225	RPS29	0	0.000202786	0.0691489	0.00682302	0.592897	0.964349
cg27289104	14	50319271	SDCCAG1	0	0.000202992	0.0691706	0.00663913	0.591158	0.963475
cg01773306	2	85555458	TGOLN2	0	0.000204154	0.0693267	0.00974183	0.599624	0.967572
cg04543233	20	21689105	PAX1	0	0.000204186	0.0693267	0.0134055	0.591234	0.963513
cg08837308	14	88459688	GALC	0	0.000203918	0.0693267	0.00543141	0.604843	0.969904
cg09811080	4	141071817	MAML3	0	0.000203985	0.0693267	0.0109448	0.583869	0.959616
cg10935762	3	128202176	GATA2	0	0.000204222	0.0693267	0.0184347	0.627248	0.978391
cg13330411	4	171059946	NA	0	0.000204306	0.0693267	0.00863144	0.592697	0.96425
cg02317785	3	122135275	WDR5B	0	0.000204819	0.06944	0.00664878	0.601734	0.964938
cg08125755	4	174422908	NA	0	0.000204926	0.06944	0.026508	0.579685	0.957256
cg10071036	X	40692132	LOC100132831	0	0.000205354	0.0695199	0.0164927	0.558267	0.941742
cg19623429	12	8332737	FAM66C	0	0.000205449	0.0695199	0.00603592	0.590675	0.963229
cg11956953	17	27347092	NA	0	0.000205842	0.0695561	0.0261885	0.595355	0.965556
ch.15.62766193F	15	64979140	NA	0	0.000205801	0.0695561	0.0115348	0.566994	0.949408
cg00433296	8	22223852	SLC39A14	0	0.00020688	0.0695872	0.0151951	0.587407	0.961529
cg00913360	7	151594392	NA	1	0.000206937	0.0695872	0.0246292	0.57631	0.955271
cg04210361	1	193073866	GLRX2	0	0.000206298	0.0695872	0.00921695	0.601871	0.968594
cg07811212	2	142889033	LRP1B	0	0.000206644	0.0695872	0.00638191	0.576727	0.955521
cg08024029	1	20669724	VWA5B1	0	0.000206547	0.0695872	0.0181577	0.611634	0.972728
cg14110147	13	28024806	MTIF3	0	0.00020608	0.0695872	0.00667927	0.583813	0.95828
cg19183742	2	3659466	COLEC11	1	0.000206807	0.0695872	0.0202722	0.611575	0.972704
cg03939719	12	49379062	NA	0	0.000207229	0.0695891	0.0218413	0.613727	0.973552
cg27376339	15	25841862	NA	0	0.000207204	0.0695891	-0.0209834	0.537357	0.926613
cg16087267	5	32313494	MTMR12	0	0.000207379	0.0695911	0.00882825	0.602008	0.968655
cg04124789	15	28702581	NA	0	0.000207902	0.0696223	-0.0235586	0.535821	0.924105
cg04360210	20	3064015	AVP	0	0.000207764	0.0696223	0.0127422	0.624892	0.977606
cg20911718	14	24867491	NYNRIN	0	0.000207826	0.0696223	0.0295814	0.614329	0.973785
cg02511809	5	112073544	APC	1	0.000208348	0.0696681	0.0116821	0.61436	0.973233
cg19585271	1	173446124	PRDX6	0	0.000208469	0.0696681	0.00731712	0.597369	0.96652
cg20683815	1	214725708	PTPN14	0	0.000208372	0.0696681	0.00771494	0.587347	0.961497
cg14872580	5	162886528	HMMR	0	0.000209363	0.0697747	0.00607665	0.595643	0.965696
cg17910813	19	47923387	MEIS3	1	0.000209302	0.0697747	0.0353858	0.597054	0.965697
cg18487908	6	82462946	FAM46A	0	0.000209124	0.0697747	0.00667553	0.60241	0.968835
cg25233139	13	112187396	NA	0	0.000208987	0.0697747	0.0432493	0.606395	0.97057
cg04007303	9	100618041	FOXE1	0	0.00020995	0.0698746	0.0289744	0.602102	0.968697
ch.10.21102959F	10	21062953	NA	0	0.000209884	0.0698746	0.0190739	0.59105	0.96342
cg08239858	5	2739131	NA	1	0.000210651	0.0700598	0.0214692	0.553904	0.938461
cg02875558	17	37309177	PLXDC1	0	0.000210912	0.0700985	0.00730813	0.587078	0.961354
cg11131902	5	175084710	HRH2	0	0.000211056	0.0700986	0.0210372	0.612401	0.973032
cg24591082	6	56143542	NA	0	0.000211367	0.0701538	-0.0219383	0.624219	0.977377
cg03404339	12	52639319	KRT7	0	0.000211783	0.0701958	-0.0283004	0.603088	0.969136
ch.11.1014025R	11	48124683	PTPRJ	0	0.000211698	0.0701958	0.0321508	0.607683	0.971113
cg13980528	1	82269522	LPHN2	0	0.000212965	0.0704915	0.0105817	0.61242	0.97304
cg14240304	11	65323116	LTBP3	0	0.000212962	0.0704915	0.014098	0.619877	0.975855
cg01944226	17	80188056	SLC16A3	0	0.000213451	0.0705561	0.0141593	0.600491	0.96797
cg11664379	5	7289931	NA	0	0.000213415	0.0705561	0.0171047	0.562841	0.946604
cg18853312	10	134969810	NA	0	0.00021419	0.0707521	-0.00754536	0.575043	0.954508
cg10547927	14	50999548	MAP4K5	0	0.000214816	0.0709107	0.00694272	0.594275	0.96503
cg07537095	11	116228957	NA	0	0.000215586	0.0710593	0.0181591	0.588352	0.961293
cg20095866	10	133951618	JAKMIP3	0	0.000215835	0.0710593	-0.00933267	0.596514	0.966113
cg20673611	12	27166943	TM7SF3	0	0.000215483	0.0710593	0.00571171	0.576629	0.955462
cg24012440	10	115934483	MIR2110	0	0.000215851	0.0710593	0.00658127	0.590849	0.963317
cg21657087	3	147139485	NA	0	0.000216052	0.0710772	0.0118693	0.607994	0.971243
cg12557867	10	1779033	ADARB2	0	0.000216736	0.0712538	0.0058813	0.593905	0.964848
cg07419586	1	1852604	NA	0	0.000217285	0.0713118	-0.0236377	0.541507	0.930211
cg14412967	7	51096971	COBL	0	0.000217486	0.0713118	0.0105132	0.60836	0.971395
cg22974837	8	25315063	KCTD9	0	0.000217499	0.0713118	0.00608218	0.606743	0.970717
ch.3.693217R	3	33439943	UBP1	0	0.000217283	0.0713118	0.00824669	0.584607	0.960022
cg04376719	19	1028379	CNN2	0	0.000217662	0.071317	0.0142359	0.612255	0.972974
cg13796218	1	11750663	MAD2L2	0	0.000218062	0.0713997	0.0105735	0.599091	0.967326
cg13847853	17	39696336	NA	1	0.00021861	0.0715309	0.0168272	0.622244	0.976695
cg06019718	3	186288436	TBCCD1	0	0.000218766	0.0715339	0.00444039	0.60306	0.966042
cg02459416	17	7758256	TMEM88	0	0.000219548	0.0715595	0.0264814	0.628406	0.978284
cg09885409	21	34697563	IFNAR1	0	0.00021924	0.0715595	0.00697823	0.593129	0.964465
cg13458335	1	40254859	BMP8B	0	0.000219581	0.0715595	-0.00689658	0.630755	0.979045
cg18708013	6	149803206	ZC3H12D	1	0.000219439	0.0715595	0.0250124	0.571854	0.952539
cg22791987	17	43037114	C1QL1	1	0.000219172	0.0715595	0.0301626	0.607556	0.97106
cg03975104	5	99871026	FAM174A	0	0.000220622	0.0716104	0.00586613	0.574476	0.951898
cg09489844	17	79880647	MAFG	0	0.000220463	0.0716104	-0.0195437	0.597766	0.966707
cg20641289	17	33894952	NA	0	0.000219977	0.0716104	0.00686575	0.59407	0.964929
cg20701404	17	71898027	NA	0	0.00022056	0.0716104	0.0306687	0.645265	0.976959
cg21163478	9	34048265	UBAP2	0	0.000220199	0.0716104	0.00581817	0.583519	0.959423
cg22159025	15	25201020	SNRPN	0	0.00022048	0.0716104	0.0254248	0.594507	0.965144
cg02247068	15	41793472	ITPKA	0	0.000221796	0.071661	0.019706	0.557544	0.94285
cg02318139	5	100240048	ST8SIA4	0	0.000221661	0.071661	0.0402099	0.603223	0.969196
cg02599068	2	25195213	DNAJC27	0	0.000222092	0.071661	0.00787573	0.571453	0.952287
cg14029839	6	30685271	MDC1	0	0.000221747	0.071661	0.00642309	0.58327	0.959285
cg16236394	2	113033084	ZC3H6	0	0.000222074	0.071661	0.0094073	0.60972	0.970118
cg17491759	6	100676774	NA	0	0.000222106	0.071661	0.0185166	0.564998	0.948075
cg18494190	10	102589532	PAX2	0	0.000221966	0.071661	0.00759852	0.604835	0.9699
cg23776217	18	34409391	KIAA1328	0	0.000220968	0.071661	0.00737309	0.589043	0.962388
cg26536750	19	39998930	DLL3	0	0.000221664	0.071661	0.0208361	0.609856	0.972011
cg05778706	10	101372151	SLC25A28	0	0.000222407	0.0717102	0.00599145	0.57971	0.95727
cg00558975	5	175580027	NA	1	0.000223158	0.071857	0.0149305	0.604843	0.969904
cg10384134	19	54704842	RPS9	0	0.000223059	0.071857	0.00584789	0.576944	0.95565
cg02268750	19	22320975	NA	0	0.00022344	0.0718762	0.014267	0.632655	0.980105
cg13283739	4	1765550	NA	1	0.000223513	0.0718762	0.0210069	0.61965	0.975773
cg13666041	14	69442697	ACTN1	0	0.000224073	0.0720083	0.0213187	0.593384	0.964591
cg26705720	20	10652787	JAG1	0	0.000224226	0.0720099	0.0118749	0.589924	0.958228
cg01045354	16	73925248	NA	0	0.000224457	0.0720364	0.0128712	0.579408	0.957096
cg13077340	2	153574197	ARL6IP6	0	0.000224638	0.0720469	0.0065108	0.576773	0.955548
cg15327641	2	3715039	ALLC	0	0.000224886	0.0720789	-0.0121624	0.563795	0.947258
cg23553385	2	163175143	IFIH1	0	0.000225213	0.0721361	0.00914165	0.594362	0.965073
cg15792766	7	43769288	C7orf44	0	0.000225661	0.072232	0.00667369	0.600014	0.967752
cg05096838	17	40761626	FAM134C	0	0.000226304	0.0723458	0.00580658	0.58563	0.960578
cg06626898	10	113129966	NA	1	0.000226315	0.0723458	0.0305173	0.595366	0.965562
cg21251125	9	126771781	NA	0	0.00022653	0.0723668	0.0145012	0.586048	0.960803
cg09704750	21	27011139	JAM2	0	0.000226912	0.0724414	0.0148402	0.587164	0.9614
cg12816936	3	128806370	NA	0	0.000227306	0.0724782	0.0284673	0.606685	0.970081
cg17390301	11	111250093	POU2AF1	0	0.000227326	0.0724782	0.0243537	0.582259	0.958721
cg13031551	12	132637988	NA	1	0.000227552	0.0725025	0.0192836	0.607836	0.971177
cg02931464	12	121826303	NA	0	0.00022777	0.0725246	0.0136293	0.579935	0.9574
cg03567622	10	60028853	CISD1	0	0.000228358	0.0725746	0.0054946	0.588654	0.962185
cg09406615	3	165555103	BCHE	1	0.000228925	0.0725746	-0.0131427	0.606492	0.970611
cg11021031	7	142960510	GSTK1	0	0.000229016	0.0725746	0.00580553	0.578008	0.956279
cg13652445	10	71561999	COL13A1	0	0.000228246	0.0725746	0.00639123	0.572095	0.95269
cg13823188	17	80039244	FASN	0	0.000229047	0.0725746	-0.0264119	0.531035	0.920861
cg18296001	5	121297772	SRFBP1	0	0.000229272	0.0725746	0.00705697	0.561657	0.945782
cg24092907	7	12729367	ARL4A	0	0.000228874	0.0725746	0.0243691	0.576825	0.955579
cg25049341	10	102906949	NA	0	0.000228734	0.0725746	0.00915815	0.58431	0.959859
cg26668042	5	1514077	LPCAT1	0	0.000229218	0.0725746	0.0167111	0.604663	0.969826
cg00779130	10	89578165	ATAD1	0	0.000230603	0.0725784	0.00621604	0.590178	0.962974
cg07520608	2	23627401	KLHL29	0	0.000230312	0.0725784	0.0367226	0.57595	0.955056
cg11358945	2	157185891	NR4A2	0	0.000229651	0.0725784	0.0299686	0.624289	0.977401
cg13753515	20	3687817	SIGLEC1	0	0.000230161	0.0725784	0.0112788	0.621982	0.976603
cg15564444	1	18589627	IGSF21	0	0.00023063	0.0725784	0.0210332	0.613387	0.973419
cg17547708	22	51021506	LOC100144603	0	0.000229702	0.0725784	0.00623149	0.593863	0.964828
cg20306425	17	2599789	KIAA0664	0	0.00023061	0.0725784	-0.025701	0.534971	0.920187
cg24385940	2	200213525	SATB2	0	0.000229847	0.0725784	-0.0159132	0.558406	0.943474
cg26621780	12	113547430	RASAL1	1	0.000230446	0.0725784	0.0223971	0.610853	0.972415
cg03144643	16	19078864	COQ7	0	0.000231333	0.0726114	0.00729104	0.600411	0.967933
cg10940099	6	109703938	CD164	0	0.000231254	0.0726114	0.00507571	0.589099	0.962417
cg14233644	2	206790633	NA	0	0.000231226	0.0726114	0.00632432	0.569841	0.951262
cg26366048	6	56820386	BEND6	0	0.000231001	0.0726114	0.0066297	0.58655	0.961072
cg15559674	6	149803426	ZC3H12D	0	0.000231485	0.0726123	0.0357012	0.589208	0.962473
cg23821329	10	17269643	VIM	0	0.000231792	0.0726617	0.0380576	0.603538	0.969334
cg02113449	13	48877641	RB1	0	0.000232203	0.0727184	0.00651864	0.571283	0.95218
cg19057076	7	16438851	ISPD	0	0.000232272	0.0727184	-0.00783398	0.579176	0.956961
cg23093580	1	39491322	NDUFS5	0	0.000233235	0.0729727	0.0137473	0.584132	0.959761
cg26002955	11	6255951	FAM160A2	0	0.000234047	0.0731797	0.00604325	0.596402	0.96606
cg00215744	16	57334530	NA	0	0.000235062	0.0731964	0.00498336	0.573002	0.953256
cg12731671	20	6033516	LRRN4	0	0.000235156	0.0731964	0.0248446	0.590321	0.963048
cg13362574	15	65596329	NA	0	0.000234299	0.0731964	0.00788293	0.578869	0.956783
cg20299236	22	32870557	FBXO7	0	0.000234884	0.0731964	0.00679601	0.589965	0.962865
cg22043361	14	64970199	ZBTB1	0	0.000234957	0.0731964	0.00685207	0.57282	0.953142
cg25146268	2	96068665	FAHD2A	0	0.000234591	0.0731964	0.00689754	0.59733	0.966502
cg26454502	19	36505305	ALKBH6	0	0.000234856	0.0731964	0.00494033	0.610107	0.972113
cg26544607	5	90679138	ARRDC3	0	0.000236047	0.0734266	0.00585905	0.588213	0.961954
cg04333686	6	126307455	TRMT11	0	0.000236202	0.0734277	0.00601557	0.582104	0.958634
cg08303978	15	65822665	PTPLAD1	0	0.00023648	0.0734671	0.0071498	0.604536	0.969771
cg09038294	10	103002062	NA	0	0.000237126	0.0736208	-0.0358308	0.530365	0.920233
cg00138474	6	30484334	NA	0	0.000239109	0.0736468	0.0147792	0.576053	0.955118
cg00378636	19	12862636	BEST2	0	0.00024065	0.0736468	0.0158114	0.583177	0.959233
cg00509451	11	64811775	SAC3D1	0	0.000240787	0.0736468	-0.0283712	0.548658	0.93609
cg02401556	3	137479590	NA	0	0.000241001	0.0736468	0.00862135	0.578797	0.956741
cg04041568	12	132979486	NA	0	0.000240762	0.0736468	0.0173798	0.58607	0.960815
cg04598670	7	68697651	NA	0	0.000237365	0.0736468	0.0328731	0.616802	0.974726
cg05105207	2	81421880	NA	0	0.000237948	0.0736468	-0.00653488	0.592638	0.96422
cg05511530	12	86651249	MGAT4C	0	0.000238492	0.0736468	-0.0189141	0.5783	0.955078
cg06937051	8	144545814	ZC3H3	0	0.000239856	0.0736468	0.0079711	0.588107	0.961898
cg07200897	3	122512821	DIRC2	0	0.000240858	0.0736468	0.00653533	0.575427	0.95474
cg08258788	8	109455865	TTC35	0	0.000240452	0.0736468	0.00825547	0.595325	0.965542
cg11376080	3	126398092	NA	0	0.000238577	0.0736468	0.00790257	0.594783	0.965278
cg11557618	2	172974138	NA	0	0.000239846	0.0736468	0.0262917	0.610784	0.972387
cg11848539	6	47277822	TNFRSF21	0	0.000239686	0.0736468	0.00646288	0.593985	0.964888
cg11952493	10	28570835	MPP7	0	0.00023885	0.0736468	0.0144347	0.604275	0.969657
cg13165009	17	32905661	C17orf102	0	0.00023814	0.0736468	0.0242389	0.593896	0.964844
cg15109730	1	156698192	C1orf66	0	0.00023984	0.0736468	0.00627348	0.58156	0.958327
cg15477845	13	95254089	GPR180	0	0.000239488	0.0736468	0.00681791	0.607043	0.970844
cg18798289	5	72530245	NA	0	0.000238637	0.0736468	0.0273253	0.584993	0.960232
cg22553313	1	234746318	IRF2BP2	0	0.000240453	0.0736468	0.00694781	0.585113	0.960297
cg23715682	14	50863043	CDKL1	0	0.000238808	0.0736468	0.00677515	0.582879	0.959068
cg25556225	15	31515750	NA	1	0.000239915	0.0736468	0.037539	0.604048	0.968929
cg25572812	11	31391649	DCDC1	0	0.000237948	0.0736468	0.00693802	0.57909	0.956911
cg26266934	15	93199519	FAM174B	1	0.000240375	0.0736468	0.0103143	0.607985	0.971239
cg26851107	11	70508659	SHANK2	0	0.000239743	0.0736468	0.00860155	0.578691	0.956679
cg08742262	7	158342283	PTPRN2	0	0.000241495	0.0737512	0.0217716	0.56588	0.948668
cg11263393	12	131201389	NA	0	0.000242023	0.0738196	0.00674561	0.578502	0.956569
cg18096388	2	242800973	PDCD1	0	0.000242005	0.0738196	0.0257985	0.605664	0.969639
cg07747220	20	3052115	OXT	0	0.000242219	0.0738331	0.0159685	0.585893	0.960719
cg01471384	4	107957265	DKK2	0	0.000242406	0.0738436	0.00547235	0.574918	0.954432
cg12666227	12	76742354	BBS10	0	0.000242735	0.0738557	0.00581034	0.587066	0.961348
cg26585320	13	22275925	FGF9	0	0.00024275	0.0738557	-0.0327559	0.612747	0.973169
cg17373332	3	184043405	EIF4G1	0	0.000242977	0.0738785	0.00917149	0.592295	0.964049
cg02890250	19	16243834	HSH2D	0	0.000243949	0.0738877	0.0104512	0.591709	0.963754
cg06377106	1	20618331	VWA5B1	0	0.000243542	0.0738877	0.0321972	0.619458	0.975704
cg07482795	19	37997730	ZNF793	0	0.00024369	0.0738877	0.00778658	0.589226	0.962483
cg09075149	5	663895	TPPP	0	0.000243988	0.0738877	-0.0251575	0.52885	0.918797
cg10045864	2	240036897	HDAC4	0	0.000243221	0.0738877	-0.0247404	0.541094	0.929859
cg10655471	19	41025339	SPTBN4	0	0.000244216	0.0738877	0.021725	0.59846	0.967033
cg25274881	12	49761165	SPATS2	0	0.000244225	0.0738877	0.00909084	0.593191	0.964496
cg25568114	2	128158438	NA	0	0.000243671	0.0738877	0.0318882	0.616218	0.973562
cg09754269	2	33700871	RASGRP3	0	0.000245151	0.0740326	0.00913822	0.580839	0.957918
cg11047457	11	78394403	ODZ4	0	0.000244884	0.0740326	0.0124229	0.5929	0.964351
cg14802355	4	103683140	MANBA	0	0.000245313	0.0740326	0.0234548	0.565177	0.948195
cg20214328	19	39378302	SIRT2	0	0.000245166	0.0740326	0.0135712	0.582197	0.958686
cg02285920	19	17958956	JAK3	0	0.000246051	0.0741207	0.0221498	0.576491	0.95538
cg08508763	3	42201380	TRAK1	1	0.000246521	0.0741207	0.0197489	0.596403	0.966061
cg11505037	13	112187343	NA	0	0.000246425	0.0741207	0.0347851	0.603958	0.969518
cg15344410	20	44420441	WFDC3	0	0.00024613	0.0741207	0.00516509	0.572482	0.952932
cg21742931	11	69455840	CCND1	0	0.000246247	0.0741207	0.00682201	0.60358	0.969353
cg27545407	16	86775296	NA	0	0.000246459	0.0741207	0.0413817	0.606591	0.970653
cg00002236	18	67873061	RTTN	0	0.000249218	0.0742851	0.00741509	0.579764	0.957302
cg00248310	3	101292685	PCNP	0	0.000248979	0.0742851	0.00833789	0.585982	0.960768
cg00564051	11	91957448	NA	0	0.000247925	0.0742851	0.00801485	0.563163	0.946825
cg01811561	16	67753396	GFOD2	0	0.000249988	0.0742851	0.00674809	0.581485	0.958285
cg02213971	11	69994230	ANO1	1	0.000250652	0.0742851	0.0179002	0.616108	0.974465
cg03350828	2	66804865	NA	0	0.000249492	0.0742851	0.0288506	0.585539	0.960528
cg04746520	13	60738538	DIAPH3	0	0.000250348	0.0742851	0.0100473	0.574853	0.954392
cg05062679	10	94000186	CPEB3	0	0.000248151	0.0742851	0.00738185	0.582122	0.958644
cg05358385	4	144434971	SMARCA5	0	0.000250892	0.0742851	0.0060522	0.568452	0.950364
cg07471089	19	10138563	NA	0	0.000249735	0.0742851	0.00512791	0.567601	0.949807
cg08818094	4	26806047	NA	0	0.000250681	0.0742851	-0.012954	0.586292	0.960934
cg09841203	13	52733292	NEK3	0	0.000250816	0.0742851	0.00656164	0.578394	0.956506
cg10237854	3	195539463	MUC4	0	0.00025037	0.0742851	-0.0289771	0.530479	0.92034
cg11328704	5	108063900	NA	0	0.000248324	0.0742851	0.0271526	0.604843	0.969904
cg14635586	6	91321898	NA	0	0.000250011	0.0742851	0.0222704	0.55574	0.941525
cg16186938	6	28555324	SCAND3	0	0.000249863	0.0742851	0.00757742	0.578178	0.956379
cg16463460	11	32454718	WT1	0	0.000250769	0.0742851	0.0163019	0.5825	0.958856
cg16489547	16	30597449	ZNF785	0	0.00024792	0.0742851	0.00590609	0.56969	0.951164
cg18665943	19	50083579	PRRG2	0	0.000250673	0.0742851	0.00652579	0.554251	0.940414
cg19828537	2	97563889	FAM178B	0	0.000249003	0.0742851	0.011668	0.58471	0.960078
cg25253716	12	57472618	TMEM194A	0	0.000249259	0.0742851	0.00907087	0.579706	0.957268
cg25960191	8	30601454	UBXN8	0	0.000248864	0.0742851	0.0073384	0.59303	0.964416
cg27280034	8	59465622	SDCBP	0	0.000247446	0.0742851	0.00918963	0.593742	0.964768
cg27366305	5	110075285	SLC25A46	0	0.000250772	0.0742851	0.00617146	0.590843	0.963315
ch.3.1112796R	3	51452653	VPRBP	0	0.000248006	0.0742851	0.00935566	0.599487	0.967509
cg10623043	11	67211318	CORO1B	0	0.00025124	0.0743063	0.00636565	0.57744	0.955944
cg24729839	1	225955869	NA	0	0.00025127	0.0743063	0.0113179	0.593984	0.964887
ch.19.1349607R	19	41801090	HNRNPUL1	0	0.00025145	0.0743144	0.010304	0.581957	0.958551
cg01532230	4	30720741	PCDH7	0	0.000251917	0.0743712	0.00998146	0.581672	0.95839
cg14560064	9	125675653	ZBTB6	0	0.000251949	0.0743712	0.00514547	0.584992	0.960232
cg01109180	17	28256728	EFCAB5	0	0.000252112	0.0743741	0.00872902	0.591199	0.963496
ch.16.440507F	16	11940403	RSL1D1	0	0.000252333	0.074394	0.0172019	0.562	0.946021
cg03276813	2	182757157	SSFA2	0	0.000252566	0.0744176	0.00708937	0.579645	0.957233
cg03059528	6	127587721	RNF146	0	0.000252782	0.0744235	0.00591517	0.573147	0.953345
cg18369007	1	35497073	ZMYM6	0	0.000252893	0.0744235	0.0126991	0.577784	0.956147
cg18390959	19	51872257	CLDND2	0	0.000253226	0.0744765	0.0138876	0.592113	0.963958
cg03991411	1	226795085	NA	0	0.000253816	0.0746048	0.00809193	0.585648	0.960587
cg01289421	19	17908246	B3GNT3	0	0.000254054	0.0746295	0.00887503	0.583846	0.959604
cg09624466	14	57278710	OTX2OS1	0	0.000254227	0.0746354	0.0302916	0.555114	0.941059
cg04273763	17	17862149	TOM1L2	0	0.000254498	0.0746696	0.0101724	0.576152	0.955177
cg06631868	20	30697436	TM9SF4	0	0.000255768	0.0748164	0.00691201	0.579138	0.956939
cg08658594	12	11062035	TAS2R13	0	0.000255405	0.0748164	-0.0107361	0.581384	0.958228
cg13212956	6	134209935	TCF21	1	0.000255627	0.0748164	0.0224545	0.604821	0.967719
cg23907837	7	129691259	ZC3HC1	0	0.000255596	0.0748164	0.00612032	0.588316	0.962008
cg24969605	5	139555269	C5orf32	0	0.000255289	0.0748164	0.00413499	0.572073	0.952677
cg18713878	11	74699824	NEU3	0	0.000256467	0.0749304	0.00592169	0.608557	0.971477
cg20166027	10	51576452	NCOA4	0	0.000256326	0.0749304	-0.0264607	0.54947	0.936732
cg01178703	1	12066560	MFN2	0	0.000256813	0.0749573	0.0183062	0.589845	0.962803
cg03580351	2	17935719	GEN1	0	0.000256983	0.0749573	0.00550111	0.5744	0.954116
cg15267024	20	18547820	LOC388789	0	0.000257022	0.0749573	0.00586259	0.59835	0.966981
cg03599575	15	90893182	GABARAPL3	0	0.000257598	0.0750801	0.00735855	0.595928	0.965833
cg18084798	19	33555255	RHPN2	0	0.000257808	0.0750965	0.00739909	0.57986	0.957357
cg15995125	1	17746597	RCC2	0	0.000258435	0.0751887	-0.0166481	0.58985	0.961573
cg23702848	14	104172109	XRCC3	0	0.000258407	0.0751887	0.0245715	0.584317	0.959863
cg13683550	20	55401918	NA	0	0.000258962	0.0752432	0.026886	0.616882	0.974755
cg17784528	17	41791230	NA	0	0.000259087	0.0752432	0.00554852	0.5825	0.958856
cg20391058	2	2295451	MYT1L	0	0.000258843	0.0752432	-0.0416814	0.556131	0.939169
cg08381046	5	112294315	NA	0	0.000259508	0.0753206	0.0338531	0.614223	0.973745
cg07122178	8	41168481	SFRP1	0	0.000259783	0.0753552	0.0368817	0.612964	0.973254
cg05485250	16	77465215	ADAMTS18	0	0.000260515	0.0753874	-0.0455345	0.577407	0.955924
cg05527034	4	155250680	DCHS2	0	0.000260502	0.0753874	0.00699905	0.564504	0.947741
cg24196612	8	21608193	GFRA2	0	0.000260506	0.0753874	-0.0227249	0.537512	0.926749
cg25350411	6	144328917	HYMAI	0	0.000260454	0.0753874	0.0121618	0.595077	0.965422
cg04290666	10	102242134	WNT8B	1	0.000261225	0.075395	0.0227091	0.629775	0.979207
cg12564026	5	107006542	EFNA5	0	0.000261783	0.075395	0.00493304	0.588245	0.961971
cg13708301	9	71735666	TJP2	0	0.000261494	0.075395	0.0113351	0.60295	0.969075
cg15545410	7	1337136	NA	0	0.000261331	0.075395	0.0207314	0.586252	0.960913
cg18474016	X	52675851	SSX7	0	0.000261098	0.075395	-0.0266788	0.544573	0.93278
cg19100772	6	72926485	RIMS1	0	0.000260698	0.075395	-0.0430234	0.584469	0.959946
cg22325186	12	133158791	FBRSL1	0	0.000261221	0.075395	0.0254558	0.629702	0.979183
ch.10.1418365R	10	69703635	HERC4	0	0.000261658	0.075395	0.00600942	0.576402	0.955327
cg21090075	22	38478322	SLC16A8	0	0.000262832	0.0756522	0.0200505	0.598643	0.967118
cg02339198	19	52693970	PPP2R1A	0	0.000263169	0.0757042	0.00801544	0.574099	0.953932
cg05061711	12	10902929	NA	0	0.000264368	0.0757665	0.00826956	0.585351	0.960426
cg07326074	16	2510388	C16orf59	0	0.000263733	0.0757665	0.00767003	0.581133	0.956747
cg10080270	6	24646213	KIAA0319	0	0.000264108	0.0757665	0.00556748	0.579611	0.957213
cg10535845	17	37821481	TCAP	1	0.000264192	0.0757665	0.019871	0.593726	0.96476
cg24442913	11	14994606	CALCA	0	0.000263558	0.0757665	0.0201818	0.569231	0.950869
cg24974130	5	131893006	RAD50	0	0.000264478	0.0757665	0.00534765	0.583641	0.95949
cg26362488	12	14924051	HIST4H4	0	0.000263879	0.0757665	0.00589501	0.599656	0.967587
cg12645616	10	103070480	NA	0	0.000264662	0.0757746	0.0244607	0.580186	0.957545
cg08304103	11	86662289	FZD4	0	0.000265163	0.0758285	-0.0163816	0.589201	0.96247
cg16100135	8	128750586	MYC	0	0.000265128	0.0758285	0.00589134	0.580691	0.957833
cg07087919	1	2310084	MORN1	0	0.000266208	0.0759955	-0.0274653	0.550947	0.937888
cg11688651	1	113218096	MOV10	0	0.000266216	0.0759955	0.00723654	0.593328	0.964564
cg27082076	14	105938134	NA	1	0.000266193	0.0759955	0.0224763	0.589572	0.962662
cg01479232	20	748992	C20orf54	0	0.00026671	0.0760919	0.0153464	0.586944	0.960539
cg12374095	12	54320830	NA	0	0.000267073	0.0761058	0.0403757	0.607105	0.970261
cg15076217	1	207975699	MIR29C	1	0.000266955	0.0761058	-0.0198031	0.62183	0.97655
cg04486763	11	16635542	NA	0	0.000267512	0.0761416	0.00480395	0.571224	0.952142
cg06651286	3	197477426	FYTTD1	0	0.000267449	0.0761416	0.00375354	0.58147	0.958276
cg01309328	6	32811253	PSMB8	0	0.000269069	0.0763163	0.0178899	0.570017	0.951374
cg08317412	11	124481193	PANX3	0	0.000268916	0.0763163	-0.0311978	0.590607	0.963194
cg10929758	2	54857270	SPTBN1	0	0.000268362	0.0763163	-0.0218454	0.571617	0.950933
cg14971320	10	43699070	RASGEF1A	0	0.000268492	0.0763163	0.0257319	0.588695	0.962206
cg20538819	1	214724805	PTPN14	0	0.000268686	0.0763163	0.0074381	0.597836	0.96674
cg26161725	5	36241580	C5orf33	0	0.000268936	0.0763163	0.00712475	0.574704	0.954302
cg08751913	6	18387077	RNF144B	0	0.000269419	0.0763373	0.015255	0.58187	0.958502
cg14848555	1	171750797	METTL13	1	0.000269457	0.0763373	-0.00857104	0.574444	0.954143
cg21789392	20	524791	CSNK2A1	0	0.000269836	0.0764001	0.00571161	0.567129	0.949497
cg03584847	17	67410688	MAP2K6	0	0.000270824	0.0764409	0.00569757	0.58532	0.958357
cg07366670	12	111619077	CUX2	0	0.000270303	0.0764409	0.0228555	0.613642	0.973519
cg08236537	8	103973799	NA	0	0.000271082	0.0764409	0.0281541	0.57405	0.953902
cg14461582	10	102895708	TLX1	1	0.000270951	0.0764409	0.021866	0.595844	0.965792
cg20042291	3	42700585	ZBTB47	0	0.000270522	0.0764409	-0.0197155	0.579205	0.956978
cg24715680	2	215675429	BARD1	0	0.000270999	0.0764409	0.0292794	0.612232	0.972966
cg24895871	12	54360836	HOTAIR	0	0.000270732	0.0764409	0.0294481	0.581523	0.958306
cg06109867	3	66002991	MAGI1	0	0.000271326	0.0764611	-0.0158375	0.557622	0.942906
cg18885501	14	32030457	NUBPL	0	0.000271469	0.0764611	0.00648349	0.581102	0.956729
cg07122126	19	58790422	ZNF8	0	0.000271637	0.0764642	0.00599017	0.567454	0.949711
cg26392005	14	81421297	TSHR	0	0.000272599	0.0766904	0.00604517	0.57715	0.955772
cg06119162	21	46678524	NA	1	0.00027304	0.0767702	0.0368323	0.618272	0.975271
cg11417973	6	28832160	NA	0	0.000273995	0.0769221	0.0103656	0.56147	0.945652
cg16654023	1	169337522	NME7	0	0.000273766	0.0769221	0.00614844	0.563516	0.947068
cg20932849	1	161369236	NA	0	0.000274214	0.0769221	0.00819171	0.588133	0.961912
ch.3.1045756F	3	49148793	USP19	0	0.000274209	0.0769221	0.00776164	0.580777	0.957882
cg19401472	2	85109418	C2orf89	0	0.000274461	0.076947	0.0046958	0.570244	0.95152
cg07226813	3	49044374	P4HTM	0	0.000274769	0.0769888	0.00970726	0.59622	0.965973
cg04645421	5	108064041	NA	0	0.000274991	0.0770065	0.0117894	0.569632	0.951127
cg13996392	4	178230925	NEIL3	0	0.000275663	0.0770169	0.00757139	0.602023	0.968662
cg19452782	3	101232218	SENP7	0	0.000275524	0.0770169	0.00701341	0.57354	0.953589
cg22084642	3	52351963	DNAH1	0	0.000275317	0.0770169	0.0438227	0.619777	0.974911
cg26663469	17	26662463	TNFAIP1	0	0.000275606	0.0770169	0.00647101	0.589499	0.962624
cg00491927	3	120003642	NA	0	0.000278454	0.0771437	0.0194564	0.566066	0.948792
cg04064550	11	110036097	ZC3H12C	0	0.000278474	0.0771437	-0.0146354	0.562024	0.946038
cg04486778	21	47394431	NA	1	0.000278436	0.0771437	0.0251922	0.590147	0.962958
cg04691781	16	89668842	NA	0	0.00027751	0.0771437	0.0225087	0.589789	0.962774
cg06935979	1	232941706	KIAA1383	0	0.000276921	0.0771437	-0.0427455	0.602698	0.968963
cg09635541	4	812499	CPLX1	0	0.000278499	0.0771437	-0.0256763	0.542948	0.931427
cg10852861	4	174446201	NA	1	0.000276982	0.0771437	0.0236398	0.551078	0.93799
cg16803846	15	27111572	GABRA5	0	0.000277362	0.0771437	0.0393263	0.59613	0.96593
cg17261676	6	26016808	NA	0	0.000278021	0.0771437	0.0414417	0.617692	0.974512
cg21340500	8	81478334	NA	0	0.000276293	0.0771437	0.0382737	0.597142	0.966412
cg22728904	7	100433983	NA	1	0.000276879	0.0771437	0.0237838	0.61165	0.972734
cg25116900	10	74452662	CCDC109A	0	0.000277186	0.0771437	0.00646221	0.590492	0.963136
cg26168557	13	53226688	SUGT1	0	0.000278018	0.0771437	0.00554055	0.574267	0.954035
cg26394257	8	38964993	ADAM32	0	0.000276868	0.0771437	0.0196662	0.575118	0.954554
ch.10.79767096R	10	80097090	NA	0	0.000278367	0.0771437	0.0139101	0.596897	0.966296
cg12014818	2	219744634	WNT10A	1	0.000279078	0.07726	0.0263065	0.599997	0.967744
ch.15.1141100F	15	72509144	PKM2	0	0.000279434	0.0773144	0.00767404	0.560212	0.944766
cg11999631	17	59490484	C17orf82	0	0.000279983	0.077422	0.00821016	0.575977	0.955072
cg05157370	11	44586959	CD82	0	0.00028033	0.0774739	0.00659461	0.573	0.953255
cg07004357	22	18893614	DGCR6	0	0.000280578	0.0774984	0.00925443	0.60227	0.968772
cg05394800	13	50707050	NA	1	0.000281014	0.0775747	0.0267202	0.606868	0.97077
cg14788628	6	139094533	CCDC28A	0	0.000281524	0.0776713	0.00563403	0.568043	0.950097
cg09761040	19	13209981	LYL1	0	0.00028242	0.0777104	0.0264053	0.607434	0.971009
cg14227785	8	142852863	NA	0	0.000282466	0.0777104	0.0175947	0.562635	0.946461
cg18473903	3	84650340	NA	0	0.00028205	0.0777104	0.0292807	0.586351	0.960966
cg20240541	9	100174394	TDRD7	0	0.000282001	0.0777104	0.00467203	0.568759	0.950563
cg20813996	6	166422741	NA	0	0.000282231	0.0777104	0.0224894	0.581011	0.958016
cg16700000	3	27756844	NA	0	0.000282791	0.0777559	0.0236725	0.533296	0.922957
cg01411255	17	61851458	DDX42	0	0.000283579	0.0778403	0.0071634	0.568739	0.950551
cg07628855	7	25100356	NA	1	0.000283344	0.0778403	-0.0362784	0.554718	0.938088
cg14506657	9	86755443	NA	0	0.000283488	0.0778403	0.0120927	0.556434	0.942037
cg18150362	5	102456168	GIN1	0	0.00028429	0.0779914	0.00626672	0.58534	0.960421
cg02357637	15	100268975	LYSMD4	0	0.000284985	0.0780498	-0.0255993	0.523673	0.913741
cg06439777	20	44509809	ZSWIM1	0	0.000284855	0.0780498	0.00717802	0.583303	0.959303
cg09272923	1	7730096	CAMTA1	0	0.000284812	0.0780498	0.0333095	0.597768	0.966039
cg14725952	19	5294093	PTPRS	0	0.000285154	0.078052	0.0121403	0.574054	0.953067
ch.18.844464R	18	43853776	NA	0	0.000285441	0.0780867	0.0228899	0.581	0.958009
cg19792268	12	29936125	TMTC1	0	0.0002857	0.0781135	0.0060572	0.565977	0.948732
cg13714344	12	6938635	LEPREL2	0	0.000286036	0.0781611	0.00936064	0.567255	0.94958
cg03159676	16	85600536	NA	0	0.000286921	0.0782711	0.0147278	0.617428	0.974959
cg22368426	2	26523591	NA	0	0.000286838	0.0782711	0.0124754	0.567687	0.949864
cg25003777	6	2841626	SERPINB1	0	0.000286654	0.0782711	0.0107501	0.553574	0.939902
cg05361811	12	101674038	UTP20	0	0.000287289	0.0783274	0.0054757	0.576343	0.955291
cg10367244	15	96865032	NA	0	0.000288141	0.0783858	0.00961415	0.591152	0.963472
cg13250745	3	50263710	NA	0	0.000287814	0.0783858	0.00700576	0.57583	0.954984
cg14377593	7	93520183	TFPI2	0	0.000288115	0.0783858	0.0053843	0.575636	0.954867
cg20053465	10	130339927	NA	0	0.000288149	0.0783858	0.0168252	0.573208	0.953383
cg15210108	7	79082647	MAGI2	0	0.000288565	0.0784111	0.00550482	0.580804	0.957898
cg23359714	8	41168336	SFRP1	0	0.000288414	0.0784111	0.0391578	0.613094	0.973305
cg10010997	19	12917540	RNASEH2A	0	0.000289317	0.0785403	0.00428212	0.580615	0.956446
cg14806752	7	998808	NA	0	0.000289364	0.0785403	0.0216158	0.579427	0.957107
cg08793894	17	7227737	NEURL4	0	0.000289692	0.0785758	-0.0172076	0.565067	0.948121
cg23056979	6	30034518	PPP1R11	0	0.000289819	0.0785758	0.00791222	0.571618	0.952391
cg25664704	6	30457977	HLA-E	0	0.000290102	0.0786087	0.00584796	0.568374	0.950313
cg05210671	14	104787388	NA	0	0.000290281	0.0786134	0.0340588	0.609021	0.971668
cg03945577	1	150602196	ENSA	0	0.000290853	0.0786225	0.0056497	0.572831	0.953149
cg04210645	2	227700534	RHBDD1	0	0.000290662	0.0786225	0.00596749	0.573288	0.953433
cg18642503	19	14089711	RFX1	0	0.000290605	0.0786225	0.0243038	0.559048	0.943936
cg20365403	8	123793477	ZHX2	0	0.000290963	0.0786225	0.00590045	0.581313	0.958187
cg27428208	2	42229179	NA	0	0.000291553	0.0787383	0.0197952	0.580692	0.957834
cg04235388	16	88135679	NA	0	0.000292271	0.0788007	0.0138486	0.56189	0.945945
cg04274844	6	30181488	TRIM26	0	0.000292148	0.0788007	0.00535317	0.570943	0.951964
cg21663580	6	43044771	PTK7	0	0.000292217	0.0788007	-0.00929079	0.594292	0.965039
cg03243551	6	33288941	DAXX	0	0.000293115	0.0788095	-0.0156745	0.557874	0.94309
cg14532497	4	174439756	NA	0	0.000292961	0.0788095	0.014931	0.555964	0.941691
cg17997279	20	52791472	CYP24A1	0	0.000292774	0.0788095	0.0257726	0.596628	0.966168
cg19211827	14	21152810	RNASE4	0	0.000293066	0.0788095	0.0111014	0.576572	0.955428
cg19367991	7	129564637	UBE2H	0	0.000292911	0.0788095	0.0122056	0.588662	0.962189
cg20628791	9	34652315	IL11RA	0	0.000293568	0.078844	0.00919636	0.566895	0.949342
cg23269225	6	99395318	FBXL4	0	0.00029346	0.078844	0.00675436	0.570227	0.951509
cg08721931	2	110874344	MALL	1	0.000293904	0.0788906	0.0114226	0.578339	0.956474
cg19490561	2	10971308	NA	0	0.000294336	0.0789629	0.0163548	0.593319	0.964559
cg20294181	3	128369804	RPN1	0	0.000294613	0.0789935	0.00567688	0.58744	0.961546
cg24485466	1	200589999	KIF14	0	0.000294804	0.0790011	0.0100477	0.557496	0.942815
cg00797490	17	80883274	TBCD	0	0.000295251	0.0790424	0.00836088	0.595798	0.96577
ch.2.3268406F	2	160224706	BAZ2B	0	0.000295283	0.0790424	0.014537	0.568534	0.950418
cg21163015	9	140658436	EHMT1	0	0.000295498	0.0790563	-0.0278909	0.548081	0.93563
cg07695835	4	20985984	KCNIP4	0	0.000295667	0.0790579	-0.0212768	0.585255	0.960374
cg08460198	16	88091305	BANP	0	0.000296037	0.079092	-0.0152989	0.591171	0.963482
ch.5.1992431R	5	108685182	PJA2	0	0.000296121	0.079092	0.00748342	0.577996	0.956272
cg04156483	1	2254199	MORN1	0	0.000297022	0.0791498	0.0141108	0.589469	0.962609
cg04549524	10	134511968	INPP5A	0	0.000297347	0.0791498	-0.0266719	0.536519	0.925869
cg05135213	14	93215081	LGMN	0	0.000298296	0.0791498	0.00639236	0.571419	0.952265
cg05409218	3	27756851	NA	0	0.000297959	0.0791498	0.0210175	0.541384	0.930106
cg06592170	5	57755298	PLK2	0	0.000298456	0.0791498	0.00525832	0.580681	0.957828
cg10778780	3	42307866	CCK	0	0.000297586	0.0791498	0.0189213	0.568391	0.950324
cg11139074	12	98791463	NA	0	0.0002968	0.0791498	0.00576706	0.566351	0.948982
cg12161067	2	74776282	LOXL3	0	0.00029657	0.0791498	0.00954774	0.569584	0.951096
cg13579607	1	203289788	NA	0	0.000298284	0.0791498	0.0250287	0.570371	0.951601
cg14460816	14	58764866	FLJ31306	0	0.00029758	0.0791498	0.00672124	0.583411	0.959363
cg22151747	12	19125552	NA	0	0.000298057	0.0791498	-0.0101879	0.573242	0.953404
cg27042983	6	44063147	NA	0	0.000297968	0.0791498	0.0207338	0.604488	0.96975
ch.5.2763962F	5	147115232	JAKMIP2	0	0.0002975	0.0791498	0.013258	0.568931	0.950675
cg25601086	8	110656394	GOLSYN	1	0.000298622	0.0791507	0.0155538	0.593397	0.964598
cg06480764	5	145562370	LARS	0	0.000298938	0.0791911	0.00567036	0.574552	0.954209
cg05042708	10	105212813	CALHM2	0	0.000299152	0.0792047	0.0306624	0.577583	0.956029
cg01343313	6	15736169	NA	0	0.000299399	0.0792269	0.0204306	0.57342	0.953514
cg01528369	14	105037685	NA	0	0.000299842	0.0793008	0.0126938	0.599149	0.967353
cg02270108	6	32938475	BRD2	0	0.000303091	0.0793903	0.00644154	0.584924	0.960194
cg03108139	7	155165471	NA	0	0.000302594	0.0793903	0.0238316	0.526942	0.916961
cg03217115	2	118942841	NA	1	0.000302855	0.0793903	0.0178109	0.601162	0.968275
cg04713531	7	158197288	PTPRN2	0	0.000302083	0.0793903	0.0246897	0.590346	0.96306
cg04802221	16	67223955	EXOC3L	0	0.000303215	0.0793903	0.0132234	0.593571	0.964684
cg06347928	2	163175126	IFIH1	0	0.000301173	0.0793903	0.0108429	0.570567	0.951726
cg08127858	16	2149964	PKD1	0	0.000302711	0.0793903	-0.0485224	0.580416	0.957676
cg08847773	X	154255265	FUNDC2	0	0.000300443	0.0793903	0.0131254	0.580547	0.957751
cg09478597	8	37594596	ERLIN2	0	0.00030208	0.0793903	0.00634989	0.566377	0.948999
cg09735146	16	85845936	NA	1	0.000300732	0.0793903	0.0168182	0.617376	0.97494
cg10685559	22	18633123	USP18	0	0.000302001	0.0793903	0.0157046	0.554025	0.940243
cg10768269	3	197476553	KIAA0226	0	0.000303941	0.0793903	0.00581463	0.559812	0.944482
cg11773920	8	48686402	PRKDC	0	0.000303637	0.0793903	-0.0236706	0.557453	0.942783
cg12118798	7	155170624	NA	0	0.000301289	0.0793903	0.0149063	0.530015	0.919903
cg14087061	9	19102686	HAUS6	0	0.000303893	0.0793903	0.0172445	0.576183	0.955196
cg14170265	21	33452295	NCRNA00159	0	0.000302561	0.0793903	-0.0128882	0.577262	0.955839
cg16965393	11	61349094	SYT7	0	0.000303064	0.0793903	0.00725046	0.581535	0.958313
cg17900188	15	36871800	C15orf41	0	0.000301299	0.0793903	0.0056242	0.571547	0.952346
cg18675600	8	142432241	PTP4A3	0	0.000301211	0.0793903	0.0186494	0.569457	0.951015
cg19116429	10	93647563	NA	0	0.000302734	0.0793903	0.0054526	0.57365	0.953656
cg20285263	6	41392403	NA	0	0.000303466	0.0793903	0.0073924	0.558763	0.943732
cg24593552	5	3225856	NA	0	0.000302268	0.0793903	-0.0330721	0.524461	0.912426
cg27663249	16	2801092	LOC100128788	0	0.000303584	0.0793903	0.00903518	0.606326	0.970541
cg01420589	4	119757735	SEC24D	0	0.000304118	0.0793938	0.0071053	0.573762	0.953725
cg05125795	1	82265945	LPHN2	0	0.000304716	0.0794645	0.0140453	0.57097	0.951981
cg09619786	15	75249914	RPP25	0	0.000304662	0.0794645	0.00605256	0.55853	0.943564
cg09798023	7	27161624	HOXA3	0	0.000305255	0.0795625	0.0250464	0.59161	0.963704
cg00306421	18	21033656	RIOK3	0	0.000305662	0.0795776	0.00539501	0.565626	0.948498
cg07444473	2	200332380	FLJ32063	0	0.00030575	0.0795776	0.024961	0.571913	0.952576
cg19147570	2	63815760	C2orf86	0	0.00030585	0.0795776	0.00651614	0.563927	0.947349
cg23970338	12	58176483	TSFM	0	0.000305969	0.0795776	0.00650527	0.565695	0.948543
cg02969408	15	102495431	FAM138E	0	0.000306923	0.0796125	-0.0260812	0.588579	0.962146
cg06526778	1	33116727	RBBP4	0	0.000306585	0.0796125	0.00494643	0.597608	0.96549
cg13920460	9	71735701	TJP2	0	0.000306291	0.0796125	0.0209572	0.598745	0.967165
cg17414900	20	56293634	NA	0	0.000306685	0.0796125	0.00716526	0.57721	0.955808
cg23176632	12	372139	SLC6A13	0	0.000306895	0.0796125	0.0249461	0.591668	0.963733
cg01782826	1	167598958	RCSD1	0	0.000309014	0.079793	0.0279203	0.590807	0.962075
cg03102788	20	62738880	NPBWR2	0	0.000309755	0.079793	0.0228708	0.571607	0.952384
cg04776812	12	39726715	KIF21A	0	0.000308303	0.079793	-0.0225639	0.591096	0.963444
cg07806674	1	27994978	IFI6	0	0.000308936	0.079793	0.0168307	0.571615	0.952389
cg10105110	10	85940649	C10orf99	0	0.000309732	0.079793	-0.0294564	0.57489	0.954415
cg10189607	4	184719753	NA	0	0.000308298	0.079793	0.00782831	0.573208	0.953383
cg11204983	6	82957301	IBTK	0	0.000309303	0.079793	0.00552635	0.562673	0.946488
cg12702981	3	119528656	NR1I2	0	0.000308286	0.079793	0.0323677	0.591753	0.963776
cg15573040	15	92938295	ST8SIA2	0	0.000309024	0.079793	0.00824595	0.576079	0.955133
cg15766595	6	28890891	TRIM27	0	0.00030915	0.079793	0.0079069	0.575254	0.953225
cg19626693	1	118472862	GDAP2	0	0.000308464	0.079793	0.00569319	0.560541	0.944998
cg19945535	5	173068163	NA	0	0.000308671	0.079793	0.00867699	0.591716	0.963757
ch.2.233013039R	2	233304795	NA	0	0.000309679	0.079793	0.024394	0.548711	0.936132
cg23201032	3	134369828	KY	0	0.000310238	0.0798132	0.00742733	0.569506	0.951046
cg23760687	13	25621735	NA	0	0.000310115	0.0798132	0.016487	0.572532	0.952963
cg24580185	2	160143534	WDSUB1	0	0.000310327	0.0798132	0.00509338	0.557663	0.942937
cg01303055	11	11265429	NA	0	0.000311138	0.0798923	0.0284349	0.563389	0.94698
cg23965429	14	99740998	NA	0	0.000310916	0.0798923	0.0106924	0.581386	0.958229
cg24881689	7	143825000	OR2A14	0	0.000310998	0.0798923	0.0118659	0.599705	0.96761
ch.15.75815792R	15	78028737	NA	0	0.000311292	0.0798923	0.010492	0.555967	0.940716
cg21393018	4	174291995	SAP30	0	0.000311715	0.0799587	0.00251725	0.565449	0.948378
cg17483297	5	175084743	HRH2	0	0.000312085	0.079969	0.0102749	0.580996	0.958007
cg19226593	12	57940444	DCTN2	0	0.000311968	0.079969	0.00690133	0.570473	0.951665
ch.12.2471797R	12	120207912	CIT	0	0.000312286	0.0799783	0.0101841	0.564729	0.947894
cg23288335	2	172965046	DLX2	0	0.000312944	0.0801047	0.00960518	0.572871	0.953174
cg01909621	5	176779229	LMAN2	1	0.000313313	0.0801567	0.0129421	0.609332	0.971796
cg00194126	2	157186312	NR4A2	0	0.000313737	0.0801809	0.0471001	0.603801	0.96945
cg15082870	7	36022841	NA	0	0.000313734	0.0801809	0.0094145	0.583696	0.959521
cg03758021	20	62208140	NA	0	0.000314141	0.0802417	0.0123049	0.590466	0.963122
cg00725635	1	193155806	B3GALT2	0	0.000314549	0.0802466	0.00616144	0.565268	0.948257
cg15305538	2	131484486	NA	0	0.000314524	0.0802466	0.0233946	0.550307	0.937389
cg21402071	15	78933902	CHRNB4	1	0.000314655	0.0802466	0.0198269	0.572773	0.951671
cg14162086	9	129279673	NA	0	0.000315886	0.0802652	0.0131597	0.560134	0.94471
cg15935247	17	56606842	43347	0	0.000315767	0.0802652	-0.0277716	0.578507	0.956572
cg21540621	11	115531033	NA	0	0.000315303	0.0802652	0.0285069	0.609605	0.971315
cg22542859	14	101528234	MIR377	0	0.000315629	0.0802652	0.0219024	0.600316	0.96789
cg24949795	7	12250517	TMEM106B	0	0.000315681	0.0802652	0.00474023	0.573031	0.953274
cg26284920	5	155787943	SGCD	0	0.000315723	0.0802652	-0.0153215	0.583373	0.959342
ch.1.1359032F	1	44068818	PTPRF	0	0.000315425	0.0802652	0.0100946	0.581652	0.958379
cg17986341	1	3649771	TP73	1	0.000316667	0.0803796	0.0206323	0.584068	0.959726
cg25968569	13	77461335	KCTD12	1	0.000316628	0.0803796	0.0244084	0.580324	0.956018
cg10626515	7	25100428	NA	0	0.000317233	0.0804812	-0.0295669	0.544583	0.932789
cg25422351	11	119234844	USP2	0	0.000317401	0.0804818	-0.00359218	0.568602	0.950462
cg13932364	1	59762531	FGGY	0	0.000318007	0.0805932	0.00669748	0.563936	0.947355
cg22075918	19	13987759	NANOS3	0	0.000318474	0.0806491	0.0215608	0.626473	0.978135
cg23576842	18	42259977	SETBP1	0	0.000318559	0.0806491	0.0109966	0.576705	0.955508
cg01062980	11	71791903	LRTOMT	0	0.000320514	0.0807268	0.00532019	0.551861	0.938595
cg01182863	11	1464792	BRSK2	0	0.000320367	0.0807268	-0.0273597	0.521999	0.912058
cg02235249	2	171570003	LOC440925	0	0.00032016	0.0807268	0.0149411	0.582873	0.959064
cg04815396	6	37226176	TMEM217	0	0.000320696	0.0807268	0.00741616	0.571575	0.952363
cg07421368	2	67624930	ETAA1	0	0.000320861	0.0807268	0.00645253	0.577634	0.956059
cg07855242	2	1841068	MYT1L	1	0.000320146	0.0807268	0.0355058	0.594237	0.965012
cg08310363	19	13984736	MIR181C	0	0.000319841	0.0807268	0.0168633	0.613714	0.973547
cg10120657	17	77786354	NA	0	0.000320305	0.0807268	0.0259156	0.593298	0.964549
cg14141458	2	46770817	RHOQ	0	0.000320824	0.0807268	0.00850429	0.544425	0.932658
cg18130044	20	21682362	NA	0	0.00031941	0.0807268	0.0185691	0.5773	0.955861
cg20442941	20	3644300	GFRA4	0	0.000319453	0.0807268	-0.0266035	0.579093	0.956913
cg27314422	6	31105927	PSORS1C1	0	0.000319591	0.0807268	0.0188771	0.565989	0.94874
cg14248106	17	43046371	C1QL1	1	0.000321182	0.0807656	0.0252038	0.574086	0.953924
cg00157855	7	35734423	HERPUD2	0	0.000321697	0.0808532	0.00425755	0.582858	0.956366
cg16869281	3	48659196	TMEM89	0	0.000322021	0.0808928	-0.0183119	0.540644	0.929474
cg01448087	3	32148582	GPD1L	0	0.000324305	0.0808948	0.00727764	0.573035	0.953276
cg02280644	2	128158661	NA	0	0.000322797	0.0808948	0.0136352	0.566824	0.949296
cg02640475	5	162932472	MAT2B	0	0.000322249	0.0808948	0.00535104	0.563604	0.947128
cg06078336	7	99647825	ZSCAN21	0	0.000325693	0.0808948	0.0065348	0.56553	0.948433
cg07520161	12	88535980	TMTC3	0	0.000322526	0.0808948	0.0075662	0.565185	0.948201
cg10892454	6	84937448	KIAA1009	0	0.000325243	0.0808948	0.0060939	0.570665	0.951788
cg14273083	2	24306495	TP53I3	0	0.000324521	0.0808948	0.0214697	0.570502	0.951684
cg14786652	1	1109192	TTLL10	0	0.000322659	0.0808948	0.034495	0.582789	0.959018
cg14903221	10	13342207	PHYH	0	0.000324339	0.0808948	0.00802679	0.562458	0.946339
cg17444972	11	77524810	RSF1	0	0.0003255	0.0808948	-0.00944982	0.554491	0.936887
cg18755942	3	138666719	FOXL2	0	0.000323312	0.0808948	0.00814031	0.5819	0.958519
cg19996971	3	72149921	NA	0	0.000325607	0.0808948	0.0188204	0.58402	0.959699
cg20189073	8	10919855	XKR6	0	0.000323161	0.0808948	-0.0289076	0.536156	0.925546
cg20749584	11	66102055	RIN1	0	0.000325197	0.0808948	-0.0283737	0.520274	0.910297
cg22061832	2	173293627	ITGA6	1	0.000325256	0.0808948	0.0264203	0.574612	0.954246
cg22118126	20	39969481	LPIN3	0	0.000324187	0.0808948	0.0282622	0.597458	0.966562
cg22237670	1	182922582	C1orf14	0	0.000325332	0.0808948	0.0175728	0.589745	0.962752
cg23843053	4	110736631	GAR1	0	0.000324477	0.0808948	0.00789183	0.577868	0.956197
cg25944130	21	47851470	PCNT	0	0.00032529	0.0808948	-0.0137487	0.575144	0.954569
cg26900154	2	26781731	OTOF	0	0.000325635	0.0808948	0.0194413	0.572127	0.950398
cg27062060	17	79258687	SLC38A10	0	0.00032567	0.0808948	0.0270298	0.578183	0.956382
cg27136078	13	112187145	NA	0	0.000323386	0.0808948	0.0352306	0.584885	0.960173
cg01559356	19	2282568	C19orf35	0	0.000326581	0.0809586	0.0206742	0.555173	0.941104
cg04649468	13	52768166	THSD1P	0	0.000326426	0.0809586	0.00842938	0.560527	0.944989
cg10496082	15	45422083	DUOX1	0	0.000326617	0.0809586	0.00384087	0.564362	0.947645
cg11734710	1	158083159	NA	0	0.000326247	0.0809586	0.00551264	0.571146	0.952093
cg03051577	14	103366987	TRAF3	0	0.000327679	0.0811114	-0.0332577	0.516321	0.906164
cg03515871	12	132913728	NA	0	0.000328069	0.0811114	-0.016065	0.550632	0.937642
cg14354168	6	1619134	NA	0	0.000328042	0.0811114	0.047434	0.591514	0.963655
cg14836477	8	47171722	NA	0	0.000327443	0.0811114	-0.0105671	0.559207	0.94405
cg26551417	13	52586451	ALG11	0	0.000327928	0.0811114	0.00729789	0.568942	0.950682
cg20948740	2	25475726	DNMT3A	0	0.000328342	0.0811377	0.0271053	0.584198	0.959797
cg24341220	2	85581729	RETSAT	0	0.000328715	0.0811616	0.00525238	0.568906	0.950659
cg26909237	18	71814861	FBXO15	0	0.000328773	0.0811616	0.00731443	0.573705	0.95369
cg14285365	1	36643743	MAP7D1	0	0.000329003	0.0811771	0.0168754	0.603396	0.969272
cg02254574	17	32483640	ACCN1	0	0.000330914	0.0812122	0.0261817	0.567005	0.949415
cg08170227	14	69422517	ACTN1	0	0.000331141	0.0812122	0.0159939	0.542354	0.930928
cg08762403	8	143557190	BAI1	0	0.000331138	0.0812122	0.0082069	0.572225	0.952771
cg11905611	12	14720974	PLBD1	1	0.000331448	0.0812122	0.0240611	0.606198	0.970486
cg16911495	8	6949415	NA	0	0.000331406	0.0812122	-0.017941	0.59183	0.963815
cg17846334	20	49639134	KCNG1	0	0.000331487	0.0812122	0.021591	0.592289	0.963339
cg18294116	6	105528070	LIN28B	0	0.000331438	0.0812122	-0.00798625	0.569239	0.950874
cg18856004	1	20208405	OTUD3	0	0.000330088	0.0812122	0.0172978	0.588054	0.96187
cg19583407	14	102467358	DYNC1H1	0	0.000330747	0.0812122	-0.0127911	0.553115	0.939554
cg22965432	5	100240059	ST8SIA4	0	0.000330903	0.0812122	0.0362267	0.593091	0.964446
cg24194467	5	64398797	NA	0	0.000331091	0.0812122	0.0116851	0.545715	0.933719
cg26186613	2	105490077	NA	0	0.000331088	0.0812122	0.00627232	0.56649	0.949074
cg27231912	13	112905775	NA	0	0.000331044	0.0812122	-0.0305575	0.564861	0.946438
cg27507254	1	43206037	CLDN19	0	0.00033053	0.0812122	0.0245668	0.595037	0.965402
cg02895698	16	303165	ITFG3	0	0.000332141	0.0812367	0.0340818	0.59589	0.965815
cg03826668	6	52285530	EFHC1	0	0.000332921	0.0812367	0.00705977	0.556082	0.941778
cg04220579	7	915756	C7orf20	0	0.000332782	0.0812367	0.00848185	0.572434	0.952902
cg11502555	13	100627341	NA	0	0.00033232	0.0812367	0.0311312	0.555999	0.941717
cg15817542	16	31343056	ITGAM	0	0.000332013	0.0812367	0.0106781	0.577331	0.954495
cg16201146	20	19191526	NA	0	0.000332209	0.0812367	0.0143547	0.57477	0.954342
cg16992594	1	1970955	NA	1	0.000333182	0.0812367	0.0189775	0.597129	0.966406
cg22415670	6	16238916	GMPR	0	0.00033326	0.0812367	0.00671272	0.565803	0.948616
cg23941434	5	147162161	JAKMIP2	0	0.000332535	0.0812367	0.00714954	0.576566	0.955425
ch.5.3315058R	5	173165015	NA	0	0.000333206	0.0812367	0.0122119	0.576564	0.955424
cg03757017	19	16013630	NA	0	0.00033406	0.0812686	0.01057	0.585544	0.960531
cg04371633	14	65381025	CHURC1	0	0.000333825	0.0812686	0.00520563	0.584317	0.959862
cg09333889	11	18211133	NA	0	0.000334024	0.0812686	0.0154814	0.573866	0.953789
cg13968476	7	1153252	C7orf50	0	0.00033358	0.0812686	-0.0263998	0.528513	0.918475
cg01819912	1	235572023	TBCE	0	0.00033616	0.0813827	0.0170896	0.597838	0.966741
cg04001374	11	10427964	NA	0	0.000335975	0.0813827	0.00768433	0.585335	0.960418
cg11419863	11	64890006	FAU	0	0.00033527	0.0813827	0.00633261	0.562909	0.946651
[truncated: 483,578+ more rows]
